# Supplementary material for: Global analysis of more than 50,000 SARS-CoV-2 genomes reveals epistasis between eight viral genes
Source: Proc Natl Acad Sci U S A. 2020 Nov 17;117(49):31519–26. doi: 10.1073/pnas.2012331117 (PMC7733830; doi:10.1073/pnas.2012331117)
Supplement: Supplementary File [file pnas.2012331117.sd03.xlsx]

## Sheet: Sheet1
1059	25563	1.71908
28882	28883	1.49957
28881	28882	1.48158
28881	28883	1.47833
8782	28144	1.44706
29852	29853	1.35525
9	10	1.17981
29867	29868	1.16401
14805	26144	1.13924
29865	29866	1.1077
29869	29870	1.10431
3037	14408	1.02912
18877	25563	1.01311
3037	23403	1.01135
241	23403	1.00369
29863	29864	1.00275
14408	23403	0.991713
241	3037	0.96272
241	14408	0.95395
34	35	0.935005
1059	18877	0.91975
29871	29872	0.890191
29842	29843	0.879069
10	11	0.877416
37	38	0.870628
17858	18060	0.862422
17747	17858	0.855323
29855	29856	0.84486
29891	29892	0.844108
35	36	0.844013
29854	29855	0.825278
24981	24982	0.820355
29872	29873	0.818738
29861	29862	0.815528
29868	29869	0.796312
17747	18060	0.779922
29860	29861	0.773964
29868	29870	0.768744
29858	29859	0.768399
29	30	0.764076
9	11	0.763373
28	29	0.763172
14	15	0.76264
11	12	0.762412
29867	29870	0.750316
34	36	0.740928
11083	26144	0.733981
46	47	0.722598
29857	29858	0.714762
36	37	0.701915
29850	29851	0.701344
29849	29850	0.695102
29862	29864	0.695097
29856	29857	0.694891
29844	29845	0.694115
29839	29840	0.688566
15	16	0.683663
13	14	0.677328
48	49	0.669691
29837	29838	0.664082
29890	29891	0.662357
32	33	0.650746
20268	25563	0.647371
22340	22341	0.646638
29835	29836	0.646607
29840	29841	0.644575
31	32	0.641639
29866	29867	0.641638
29873	29874	0.639024
40	41	0.638725
29838	29839	0.637543
12	13	0.636458
29862	29863	0.633243
29849	29851	0.625728
26	27	0.621781
18	19	0.608391
29848	29849	0.606463
28	30	0.604752
29864	29865	0.60437
35	37	0.595035
29848	29850	0.590099
19	20	0.589623
29871	29873	0.589159
19291	19292	0.58864
29854	29856	0.586638
29853	29854	0.58659
22341	22342	0.584786
29859	29860	0.583434
29863	29865	0.582052
39	40	0.578189
29874	29875	0.578011
29876	29877	0.574759
29890	29892	0.574301
41	42	0.572036
29867	29869	0.570693
29846	29847	0.569809
22342	22343	0.56926
14	16	0.568148
29845	29846	0.564664
20	21	0.556507
29847	29848	0.554991
29875	29876	0.554798
29839	29841	0.552258
22515	22516	0.552251
29855	29857	0.549071
29860	29862	0.548699
44	45	0.545848
43	44	0.545774
29878	29879	0.544397
27	28	0.544311
24	25	0.543998
13	15	0.542223
29889	29890	0.542056
10	12	0.537318
29848	29851	0.536742
22	23	0.536405
22519	22520	0.536322
23	24	0.535728
29861	29864	0.534752
22520	22521	0.533202
33	34	0.526434
29838	29840	0.522782
16	17	0.516108
36	38	0.515086
22522	22523	0.514415
53	54	0.513783
18877	22444	0.513494
29873	29875	0.512355
29857	29859	0.512164
11083	19524	0.512134
18	20	0.511576
22514	22515	0.51058
19556	19557	0.50859
11083	14805	0.503914
29859	29861	0.503319
19549	19550	0.502532
22517	22518	0.501388
29864	29867	0.500334
31	36	0.500183
29888	29889	0.499983
34	37	0.498517
29852	29854	0.497775
40	42	0.496047
22521	22522	0.494332
31	33	0.493911
29883	29884	0.492892
11083	28144	0.4928
43	45	0.491816
12	14	0.491459
29864	29866	0.487494
22344	22345	0.486492
25	26	0.486144
29856	29858	0.485788
29877	29878	0.485765
29874	29876	0.484863
29889	29891	0.484695
19552	19553	0.484535
22345	22346	0.484277
26	28	0.483329
9	12	0.483136
29863	29866	0.482464
21	22	0.482221
29865	29867	0.480514
29837	29839	0.480161
19550	19551	0.479843
22519	22521	0.479592
19555	19556	0.47775
8782	11083	0.476963
42	43	0.476786
29886	29887	0.476176
29841	29842	0.47472
17	18	0.474295
29847	29849	0.473414
29870	29871	0.472008
19294	19295	0.471704
50	51	0.47129
19296	19297	0.468752
29880	29881	0.467447
33	35	0.465062
19	21	0.46385
19295	19296	0.460583
32	34	0.460098
51	52	0.45819
29838	29841	0.457972
19293	19294	0.457804
29847	29850	0.457229
22344	22346	0.455556
29844	29846	0.455174
29879	29880	0.455064
29832	29833	0.454605
22514	22516	0.45443
29843	29844	0.454229
29834	29835	0.454031
19554	19555	0.453946
29887	29888	0.450575
29885	29886	0.44973
19549	19551	0.449204
29861	29863	0.448525
52	53	0.447406
29864	29868	0.445869
29841	29843	0.445261
42	44	0.445184
29834	29836	0.444838
29833	29834	0.443362
29866	29868	0.44335
22340	22342	0.442368
29872	29874	0.441042
29846	29848	0.440642
29847	29851	0.439998
27	29	0.439911
51	53	0.439165
22343	22344	0.438863
29871	29874	0.437752
29888	29890	0.437638
29881	29882	0.437279
52	54	0.436444
51	54	0.435881
19293	19295	0.435628
29854	29857	0.432329
31	34	0.432076
29832	29834	0.426431
39	41	0.425842
29882	29883	0.425085
29889	29892	0.423005
22341	22343	0.422999
13	16	0.422946
29860	29863	0.421763
29833	29835	0.421616
41	43	0.421362
29879	29881	0.420671
18	21	0.41891
25563	28883	0.417855
29842	29844	0.41674
19554	19556	0.416431
29855	29858	0.416353
22518	22519	0.415274
29885	29887	0.414798
41	44	0.414581
22520	22522	0.412376
29845	29847	0.411849
19555	19557	0.410583
50	53	0.410178
29886	29888	0.41016
29833	29836	0.409995
25563	28882	0.409012
19553	19554	0.408827
25563	28881	0.408756
19295	19297	0.408218
22519	22522	0.408138
29859	29862	0.407476
42	45	0.407315
50	52	0.406576
50	54	0.406019
15	17	0.405848
29858	29860	0.405654
23	25	0.405623
29872	29875	0.404618
12	15	0.404573
22343	22345	0.404205
26	29	0.402851
22348	22349	0.402833
22446	22447	0.401815
33	36	0.401111
29856	29859	0.400946
31	35	0.400093
22521	22523	0.39904
19294	19296	0.398474
29887	29889	0.398396
38	39	0.39807
25	27	0.397175
29830	29831	0.397022
29874	29877	0.396788
29875	29877	0.396769
22347	22348	0.396667
29882	29884	0.395347
11	13	0.394218
22	24	0.39133
17	19	0.390764
29832	29836	0.390114
29853	29855	0.389984
32	35	0.389109
45	46	0.389036
29884	29885	0.388827
29837	29840	0.388801
41	45	0.387975
29858	29861	0.387123
29888	29891	0.386403
29832	29835	0.385979
22422	22423	0.384847
40	44	0.383611
19417	19418	0.383398
29864	29870	0.383187
29875	29878	0.382074
29878	29880	0.381584
18060	28144	0.380805
32	36	0.380583
27	30	0.380351
29878	29881	0.38024
22342	22344	0.379713
20	22	0.378535
29877	29879	0.378243
19420	19421	0.377797
29862	29867	0.377483
19299	19300	0.377176
29846	29849	0.377018
19418	19419	0.376304
35	38	0.376185
22517	22519	0.374331
40	43	0.374228
29876	29878	0.373762
21	23	0.371468
22343	22346	0.370542
29862	29865	0.369455
19294	19297	0.36933
30	31	0.36886
29880	29882	0.368542
29846	29851	0.368489
19557	19558	0.367889
29846	29850	0.367804
19397	19398	0.367446
19289	19290	0.367422
29840	29842	0.367028
19298	19299	0.366666
45	47	0.366614
19553	19555	0.366116
22518	22520	0.365518
29865	29868	0.364183
39	42	0.362884
22517	22520	0.362864
22433	22434	0.362724
19293	19296	0.361517
22513	22514	0.361054
22520	22523	0.360783
29862	29868	0.360319
19552	19554	0.360197
19416	19417	0.360064
22342	22345	0.359654
19419	19420	0.359566
40	45	0.359072
17858	28144	0.358692
3037	25563	0.358472
29870	29872	0.35835
8782	17858	0.35822
22349	22350	0.357719
19	22	0.357228
29886	29889	0.356391
47	48	0.35624
22439	22440	0.355727
44	46	0.35524
29888	29892	0.355125
8782	18060	0.354772
19554	19557	0.353377
29887	29890	0.351558
29855	29859	0.351099
1059	20268	0.350964
19292	19293	0.350577
29885	29888	0.350436
19551	19552	0.348707
22350	22351	0.348097
12	16	0.347389
19298	19300	0.346536
19569	19570	0.345521
34	38	0.34543
19402	19403	0.345108
29844	29847	0.344677
19398	19399	0.344192
23403	25563	0.34404
17747	28144	0.343649
29875	29879	0.342951
19568	19569	0.342385
29854	29858	0.34216
47	49	0.341696
22519	22523	0.341361
19404	19405	0.341152
19293	19297	0.341058
22518	22521	0.341047
22342	22346	0.340977
44	47	0.340846
11083	29742	0.340822
22444	22445	0.339826
22517	22521	0.339321
22512	22513	0.339231
29843	29845	0.339164
29869	29871	0.338761
11	14	0.338728
29862	29866	0.338556
25	28	0.337012
29861	29867	0.336744
29845	29848	0.336742
29840	29843	0.336415
29881	29883	0.335956
46	48	0.335898
22347	22349	0.335883
19417	19419	0.335782
24	26	0.335422
29860	29864	0.334555
19394	19395	0.334498
14	17	0.334472
22513	22515	0.333258
19552	19555	0.332687
19418	19420	0.332648
10	13	0.331649
19399	19400	0.331608
8782	26144	0.33133
29873	29876	0.331325
29861	29865	0.330758
19545	19546	0.330715
33	37	0.330665
29828	29829	0.330303
22348	22350	0.329303
29831	29832	0.329259
22420	22421	0.328784
19562	19563	0.328464
22509	22510	0.327898
29885	29889	0.327889
8782	17747	0.327542
29883	29885	0.327433
29877	29880	0.327238
19403	19404	0.325889
19414	19415	0.325797
29887	29891	0.325696
19553	19556	0.325643
20268	28882	0.3256
29886	29890	0.325217
29837	29841	0.32519
19547	19548	0.325144
22426	22427	0.324966
11083	23403	0.32459
22398	22399	0.324144
23403	28144	0.323958
43	46	0.323492
3037	11083	0.323346
29884	29886	0.322693
29866	29869	0.322676
22448	22449	0.322612
3037	28144	0.322436
22366	22367	0.322352
19400	19401	0.322291
19397	19399	0.321776
19419	19421	0.321601
11	15	0.321365
26144	28144	0.321363
19539	19540	0.32131
46	49	0.321262
19300	19301	0.320797
20268	28883	0.320674
49	50	0.320472
22419	22420	0.320112
29852	29855	0.319992
22360	22361	0.319642
29829	29830	0.319597
29842	29845	0.319415
241	8782	0.319249
19393	19394	0.319123
22347	22350	0.319119
19291	19293	0.318932
57	58	0.318691
29853	29856	0.318471
29831	29833	0.31788
26	30	0.317353
29881	29884	0.317026
22348	22351	0.31702
14408	28144	0.316645
22340	22343	0.316416
29861	29868	0.316408
29830	29832	0.316395
19563	19564	0.316011
17	20	0.315292
20268	28881	0.315259
56	57	0.314848
19552	19556	0.314555
33	38	0.314313
22	25	0.313452
29830	29833	0.313404
19442	19443	0.313387
29851	29852	0.313335
19434	19435	0.313332
29827	29828	0.312932
19546	19547	0.312598
22373	22374	0.312272
43	47	0.312058
22349	22351	0.31188
19540	19541	0.31167
241	28144	0.311506
29857	29861	0.311274
29883	29886	0.311095
58	59	0.310822
22341	22344	0.310819
19416	19418	0.310641
19567	19568	0.310399
29839	29843	0.310304
20	23	0.30996
19564	19565	0.309947
19301	19302	0.309856
16	18	0.309778
19299	19301	0.309037
19408	19409	0.308817
29857	29860	0.308738
3037	8782	0.308694
19	23	0.308037
14408	25563	0.30802
29862	29870	0.307671
71	72	0.307505
29860	29865	0.307324
19453	19454	0.307297
22375	22376	0.30677
22431	22432	0.306363
8782	14408	0.305924
57	59	0.305651
19551	19553	0.305473
19441	19442	0.305338
19561	19562	0.304886
19418	19421	0.304518
29860	29866	0.304307
19288	19289	0.303896
29839	29842	0.303712
22354	22355	0.303579
55	56	0.30263
22424	22425	0.302595
19412	19413	0.302474
19566	19567	0.302208
8782	23403	0.302207
29838	29843	0.302192
29886	29891	0.30197
22419	22421	0.301595
29876	29879	0.301567
22341	22345	0.301373
48	50	0.301307
19402	19404	0.301247
56	58	0.301189
22425	22426	0.301077
241	11083	0.301011
19413	19414	0.300979
19417	19420	0.300788
29884	29887	0.30073
19403	19405	0.300243
19298	19301	0.300238
19398	19400	0.300044
21	24	0.29955
19539	19541	0.299221
19402	19405	0.298848
29825	29826	0.298826
29845	29849	0.298754
19401	19402	0.298618
29858	29862	0.298192
22444	22446	0.298061
29824	29825	0.29776
19452	19453	0.297729
19544	19545	0.297491
29879	29882	0.297152
32	37	0.296978
29887	29892	0.296952
18	22	0.296711
23	26	0.296473
29770	29771	0.296434
22480	22481	0.296274
22508	22509	0.296202
19565	19566	0.296085
29873	29878	0.295964
13	17	0.295761
19562	19564	0.295727
22513	22516	0.295679
22478	22479	0.29567
19568	19570	0.295669
19409	19410	0.295245
29844	29850	0.294729
22341	22346	0.294427
29807	29808	0.294247
19303	19304	0.293956
19567	19569	0.293857
29831	29835	0.293644
19407	19408	0.293322
49	51	0.29272
22510	22511	0.292403
29838	29842	0.292387
39	43	0.292264
29880	29883	0.292248
22445	22446	0.292246
9	13	0.29218
29885	29890	0.292009
19413	19415	0.291619
29870	29873	0.291564
22429	22430	0.291211
22396	22397	0.291151
29831	29834	0.291
19417	19421	0.290759
19563	19565	0.290575
32	38	0.290399
22353	22354	0.290298
11083	14408	0.290095
24	27	0.289975
19545	19547	0.289891
22417	22418	0.289821
19452	19454	0.289451
56	59	0.289341
22472	22473	0.289189
19558	19559	0.289089
22518	22522	0.289055
10	14	0.288972
22393	22394	0.288914
22467	22468	0.288828
19411	19412	0.288723
19542	19543	0.288715
29872	29876	0.2884
29845	29850	0.288258
19560	19561	0.28783
29841	29844	0.287803
22347	22351	0.287331
29854	29859	0.287125
29873	29877	0.286731
29850	29852	0.286724
29871	29875	0.286657
29851	29853	0.286522
22468	29742	0.28643
29882	29885	0.286427
11	16	0.286139
22425	22427	0.286136
19543	19544	0.286095
29861	29866	0.286058
19385	19386	0.285946
19556	19558	0.28591
19397	19400	0.285856
19302	19303	0.285746
29844	29848	0.285528
22511	22512	0.285512
22395	22396	0.285391
29769	29770	0.285361
29843	29846	0.285248
41	46	0.285227
19305	19306	0.285108
29844	29849	0.284515
19550	19552	0.284512
19292	19294	0.284503
241	25563	0.284475
29871	29876	0.284408
19390	19391	0.284293
14408	14805	0.2842
22418	22419	0.284022
39	44	0.283967
19401	19403	0.283929
29769	29772	0.283841
19553	19557	0.283787
22517	22522	0.283433
19561	19563	0.28299
22452	22453	0.282983
29824	29826	0.282595
30	32	0.282442
22463	22464	0.282368
29880	29884	0.282345
29845	29851	0.281991
31	37	0.281984
29830	29836	0.281612
22428	22429	0.281513
22495	22496	0.281381
19348	19349	0.281107
19423	19424	0.281031
29872	29878	0.281013
22491	22492	0.280529
29861	29870	0.280528
29884	29888	0.280401
19370	19371	0.280334
29830	29835	0.280291
29873	29879	0.280128
22464	22465	0.280084
19562	19565	0.280075
25	29	0.279786
29842	29846	0.279654
9	14	0.27944
19564	19566	0.279372
55	57	0.278872
19432	19433	0.278844
14805	23403	0.278741
19426	19427	0.278656
19416	19419	0.278365
19363	19364	0.278318
19368	19369	0.278258
29	31	0.278235
3037	14805	0.278235
19286	19287	0.278164
29859	29864	0.278129
19559	19560	0.278059
19439	19440	0.278001
42	46	0.277808
22486	22488	0.277658
19541	19542	0.277419
22509	22511	0.277357
3037	26144	0.277199
19546	19548	0.277145
29827	29829	0.277028
19366	19367	0.277024
19406	19407	0.276986
29875	29881	0.276926
22370	22371	0.276908
19362	19363	0.276838
29883	29887	0.276718
22492	22493	0.276407
29831	29836	0.276378
22424	22426	0.276218
19307	19308	0.27613
19537	19538	0.275921
29885	29891	0.27591
22434	22435	0.275796
22428	22430	0.275716
22518	22523	0.275619
19424	19425	0.275413
19408	19410	0.275359
29852	29856	0.275096
19565	19567	0.275055
29877	29881	0.274992
29773	29774	0.274863
29830	29834	0.274824
19549	19552	0.274503
29772	29773	0.274489
29886	29892	0.274473
48	51	0.274468
41	47	0.27444
22380	22381	0.273812
29844	29851	0.27366
19561	19564	0.273234
22476	22477	0.273215
22389	22390	0.273121
19544	19546	0.272983
29826	29827	0.272918
22388	22389	0.272846
22471	22472	0.272845
22441	22442	0.272613
19384	19386	0.272513
19399	19401	0.272194
19347	19348	0.272135
19393	19395	0.272073
19367	19368	0.271805
29874	29878	0.271669
19349	19350	0.271653
22392	22393	0.271518
19441	19443	0.27138
22474	22475	0.271142
59	60	0.271108
22465	22466	0.270971
22369	22370	0.270798
22368	22369	0.270337
19291	19294	0.270314
22436	22437	0.270083
42	47	0.269855
29780	29781	0.269761
22454	22455	0.269725
19411	19413	0.269705
22416	22417	0.269353
22402	22403	0.269324
40	46	0.269149
19561	19565	0.269096
29863	29867	0.268962
22391	22392	0.268948
49	53	0.268936
70	71	0.268907
17	21	0.268897
22427	22428	0.268744
22435	22436	0.268709
19384	19385	0.268613
19344	19345	0.268598
29771	29772	0.268466
70	72	0.268382
19412	19414	0.268375
22414	22415	0.268349
55	58	0.268328
14408	26144	0.268249
19300	19302	0.268246
19383	19385	0.268051
29869	29872	0.268034
39	45	0.267777
22444	25563	0.267717
19567	19570	0.267709
29876	29880	0.267653
1059	14408	0.267554
19430	19431	0.267526
49	54	0.267398
19416	19420	0.267154
10	15	0.267147
19398	19401	0.267132
19456	19457	0.267049
22409	22410	0.267009
22401	22402	0.266588
19545	19548	0.266384
19412	19415	0.266323
29810	29811	0.266294
22351	22352	0.2662
29827	29830	0.266126
19358	19359	0.266111
19388	19389	0.266084
22488	22489	0.266049
19423	19425	0.266003
19449	19450	0.265995
22386	22387	0.265779
19566	19568	0.26573
22427	22430	0.26569
22475	22476	0.265641
29829	29831	0.265355
22397	22398	0.265352
29825	29827	0.264996
22390	22391	0.264924
29849	29852	0.264876
22372	22373	0.264856
19292	19295	0.264708
9	15	0.264644
19410	19411	0.264624
22380	22382	0.264338
22463	22465	0.264198
19400	19402	0.26404
19396	19397	0.263966
19369	19370	0.263663
29769	29771	0.263487
19386	19387	0.263452
22427	22429	0.263442
22498	22499	0.263369
19383	19384	0.2633
19438	19439	0.263271
29805	29806	0.263234
19290	19291	0.263223
22418	22420	0.263079
22408	22409	0.262966
29882	29886	0.262845
19312	19313	0.2628
22425	22428	0.262731
22363	22364	0.26237
19560	19562	0.262358
19392	19393	0.262352
22352	22353	0.262136
22407	22408	0.262099
22355	22356	0.261938
19303	19305	0.261924
19407	19409	0.261893
19411	19414	0.26163
19443	19444	0.261621
40	47	0.261564
20	24	0.261418
19353	19354	0.261327
19287	19288	0.26108
19460	19461	0.26094
19565	19568	0.260747
29826	29828	0.260697
19376	19377	0.2606
19467	19468	0.260579
29782	29783	0.260267
22517	22523	0.260132
22415	22416	0.260096
29799	29800	0.260056
19347	19349	0.260038
29800	29801	0.260035
19350	19351	0.260032
22381	22382	0.259888
17	22	0.259762
19302	19304	0.259712
48	53	0.259251
19447	19448	0.259156
29770	29772	0.259031
19538	19539	0.258929
19304	19305	0.258913
19374	19375	0.258792
22424	22427	0.258788
19380	19381	0.258727
55	59	0.258638
19359	19360	0.258613
19539	19542	0.258612
22426	22428	0.25861
19433	19434	0.258426
19455	19456	0.258279
19291	19295	0.258024
19543	19545	0.257969
22437	22438	0.257919
19318	19319	0.257911
22469	22470	0.257897
48	54	0.257647
19448	19449	0.257588
19564	19567	0.257571
29878	29882	0.257472
22410	22411	0.257402
22	26	0.257387
19310	19311	0.25735
19450	19451	0.25734
29853	29857	0.257271
19396	19398	0.257228
29802	29803	0.257074
1059	28881	0.25701
19560	19563	0.256906
22378	22379	0.256877
22444	22447	0.256839
29799	29801	0.256746
19459	19460	0.256714
29883	29888	0.256599
22459	22460	0.256437
19301	19303	0.25633
29783	29784	0.256295
22486	22487	0.256277
22504	22505	0.2562
19540	19542	0.256115
19396	19399	0.256052
22483	22484	0.256021
22418	22421	0.256011
29769	29773	0.255708
22479	22480	0.255551
29850	29853	0.255485
22413	22414	0.255454
29885	29892	0.255434
29772	29774	0.255423
29857	29862	0.255376
22395	22397	0.255228
19343	19344	0.255203
19421	19422	0.255175
22400	22401	0.255052
22371	22372	0.254929
19563	19566	0.254862
19464	19465	0.254793
22394	22395	0.254457
19371	19372	0.254233
22466	22467	0.254204
19390	19392	0.25414
22354	22356	0.254055
29804	29805	0.254052
22369	22371	0.254018
19555	19558	0.253844
22384	22385	0.25383
19541	19543	0.253802
18	23	0.253613
19428	19429	0.253527
22404	22405	0.253425
19566	19569	0.253363
49	52	0.253327
29	32	0.25329
19445	19446	0.25326
29871	29877	0.253227
1059	28883	0.253208
241	14805	0.253128
29806	29807	0.253023
19364	19365	0.25296
19552	19557	0.252913
19538	19540	0.252626
22503	22504	0.252621
22508	22510	0.252302
22372	22374	0.252264
19444	19445	0.252194
44	48	0.252177
22406	22407	0.252165
22353	22355	0.252141
19378	19379	0.25211
19440	19441	0.252076
22396	22398	0.252049
19457	19458	0.25187
22417	22419	0.251827
19534	19535	0.251769
22361	22362	0.251575
19451	19452	0.251431
22478	22480	0.251345
58	60	0.251051
19370	19372	0.250861
10	16	0.250654
19383	19386	0.250631
61	62	0.250597
29882	29887	0.250576
19416	19421	0.250335
22411	22412	0.250315
22478	22481	0.250282
19372	19373	0.250101
29825	29828	0.249996
22433	22435	0.249642
20268	23403	0.249619
29822	29823	0.249562
19324	19325	0.249318
19367	19369	0.249116
19429	19430	0.249101
19288	19290	0.249096
19550	19553	0.248931
29876	29881	0.248881
22462	22463	0.248854
22457	22458	0.248829
19401	19404	0.248775
22403	22404	0.248703
19385	19387	0.248632
29863	29868	0.248619
19309	19310	0.248614
29884	29889	0.24857
22496	22497	0.248393
29875	29880	0.248365
19451	19453	0.248328
22499	22500	0.247999
19562	19566	0.247903
1059	28882	0.247895
19406	19408	0.247822
19349	19351	0.247711
22471	22473	0.247705
29824	29827	0.24761
29795	29796	0.247592
22459	22461	0.247538
30	33	0.247235
19425	19427	0.247206
22455	22456	0.247197
19360	19361	0.24716
19382	19383	0.247156
19433	19435	0.247121
57	60	0.247063
19355	19356	0.247017
19535	19536	0.246898
19298	19302	0.246651
22382	22383	0.246647
22365	22367	0.246554
22484	22485	0.246493
19435	19436	0.246223
22460	22461	0.246182
29771	29773	0.246146
19361	19362	0.246137
22487	22488	0.246057
19437	19438	0.24603
22397	22399	0.245976
16	19	0.245774
22364	22365	0.245731
19432	19434	0.245708
22410	22412	0.245687
29856	29861	0.245612
68	69	0.245546
3037	20268	0.245457
67	68	0.24543
22405	22406	0.245007
45	48	0.244896
22425	22430	0.244879
19409	19411	0.244812
19458	19459	0.24481
19538	19541	0.24477
19397	19401	0.24475
19559	19562	0.244644
69	70	0.2445
22450	22451	0.244488
19449	19451	0.24432
19560	19564	0.244169
63	64	0.244149
29806	29808	0.243998
22396	22399	0.243985
19348	19350	0.243763
29820	29821	0.24374
29801	29802	0.24367
22389	22391	0.243539
22461	22462	0.243518
19543	19546	0.243512
29809	29810	0.243425
66	67	0.243422
19396	19400	0.243369
19425	19426	0.243327
22408	22410	0.243268
22365	22366	0.24323
19511	19512	0.243105
19399	19402	0.24303
29800	29802	0.242959
29848	29852	0.242954
22434	22436	0.242893
19299	19302	0.242729
19533	19534	0.242684
22426	22429	0.242673
62	63	0.242633
22425	22429	0.24255
19375	19376	0.242494
29855	29861	0.242482
22416	22418	0.242325
19384	19387	0.242242
29872	29879	0.242028
29777	29778	0.24196
14805	29742	0.241904
22512	22514	0.241725
22447	22448	0.241718
22507	22508	0.241495
22482	22483	0.241298
19352	19353	0.241243
19432	19435	0.241109
48	52	0.241095
64	65	0.241032
19354	19355	0.240973
19369	19371	0.240837
28	31	0.240786
19457	19459	0.240783
19466	19467	0.240779
29782	29784	0.240752
29865	29869	0.240677
23	27	0.240672
19363	19365	0.240662
22340	22344	0.240641
28144	29742	0.240522
19448	19450	0.240464
22479	22481	0.240399
19407	19410	0.240352
29879	29883	0.240256
22470	22471	0.240214
19313	19314	0.24021
16	20	0.240188
19500	19501	0.240166
8782	29742	0.240096
19566	19570	0.239986
19381	19382	0.239942
19411	19415	0.239781
19303	19306	0.239707
19306	19307	0.239605
22426	22430	0.239588
22417	22420	0.239542
22357	22358	0.23946
19492	19493	0.239274
19391	19392	0.239222
22358	22359	0.239216
22474	22476	0.239171
19509	19510	0.239165
15	18	0.239141
19401	19405	0.239089
29819	29820	0.239033
19410	19412	0.238994
19544	19547	0.238836
29879	29884	0.238823
29769	29774	0.238551
19559	19561	0.238317
19301	19304	0.238252
22495	22497	0.238173
22447	22449	0.238138
19440	19442	0.238138
29792	29793	0.237995
22502	22503	0.237942
19434	19436	0.237929
28	32	0.237865
19518	19519	0.23782
19	24	0.237808
22445	22447	0.2378
29814	29815	0.237794
19362	19364	0.237779
22489	22490	0.237743
19533	19535	0.237658
29770	29773	0.237579
22485	22486	0.237496
22390	22393	0.237293
19551	19554	0.237281
19565	19569	0.23728
22491	22493	0.237244
29775	29776	0.237122
19554	19558	0.237038
29868	29892	0.236954
14408	20268	0.236942
29818	29819	0.236936
29773	29775	0.236905
22401	22403	0.236747
29884	29890	0.236704
29805	29807	0.23669
29776	29777	0.236623
29774	29775	0.236477
45	49	0.236454
12	17	0.236171
19436	19437	0.236125
19297	19298	0.236102
22417	22421	0.236074
19377	19378	0.235983
22356	22357	0.235956
19542	19544	0.235834
69	71	0.235777
14	18	0.235668
19524	26144	0.23554
22498	22500	0.235458
22359	22360	0.235453
19389	19390	0.235375
22395	22398	0.235125
37	39	0.23508
19549	19553	0.235037
29809	29811	0.235014
29874	29879	0.234988
241	20268	0.23498
22451	22453	0.234945
23403	26144	0.234922
22368	22370	0.234766
29883	29889	0.234728
56	60	0.234585
19422	19423	0.234525
29817	29818	0.234453
19329	19330	0.234424
29868	29871	0.23431
29785	29786	0.234185
19400	19403	0.234126
22406	22408	0.234069
19383	19387	0.234043
25	30	0.234004
22377	22378	0.233981
19360	19362	0.233743
29797	29798	0.233724
241	26144	0.233663
29813	29814	0.233547
19499	19500	0.233518
19357	19359	0.233342
36	1059	0.233291
19447	19449	0.23328
19539	19543	0.233272
19348	19351	0.23318
29848	29853	0.233157
22424	22428	0.233157
9	16	0.233098
66	68	0.232979
19540	19543	0.232947
19516	19517	0.232896
22516	22517	0.232881
29778	29779	0.232833
22387	22388	0.232823
19359	19361	0.232795
29810	29812	0.232631
69	72	0.232621
29818	29820	0.232574
19374	19376	0.232504
22500	22501	0.232424
19392	19394	0.232409
29819	29821	0.232352
22385	22386	0.232168
22392	22394	0.232103
17	23	0.232063
19302	19305	0.232009
29843	29847	0.231942
44	49	0.231884
67	69	0.23182
29801	29803	0.231771
22363	22365	0.231678
19468	19469	0.231669
60	61	0.231668
22456	22457	0.231663
29800	29803	0.231511
19561	19566	0.231453
22487	22489	0.231447
29811	29812	0.231396
19326	19327	0.231105
29840	29844	0.231003
19341	19342	0.230931
29878	29883	0.230915
19527	19528	0.230794
19526	19527	0.230556
19462	19463	0.230551
29882	29888	0.230525
29823	29824	0.230515
22352	22354	0.230146
22362	22363	0.23011
19343	19345	0.230093
22374	22375	0.230034
22494	22495	0.230019
19428	19430	0.230009
68	70	0.230002
19490	19491	0.229897
29775	29777	0.229659
24	28	0.229574
29799	29802	0.229497
19304	19306	0.229453
29805	29808	0.229373
19422	19424	0.229292
19323	19324	0.229266
22510	22512	0.22926
22370	22372	0.229174
19459	19461	0.229142
29859	29863	0.229061
22503	22505	0.229015
22359	22361	0.228931
22379	22381	0.228909
241	1059	0.228856
19508	19509	0.228687
19466	19468	0.228642
19544	19548	0.228553
19305	19307	0.22851
19368	19370	0.228509
19315	19316	0.228485
19497	19498	0.228356
29789	29790	0.228254
22443	22444	0.228212
19562	19567	0.228113
21	25	0.228057
29838	29844	0.227982
19534	19536	0.227645
29873	29881	0.227554
19430	19432	0.227546
29796	29797	0.227502
29824	29828	0.227481
19351	19352	0.227468
29823	29825	0.227467
22391	22393	0.227461
22446	22448	0.227353
19287	19289	0.227316
14805	19524	0.227261
19357	19358	0.227214
19353	19355	0.227138
22379	22380	0.227005
19559	19563	0.22681
29872	29877	0.226769
22475	22477	0.226762
22451	22452	0.226695
19371	19373	0.226575
19389	19391	0.226542
19358	19360	0.226463
19292	19296	0.226454
29771	29774	0.226415
22381	22383	0.226394
29881	29885	0.226391
31	38	0.226388
19356	19357	0.226369
22353	22356	0.226306
19489	19490	0.226238
65	66	0.226176
22414	22416	0.226128
19529	19530	0.226118
19347	19350	0.225921
15	19	0.225813
19515	19516	0.225746
19564	19569	0.225737
29858	29864	0.225728
22380	22383	0.225702
22340	22346	0.225492
19442	19444	0.225463
22415	22417	0.225432
22460	22462	0.225412
29849	29853	0.225283
22390	22392	0.225263
22464	22466	0.225251
22454	22456	0.225082
22429	22432	0.22508
22506	22507	0.224943
19525	19526	0.224902
22440	22441	0.224902
29854	29861	0.224834
29775	29778	0.224766
19361	19364	0.224623
22507	22509	0.224533
19428	19431	0.224455
19532	19533	0.224426
19399	19403	0.224395
19429	19431	0.224145
22499	22501	0.22386
22453	22454	0.223814
19548	19549	0.22381
19533	19536	0.223786
22368	22371	0.223734
22430	22431	0.223665
29774	29776	0.223506
29772	29775	0.223494
22430	22432	0.223357
19563	19567	0.223242
19501	19502	0.223223
29856	29860	0.22321
22436	22438	0.223111
29839	29844	0.223019
19524	19525	0.222975
19342	19343	0.222879
19296	19298	0.222781
22433	22436	0.22278
22402	22404	0.222735
19311	19312	0.22264
22364	22366	0.222568
22429	22431	0.222461
68	71	0.22217
65	67	0.222151
19564	19568	0.221868
19479	19480	0.221859
19504	19505	0.221851
19451	19454	0.221835
19560	19565	0.221818
29877	29882	0.221802
19537	19539	0.22178
23	28	0.221735
22480	22482	0.221674
19415	19416	0.221539
19502	19503	0.221492
19439	19441	0.221406
22442	22443	0.221404
29804	29806	0.221384
29882	29889	0.221329
19406	19409	0.221325
19366	19368	0.221259
22386	22388	0.220949
19437	19439	0.220936
61	63	0.220907
29769	29775	0.220874
29770	29774	0.220839
19358	19361	0.220822
29852	29857	0.220737
29870	29875	0.220724
19468	19470	0.220661
22458	22459	0.220544
19541	19544	0.220498
19382	19385	0.220368
22399	22400	0.220355
19551	19555	0.220257
29842	29847	0.220149
66	69	0.220141
19373	19374	0.220079
22409	22411	0.219999
22340	22345	0.219965
19469	19470	0.219904
24	29	0.219843
19564	19570	0.219816
29788	29789	0.21978
19477	19478	0.21972
29856	29862	0.219711
19510	19511	0.219633
29813	29815	0.21963
22416	22420	0.219498
22379	22382	0.219421
22443	22445	0.219367
29843	29850	0.219328
63	65	0.219262
22507	22510	0.21922
68	72	0.21911
29881	29886	0.219065
29836	29837	0.219037
29823	29826	0.219021
19350	19352	0.219001
29799	29803	0.218949
19306	19308	0.218903
19519	19520	0.218801
19410	19413	0.218784
19	25	0.218778
29821	29822	0.218777
19382	19384	0.218775
22390	22394	0.218666
19562	19568	0.21866
22407	22409	0.218617
19530	19531	0.218521
19398	19402	0.218506
29817	29820	0.218394
19408	19411	0.218367
19400	19404	0.218274
22371	22373	0.218274
22481	22482	0.218238
19328	19329	0.218222
19397	19402	0.218164
19392	19395	0.218122
19317	19318	0.218068
22466	22468	0.218066
22477	22478	0.218065
29837	29843	0.218063
22498	22501	0.218003
22463	22466	0.217899
19370	19373	0.217564
19509	19511	0.21756
22468	22469	0.217494
20	25	0.217487
19375	19377	0.217487
22385	22387	0.217461
19514	19515	0.21746
29817	29819	0.217448
22509	22512	0.217396
29826	29829	0.217298
19379	19380	0.217275
29829	29832	0.217217
22387	22389	0.217192
19456	19458	0.21715
22449	22450	0.217076
67	70	0.217071
29815	29816	0.21691
22350	22352	0.216833
22505	22506	0.216819
29776	29778	0.216735
19565	19570	0.216694
22379	22383	0.216693
22508	22511	0.21668
19542	19545	0.216655
22485	22487	0.216636
19531	19532	0.216627
22424	22430	0.216627
19347	19351	0.216594
29880	29885	0.216434
29883	29890	0.216303
19440	19443	0.216264
19461	19462	0.21624
22371	22374	0.216215
29874	29880	0.216205
22393	22395	0.216167
29812	29813	0.216146
19308	19310	0.216065
19559	19564	0.21603
19323	19325	0.215975
22405	22407	0.215888
19458	19460	0.21587
19314	19315	0.215865
20268	29870	0.215585
19444	19446	0.215459
19523	19524	0.21543
19505	19506	0.215427
22388	22390	0.215336
22352	22355	0.21533
19307	19309	0.215266
19369	19372	0.215204
29872	29881	0.215162
22482	22484	0.21512
29816	29817	0.215091
29843	29851	0.215078
19508	19510	0.215016
22391	22394	0.215004
22358	22360	0.214923
19499	19501	0.214862
22419	22423	0.21481
29828	29830	0.214779
22445	22448	0.214594
19290	19292	0.214583
19485	19486	0.214523
19309	19311	0.214437
19528	19529	0.214225
22413	22415	0.214167
18	24	0.214163
29843	29848	0.214149
22424	22429	0.214124
29878	29884	0.214123
29884	29891	0.214093
22465	22467	0.214092
22450	22453	0.214054
22362	22364	0.214049
19438	19440	0.213962
22473	22474	0.213882
22370	22373	0.213817
22470	22472	0.213704
22407	22410	0.213659
29818	29821	0.213565
19345	19346	0.213358
19305	19308	0.213347
19467	19469	0.213343
19439	19442	0.213334
19398	19403	0.213331
19319	19320	0.21332
22435	22437	0.21332
22486	22489	0.213309
29825	29829	0.21328
19551	19556	0.213209
19337	19338	0.213196
22441	22443	0.213111
19317	19319	0.213079
19357	19360	0.213061
22409	22412	0.213044
19427	19428	0.212994
65	68	0.212939
22384	22386	0.212813
19423	19426	0.212795
22408	22411	0.212725
22369	22372	0.21264
19368	19371	0.212612
29866	29870	0.212606
19409	19412	0.212597
22456	22458	0.212565
29777	29779	0.212529
19387	19388	0.212501
43	48	0.212491
22500	22502	0.212451
19496	19497	0.212433
64	66	0.21241
22415	22418	0.21239
29786	29787	0.212381
19338	19339	0.212357
29809	29812	0.212352
22459	22462	0.212337
29860	29868	0.212109
19500	19502	0.212096
22377	22379	0.212046
19301	19305	0.212024
29855	29862	0.21195
22488	22490	0.211855
19491	19492	0.211848
22497	22498	0.211786
22389	22392	0.211783
19396	19401	0.211667
19548	19550	0.211662
19292	19297	0.211635
19382	19386	0.211633
19409	19413	0.211564
19542	19546	0.211553
19318	19320	0.211469
19524	19526	0.211336
19543	19547	0.211207
29795	29797	0.211183
19492	19494	0.211095
29787	29788	0.21108
66	70	0.211003
19325	19326	0.210886
19515	19517	0.210861
22386	22389	0.210857
23403	28881	0.210837
19473	19474	0.210804
22497	22499	0.210777
22394	22396	0.210717
22378	22380	0.210574
22414	22417	0.210571
19308	19309	0.21051
19561	19568	0.21046
22394	22397	0.210447
29841	29845	0.210387
22355	22357	0.210343
22455	22457	0.210276
22512	22516	0.210231
29803	29804	0.21022
22384	22387	0.210205
14805	18060	0.210141
19340	19341	0.21012
19563	19568	0.210089
64	67	0.210057
19291	19296	0.210042
19300	19303	0.209982
29796	29798	0.209946
19522	19523	0.209944
67	71	0.209869
22504	22506	0.209855
19426	19428	0.209804
19312	19314	0.209669
19359	19362	0.209664
19380	19382	0.209651
22474	22477	0.209646
19449	19452	0.209589
19390	19393	0.209572
19362	19365	0.209562
29817	29821	0.209555
22452	22454	0.209544
22349	22352	0.209518
23403	28882	0.209333
22516	22518	0.209233
19367	19370	0.2092
29853	29858	0.209187
19285	19286	0.209176
22448	22450	0.208975
22512	22515	0.20857
22412	22413	0.208551
19493	19494	0.208538
47	50	0.208401
22401	22404	0.208376
29780	29782	0.20837
23403	28883	0.208334
19532	19534	0.208274
14	19	0.208264
19373	19375	0.208172
19395	19396	0.208143
19286	19288	0.207989
19431	19432	0.20796
62	64	0.207864
19482	19483	0.207858
22398	22400	0.207827
29773	29776	0.207797
19374	19377	0.207724
22502	22504	0.207658
19422	19425	0.207609
19424	19426	0.207599
29876	29882	0.207544
22506	22508	0.207457
19420	19422	0.207416
22	27	0.207402
22364	22367	0.207217
19407	19411	0.207215
22440	22442	0.207197
29867	29871	0.207132
19310	19312	0.207115
19537	19540	0.207044
67	72	0.20701
19494	19495	0.206976
29829	29833	0.20697
22406	22409	0.206963
19472	19473	0.206939
19435	19437	0.206882
29785	29787	0.206836
19365	19366	0.206809
29820	29822	0.20677
19486	19487	0.206677
22421	22422	0.206586
19448	19451	0.206529
29882	29890	0.206521
19512	19513	0.206483
19562	19569	0.206226
55	60	0.206201
19327	19328	0.206191
29881	29887	0.206174
22395	22399	0.205951
19379	19381	0.205913
22462	22464	0.205791
19501	19503	0.20579
22352	22356	0.205779
19336	19337	0.205763
22392	22395	0.205727
22453	22455	0.205609
22405	22408	0.205509
19470	19471	0.205458
19508	19511	0.205442
19447	19450	0.20544
29860	29870	0.205425
14805	28144	0.205415
241	28882	0.205412
22378	22381	0.205364
19476	19477	0.205357
19550	19554	0.205263
241	28883	0.205239
29869	29873	0.205204
65	69	0.205126
22501	22502	0.205116
60	62	0.205097
13	18	0.205006
29837	29842	0.204894
22416	22419	0.20486
19443	19445	0.204859
19563	19569	0.204804
19458	19461	0.204777
29829	29836	0.204766
19423	19427	0.204718
22469	22471	0.204672
29793	29794	0.204653
19455	19457	0.204543
19463	19464	0.204453
19559	19565	0.204429
19488	19489	0.204402
1059	3037	0.204284
19337	19339	0.204284
19538	19542	0.204258
29771	29775	0.204204
29843	29849	0.204184
19376	19378	0.204159
29774	29777	0.204012
22458	22460	0.203956
24	30	0.203904
29880	29886	0.203733
19441	19444	0.203722
19457	19460	0.20372
19524	19527	0.203695
29835	29837	0.203651
19563	19570	0.203611
19341	19343	0.203586
19361	19363	0.203581
29860	29867	0.203558
22376	22377	0.203507
19355	19357	0.203498
19489	19491	0.203433
19424	19427	0.203394
22404	22406	0.203315
19506	19507	0.203247
29822	29824	0.203245
19450	19452	0.203238
19500	19503	0.203229
22450	22452	0.203202
22400	22402	0.203202
19560	19566	0.203193
22483	22485	0.203179
19460	19462	0.203172
22351	22353	0.203079
22415	22420	0.203028
19518	19520	0.203021
13	19	0.203013
41	48	0.202964
22438	22439	0.202964
19491	19493	0.202958
19561	19567	0.202924
22356	22358	0.202905
29840	29845	0.202766
19466	19469	0.202711
19504	19506	0.202634
30	35	0.202607
19311	19313	0.202589
29790	29791	0.202538
22496	22498	0.202502
19475	19476	0.202456
29841	29846	0.202417
22507	22511	0.202276
29775	29779	0.202117
19328	19330	0.202086
29814	29816	0.201939
29	33	0.201908
19352	19354	0.201785
66	71	0.201767
19330	19331	0.201754
29883	29891	0.201747
19388	19391	0.201703
65	70	0.20167
39	46	0.201584
19510	19512	0.201527
64	68	0.201423
22446	22449	0.201413
43	49	0.201413
19439	19443	0.201365
46	50	0.201314
22363	22366	0.201205
19308	19311	0.201181
19277	19278	0.20114
19498	19499	0.20111
19543	19548	0.201105
59	61	0.201045
19291	19297	0.201045
19523	19525	0.201008
19332	19333	0.201003
19539	19544	0.201002
19520	19521	0.2009
22375	22377	0.200893
19433	19436	0.200823
29884	29892	0.200731
1059	22444	0.20071
22415	22419	0.200632
22370	22374	0.200595
22477	22479	0.200523
19278	19279	0.200481
19521	19522	0.200466
29773	29777	0.200439
19400	19405	0.200434
19541	19546	0.200422
38	40	0.200418
19434	19437	0.200405
16	21	0.200386
19483	19484	0.200347
19410	19415	0.200336
22506	22509	0.200205
41	49	0.20009
22377	22380	0.200084
1059	23403	0.20001
19354	19356	0.199978
19456	19459	0.199944
19484	19485	0.199917
29811	29813	0.199887
12	19	0.199869
29788	29790	0.199856
22497	22500	0.199854
19390	19394	0.199813
29834	29837	0.199721
19388	19390	0.199675
29742	29769	0.199608
29772	29776	0.199557
22496	22499	0.199537
19561	19569	0.199529
19339	19340	0.199498
29824	29829	0.199428
19447	19451	0.199416
22354	22360	0.199392
29810	29813	0.199378
30	34	0.199272
19488	19490	0.199249
19302	19306	0.199242
22494	22496	0.19923
47	51	0.199171
19511	19513	0.19903
19360	19363	0.199016
39	47	0.198946
19382	19387	0.198944
22435	22438	0.198933
3037	28882	0.198908
29795	29798	0.198908
3037	28883	0.198895
66	72	0.198879
22461	22463	0.198862
19340	19342	0.19882
22354	22357	0.198817
19408	19413	0.198788
22428	22431	0.198745
22391	22395	0.198651
22420	22422	0.198592
22444	22448	0.19858
29857	29864	0.198518
19276	19277	0.198468
29842	29848	0.198406
19279	19280	0.198347
22361	22363	0.198282
19498	19500	0.198146
29771	29776	0.198138
19525	19527	0.198108
22	28	0.197891
22421	22423	0.197881
19391	19393	0.197831
22495	22498	0.197791
19550	19555	0.197712
19446	19447	0.197708
29821	29823	0.197685
19335	19336	0.197684
19490	19492	0.19762
19287	19290	0.197586
19409	19414	0.197549
22358	22361	0.197532
19381	19383	0.197157
19277	19279	0.197092
19307	19311	0.196976
22367	22368	0.196951
19333	19334	0.196948
22449	22451	0.196913
19539	19545	0.196898
19406	19410	0.196889
19397	19403	0.196865
22495	22499	0.196744
29819	29822	0.196741
241	28881	0.196732
19389	19392	0.196625
22394	22398	0.196616
19299	19303	0.196602
19322	19323	0.196592
19548	19551	0.196562
29879	29885	0.196542
19295	19298	0.196525
22439	22441	0.196517
22393	22397	0.19643
29877	29883	0.196428
29804	29807	0.196299
29855	29860	0.196273
29864	29869	0.196241
19459	19462	0.196223
19331	19332	0.196189
22508	22512	0.196188
22428	22432	0.196122
19307	19310	0.19611
19540	19544	0.196078
19461	19463	0.19603
19366	19369	0.195876
19490	19493	0.195858
21	26	0.195856
29880	29887	0.195839
62	65	0.195835
29827	29831	0.195776
22359	22362	0.19576
29770	29776	0.195717
29828	29831	0.195708
29822	29826	0.195674
19283	19284	0.195663
29868	29872	0.195639
22458	22461	0.195624
29847	29853	0.1956
19536	19537	0.195599
22490	22491	0.195578
64	69	0.19556
29842	29851	0.195478
22420	22423	0.195453
19462	19464	0.195431
22502	22505	0.195379
42	48	0.195353
19342	19344	0.195336
19481	19482	0.19526
19300	19304	0.195254
19509	19512	0.195223
19478	19479	0.195194
29791	29792	0.195166
19324	19326	0.195112
22490	22492	0.195074
19407	19413	0.194927
19457	19461	0.194923
19551	19557	0.194922
14408	28883	0.194891
19358	19362	0.194812
19499	19503	0.194489
19311	19314	0.194488
19532	19535	0.194486
19438	19441	0.194403
29772	29777	0.194384
19285	19287	0.194361
19549	19554	0.194357
19537	19541	0.194323
22467	22469	0.194302
29818	29822	0.194298
22470	22473	0.194265
19524	29892	0.194184
29	34	0.194162
29877	29884	0.194135
19467	19470	0.19411
19303	19307	0.19411
22434	22437	0.194076
63	66	0.194041
19541	19545	0.194018
29827	29832	0.193889
29812	29815	0.193871
19409	19415	0.193856
22419	22422	0.193764
19391	19394	0.193718
19278	19280	0.193552
22427	22431	0.193504
29847	29852	0.193384
19405	19406	0.193356
22460	22463	0.193347
61	64	0.193333
22515	22517	0.193267
19334	19335	0.193242
14805	17858	0.193204
19480	19482	0.193156
19499	19502	0.193128
22360	22362	0.193107
19547	19549	0.193049
29781	29783	0.193048
22373	22375	0.192954
19349	19352	0.192914
28	33	0.192787
22455	22458	0.192683
29804	29808	0.192521
19408	19412	0.19251
19353	19356	0.192509
22434	22438	0.192379
22484	22486	0.192291
19298	19303	0.192177
29883	29892	0.192129
19321	19322	0.192123
23	29	0.192123
29829	29834	0.192117
29787	29789	0.192058
8782	14805	0.192047
19436	19438	0.191976
19540	19545	0.191945
22505	22507	0.191901
19450	19454	0.1919
19282	19283	0.191882
19474	19475	0.191871
26144	29742	0.191865
19523	19526	0.191827
19368	19372	0.191806
22464	22467	0.191755
29822	29825	0.191747
19378	19381	0.191682
19407	19412	0.191652
22376	22378	0.191632
40	48	0.191625
47	53	0.191621
18	25	0.191619
22357	22359	0.191574
19414	19416	0.191504
19399	19405	0.191333
[truncated: 63,536 more rows]
