# Supplementary material for: Global analysis of more than 50,000 SARS-CoV-2 genomes reveals epistasis between eight viral genes
Source: Proc Natl Acad Sci U S A. 2020 Nov 17;117(49):31519–26. doi: 10.1073/pnas.2012331117 (PMC7733830; doi:10.1073/pnas.2012331117)
Supplement: Supplementary File [file pnas.2012331117.sd01.xlsx]

## Sheet: Sheet1
hCoV-19/USA/WA-S88/2020|EPI_ISL_417141|2020-03-01
hCoV-19/USA/WA-S91/2020|EPI_ISL_417144|2020-03-02
hCoV-19/USA/WA-S82/2020|EPI_ISL_417135|2020-02-22
hCoV-19/USA/WA-S108/2020|EPI_ISL_417161|2020-02-29
hCoV-19/USA/WA-S100/2020|EPI_ISL_417153|2020-02-29
hCoV-19/USA/WA-S98/2020|EPI_ISL_417151|2020-02-29
hCoV-19/USA/WA-S103/2020|EPI_ISL_417156|2020-02-28
hCoV-19/USA/WA-UW150/2020|EPI_ISL_416688|2020-03-14
hCoV-19/USA/WA-S51/2020|EPI_ISL_417104|2020-03-03
hCoV-19/USA/WA-S71/2020|EPI_ISL_417124|2020-03-05
hCoV-19/USA/WA-S57/2020|EPI_ISL_417110|2020-03-03
hCoV-19/USA/WA-S61/2020|EPI_ISL_417114|2020-03-05
hCoV-19/USA/WA-UW121/2020|EPI_ISL_416659|2020-03-11
hCoV-19/USA/WA-S45/2020|EPI_ISL_417098|2020-02-29
hCoV-19/USA/WA-UW183/2020|EPI_ISL_416721|2020-03-13
hCoV-19/USA/UPHL-04/2020|EPI_ISL_415542|2020-03-13
hCoV-19/USA/WA-NH7/2020|EPI_ISL_418776|2020-03-13
hCoV-19/USA/WA-S40/2020|EPI_ISL_417093|2020-02-28
hCoV-19/USA/WA-S122/2020|EPI_ISL_417175|2020-03-02
hCoV-19/USA/WA-UW147/2020|EPI_ISL_416685|2020-03-15
hCoV-19/USA/WA-UW105/2020|EPI_ISL_416643|2020-03-11
hCoV-19/USA/WI-76/2020|EPI_ISL_421334|2020-03-22
hCoV-19/USA/WI-23/2020|EPI_ISL_417507|2020-03-17
hCoV-19/USA/WA-UW315/2020|EPI_ISL_418882|2020-03-22
hCoV-19/USA/WA-S65/2020|EPI_ISL_417118|2020-03-03
hCoV-19/USA/WA-S43/2020|EPI_ISL_417096|2020-02-27
hCoV-19/USA/WA-S13/2020|EPI_ISL_417066|2020-03-03
hCoV-19/USA/WA-S29/2020|EPI_ISL_417082|2020-03-02
hCoV-19/USA/WA-UW99/2020|EPI_ISL_416637|2020-03-12
hCoV-19/USA/WA-UW118/2020|EPI_ISL_416656|2020-03-11
hCoV-19/USA/WA-UW92/2020|EPI_ISL_416448|2020-03-11
hCoV-19/USA/WA-UW18/2020|EPI_ISL_414366|2020-03-05
hCoV-19/USA/WA-UW23/2020|EPI_ISL_414592|2020-03-06
hCoV-19/USA/WA6-UW3/2020|EPI_ISL_413457|2020-02-29
hCoV-19/USA/WA-UW100/2020|EPI_ISL_416638|2020-03-12
hCoV-19/USA/WA-UW285/2020|EPI_ISL_418070|2020-03-14
hCoV-19/USA/WA-UW77/2020|EPI_ISL_416433|2020-03-10
hCoV-19/USA/WA-UW63/2020|EPI_ISL_415591|2020-03-10
hCoV-19/USA/WA-UW152/2020|EPI_ISL_416690|2020-03-13
hCoV-19/USA/WA4-UW2/2020|EPI_ISL_413455|2020-02-28
hCoV-19/USA/WA-UW24/2020|EPI_ISL_414593|2020-03-05
hCoV-19/USA/VA-DCLS-0019/2020|EPI_ISL_420029|2020-03-11
hCoV-19/USA/WA-UW51/2020|EPI_ISL_415616|2020-03-08
hCoV-19/USA/VA-DCLS-0018/2020|EPI_ISL_420028|2020-03-11
hCoV-19/USA/VA-DCLS-0011/2020|EPI_ISL_419263|2020-03-10
hCoV-19/USA/OR-UW54/2020|EPI_ISL_415619|2020-03-09
hCoV-19/USA/VA-DCLS-0017/2020|EPI_ISL_419711|2020-03-11
hCoV-19/USA/WA-UW274/2020|EPI_ISL_418059|2020-03-13
hCoV-19/USA/WA-UW20/2020|EPI_ISL_414368|2020-03-05
hCoV-19/USA/WA-UW86/2020|EPI_ISL_416442|2020-03-10
hCoV-19/USA/WA-UW128/2020|EPI_ISL_416666|2020-03-12
hCoV-19/USA/WA-UW34/2020|EPI_ISL_414621|2020-03-08
hCoV-19/USA/WA-UW70/2020|EPI_ISL_415598|2020-03-10
hCoV-19/USA/WA-UW125/2020|EPI_ISL_416663|2020-03-12
hCoV-19/USA/WA-UW49/2020|EPI_ISL_415614|2020-03-09
hCoV-19/Australia/VIC67/2020|EPI_ISL_419781|2020-03-13
hCoV-19/USA/WA-UW124/2020|EPI_ISL_416662|2020-03-12
hCoV-19/Canada/BC_1318414/2020|EPI_ISL_418818|2020-03-06
hCoV-19/USA/WA-UW103/2020|EPI_ISL_416641|2020-03-11
hCoV-19/USA/WA-S63/2020|EPI_ISL_417116|2020-03-04
hCoV-19/USA/WA-S34/2020|EPI_ISL_417087|2020-03-02
hCoV-19/USA/WA-UW190/2020|EPI_ISL_416728|2020-03-13
hCoV-19/USA/WA-UW89/2020|EPI_ISL_416445|2020-03-10
hCoV-19/USA/NY-PV08146/2020|EPI_ISL_421364|2020-03-17
hCoV-19/USA/WA-UW76/2020|EPI_ISL_415604|2020-03-10
hCoV-19/USA/WA-UW15/2020|EPI_ISL_414363|2020-03-04
hCoV-19/USA/WA-UW165/2020|EPI_ISL_416703|2020-03-13
hCoV-19/USA/WA-UW385/2020|EPI_ISL_418950|2020-03-23
hCoV-19/Fujian/8/2020|EPI_ISL_411060|2020-01-21
hCoV-19/USA/WA1/2020|EPI_ISL_404895|2020-01-19
hCoV-19/Hangzhou/ZJU-08/2020|EPI_ISL_416473|2020-01-26
hCoV-19/Canada/BC_4540462/2020|EPI_ISL_418829|2020-03-10
hCoV-19/Canada/BC_3972884/2020|EPI_ISL_418822|2020-03-10
hCoV-19/USA/WA-UW145/2020|EPI_ISL_416683|2020-03-15
hCoV-19/USA/WA-UW97/2020|EPI_ISL_416635|2020-03-12
hCoV-19/USA/WA-UW130/2020|EPI_ISL_416668|2020-03-11
hCoV-19/USA/VA-DCLS-0004/2020|EPI_ISL_418958|2020-03-17
hCoV-19/USA/VA-DCLS-0002/2020|EPI_ISL_418956|2020-03-17
hCoV-19/USA/WA-UW75/2020|EPI_ISL_415603|2020-03-10
hCoV-19/USA/WA-UW33/2020|EPI_ISL_414620|2020-03-08
hCoV-19/USA/ID-UW276/2020|EPI_ISL_418061|2020-03-13
hCoV-19/USA/WA-UW67/2020|EPI_ISL_415595|2020-03-09
hCoV-19/USA/WA-S94/2020|EPI_ISL_417147|2020-02-28
hCoV-19/USA/WA-S83/2020|EPI_ISL_417136|2020-03-05
hCoV-19/USA/WA-S50/2020|EPI_ISL_417103|2020-03-05
hCoV-19/USA/WA2/2020|EPI_ISL_412970|2020-02-24
hCoV-19/Canada/ON_PHL0142/2020|EPI_ISL_418341|2020-03-12
hCoV-19/USA/UT-00012/2020|EPI_ISL_417960|2020-03-12
hCoV-19/USA/UT-00016/2020|EPI_ISL_417966|2020-03-13
hCoV-19/USA/WA-S73/2020|EPI_ISL_417126|2020-03-05
hCoV-19/USA/WA-UW336/2020|EPI_ISL_418903|2020-03-21
hCoV-19/USA/VA-DCLS-0024/2020|EPI_ISL_420628|2020-03-13
hCoV-19/USA/WA-S64/2020|EPI_ISL_417117|2020-03-03
hCoV-19/USA/WA-UW91/2020|EPI_ISL_416447|2020-03-10
hCoV-19/USA/ID-UW270/2020|EPI_ISL_418055|2020-03-14
hCoV-19/USA/OR-UW292/2020|EPI_ISL_418077|2020-03-15
hCoV-19/USA/WA-UW204/2020|EPI_ISL_417353|2020-03-13
hCoV-19/Australia/VIC57/2020|EPI_ISL_419779|2020-03-12
hCoV-19/USA/ID-UW236/2020|EPI_ISL_417450|2020-03-14
hCoV-19/Australia/VIC173/2020|EPI_ISL_419870|2020-03-18
hCoV-19/USA/WA-UW64/2020|EPI_ISL_415592|2020-03-09
hCoV-19/USA/WA-UW113/2020|EPI_ISL_416651|2020-03-11
hCoV-19/USA/WA-UW59/2020|EPI_ISL_415624|2020-03-09
hCoV-19/USA/WA-UW44/2020|EPI_ISL_415609|2020-03-08
hCoV-19/USA/WA-UW220/2020|EPI_ISL_417369|2020-03-14
hCoV-19/USA/WA-UW325/2020|EPI_ISL_418892|2020-03-21
hCoV-19/USA/WA-UW87/2020|EPI_ISL_416443|2020-03-10
hCoV-19/USA/WA-UW98/2020|EPI_ISL_416636|2020-03-12
hCoV-19/USA/WA-UW94/2020|EPI_ISL_416450|2020-03-11
hCoV-19/USA/WA-UW52/2020|EPI_ISL_415617|2020-03-09
hCoV-19/USA/WA-UW56/2020|EPI_ISL_415621|2020-03-09
hCoV-19/USA/WA-UW57/2020|EPI_ISL_415622|2020-03-09
hCoV-19/USA/WI-09/2020|EPI_ISL_417203|2020-03-21
hCoV-19/Canada/ON_PHL3802/2020|EPI_ISL_418337|2020-03-12
hCoV-19/Canada/ON_PHL5710/2020|EPI_ISL_418338|2020-03-12
hCoV-19/USA/WA-UW184/2020|EPI_ISL_416722|2020-03-12
hCoV-19/USA/WA-S107/2020|EPI_ISL_417160|2020-02-29
hCoV-19/USA/WA-S23/2020|EPI_ISL_417076|2020-03-02
hCoV-19/USA/WA-S58/2020|EPI_ISL_417111|2020-03-05
hCoV-19/USA/WA-UW332/2020|EPI_ISL_418899|2020-03-22
hCoV-19/USA/WA-UW68/2020|EPI_ISL_415596|2020-03-09
hCoV-19/USA/WA-UW339/2020|EPI_ISL_418906|2020-03-20
hCoV-19/USA/WA-UW74/2020|EPI_ISL_415602|2020-03-10
hCoV-19/USA/WY-WYPHL001/2020|EPI_ISL_421272|2020-03-10
hCoV-19/USA/WA-UW95/2020|EPI_ISL_416451|2020-03-10
hCoV-19/Australia/VIC317/2020|EPI_ISL_420008|2020-03-24
hCoV-19/Australia/VIC316/2020|EPI_ISL_420007|2020-03-24
hCoV-19/USA/MN26-MDH26/2020|EPI_ISL_417194|2020-03-12
hCoV-19/Australia/QLDID919/2020|EPI_ISL_417031|2020-03-11
hCoV-19/Iceland/259/2020|EPI_ISL_417587|2020-03-17
hCoV-19/Australia/NSW37/2020|EPI_ISL_417395|2020-03-10
hCoV-19/Australia/VIC110/2020|EPI_ISL_419716|2020-03-18
hCoV-19/Australia/VIC229/2020|EPI_ISL_419924|2020-03-21
hCoV-19/Australia/VIC139/2020|EPI_ISL_419836|2020-03-15
hCoV-19/Australia/VIC111/2020|EPI_ISL_419715|2020-03-18
hCoV-19/Australia/VIC213/2020|EPI_ISL_419908|2020-03-20
hCoV-19/Australia/VIC160/2020|EPI_ISL_419857|2020-03-18
hCoV-19/Australia/VIC20/2020|EPI_ISL_419741|2020-03-08
hCoV-19/Australia/VIC165/2020|EPI_ISL_419862|2020-03-18
hCoV-19/Australia/VIC94/2020|EPI_ISL_419805|2020-03-16
hCoV-19/Australia/VIC162/2020|EPI_ISL_419859|2020-03-18
hCoV-19/Australia/WA09/2020|EPI_ISL_420538|2020-03-14
hCoV-19/Australia/VIC205/2020|EPI_ISL_419900|2020-03-19
hCoV-19/Australia/VIC69/2020|EPI_ISL_419783|2020-03-13
hCoV-19/Australia/VIC204/2020|EPI_ISL_419899|2020-03-19
hCoV-19/Australia/VIC265/2020|EPI_ISL_419958|2020-03-22
hCoV-19/Australia/VIC159/2020|EPI_ISL_419856|2020-03-18
hCoV-19/Australia/VIC241/2020|EPI_ISL_419936|2020-03-21
hCoV-19/Australia/VIC68/2020|EPI_ISL_419782|2020-03-13
hCoV-19/Iceland/140/2020|EPI_ISL_417791|2020-03-12
hCoV-19/Iceland/195/2020|EPI_ISL_417717|2020-03-16
hCoV-19/Iceland/249/2020|EPI_ISL_417577|2020-03-17
hCoV-19/Iceland/9/2020|EPI_ISL_417871|2020-03-11
hCoV-19/Canada/ON_PHL6883/2020|EPI_ISL_418331|2020-03-08
hCoV-19/USA/MN56-MDH56/2020|EPI_ISL_417500|2020-03-14
hCoV-19/USA/WA-UW88/2020|EPI_ISL_416444|2020-03-10
hCoV-19/USA/WA-UW372/2020|EPI_ISL_418939|2020-03-24
hCoV-19/USA/WA-UW106/2020|EPI_ISL_416644|2020-03-11
hCoV-19/USA/WA-UW162/2020|EPI_ISL_416700|2020-03-13
hCoV-19/USA/ID-UW279/2020|EPI_ISL_418064|2020-03-15
hCoV-19/Australia/VIC41/2020|EPI_ISL_419760|2020-03-11
hCoV-19/USA/WA-UW143/2020|EPI_ISL_416681|2020-03-11
hCoV-19/USA/WA-UW81/2020|EPI_ISL_416437|2020-03-10
hCoV-19/USA/WA-UW144/2020|EPI_ISL_416682|2020-03-09
hCoV-19/USA/ID-UW232/2020|EPI_ISL_417381|2020-03-14
hCoV-19/USA/WA-UW131/2020|EPI_ISL_416669|2020-03-11
hCoV-19/USA/VA-DCLS-0003/2020|EPI_ISL_418957|2020-03-17
hCoV-19/USA/WA-UW163/2020|EPI_ISL_416701|2020-03-13
hCoV-19/USA/WA-UW55/2020|EPI_ISL_415620|2020-03-09
hCoV-19/USA/WA-S89/2020|EPI_ISL_417142|2020-02-29
hCoV-19/USA/WA-S97/2020|EPI_ISL_417150|2020-02-28
hCoV-19/USA/WA-UW127/2020|EPI_ISL_416665|2020-03-12
hCoV-19/USA/WA-UW176/2020|EPI_ISL_416714|2020-03-14
hCoV-19/USA/WA-UW126/2020|EPI_ISL_416664|2020-03-12
hCoV-19/USA/WA-S11/2020|EPI_ISL_416466|2020-03-03
hCoV-19/USA/WA-UW305/2020|EPI_ISL_418873|2020-03-23
hCoV-19/USA/WA-S119/2020|EPI_ISL_417172|2020-02-29
hCoV-19/USA/WA-S115/2020|EPI_ISL_417168|2020-02-29
hCoV-19/USA/WA-UW28/2020|EPI_ISL_414597|2020-03-04
hCoV-19/USA/WA-UW66/2020|EPI_ISL_415594|2020-03-10
hCoV-19/Australia/VIC118/2020|EPI_ISL_419719|2020-03-20
hCoV-19/Australia/VIC130/2020|EPI_ISL_419823|2020-03-21
hCoV-19/Australia/VIC222/2020|EPI_ISL_419917|2020-03-20
hCoV-19/Australia/VIC189/2020|EPI_ISL_419885|2020-03-19
hCoV-19/USA/WA-UW148/2020|EPI_ISL_416686|2020-03-14
hCoV-19/USA/WA-UW338/2020|EPI_ISL_418905|2020-03-24
hCoV-19/USA/WA-UW171/2020|EPI_ISL_416709|2020-03-13
hCoV-19/Australia/WA04/2020|EPI_ISL_420536|2020-03-15
hCoV-19/USA/WA-UW378/2020|EPI_ISL_418944|2020-03-24
hCoV-19/USA/WA-UW368/2020|EPI_ISL_418935|2020-03-24
hCoV-19/USA/WA-UW265/2020|EPI_ISL_418050|2020-03-16
hCoV-19/USA/UT-00020/2020|EPI_ISL_417028|2020-03-20
hCoV-19/USA/WA-UW71/2020|EPI_ISL_415599|2020-03-09
hCoV-19/USA/WA-UW32/2020|EPI_ISL_414619|2020-03-07
hCoV-19/USA/WA-UW321/2020|EPI_ISL_418888|2020-03-23
hCoV-19/USA/WA-UW48/2020|EPI_ISL_415613|2020-03-09
hCoV-19/USA/WA-UW40/2020|EPI_ISL_415605|2020-03-05
hCoV-19/USA/ID-UW284/2020|EPI_ISL_418069|2020-03-14
hCoV-19/USA/WA-UW164/2020|EPI_ISL_416702|2020-03-13
hCoV-19/USA/WA-UW85/2020|EPI_ISL_416441|2020-03-10
hCoV-19/USA/WA-UW314/2020|EPI_ISL_418881|2020-03-24
hCoV-19/Australia/VIC225/2020|EPI_ISL_419920|2020-03-20
hCoV-19/Australia/VIC288/2020|EPI_ISL_419979|2020-03-22
hCoV-19/USA/WA8-UW5/2020|EPI_ISL_413486|2020-03-01
hCoV-19/USA/WA-UW141/2020|EPI_ISL_416679|2020-03-11
hCoV-19/USA/ID-UW290/2020|EPI_ISL_418075|2020-03-15
hCoV-19/Australia/VIC08/2020|EPI_ISL_416514|2020-03-15
hCoV-19/USA/WA-UW202/2020|EPI_ISL_417351|2020-03-12
hCoV-19/USA/VA-DCLS-0010/2020|EPI_ISL_419262|2020-03-09
hCoV-19/USA/WA-UW19/2020|EPI_ISL_414367|2020-03-05
hCoV-19/USA/WA-UW379/2020|EPI_ISL_418945|2020-03-23
hCoV-19/USA/WA-UW50/2020|EPI_ISL_415615|2020-03-08
hCoV-19/USA/WA-UW142/2020|EPI_ISL_416680|2020-03-11
hCoV-19/USA/WA-UW101/2020|EPI_ISL_416639|2020-03-10
hCoV-19/USA/WA-UW342/2020|EPI_ISL_418909|2020-03-24
hCoV-19/USA/WA-UW139/2020|EPI_ISL_416677|2020-03-12
hCoV-19/USA/WA-UW79/2020|EPI_ISL_416435|2020-03-10
hCoV-19/Canada/ON_PHL6884/2020|EPI_ISL_418343|2020-03-10
hCoV-19/USA/MN3-MDH3/2020|EPI_ISL_414590|2020-03-09
hCoV-19/USA/WA-UW83/2020|EPI_ISL_416439|2020-03-10
hCoV-19/USA/WA-UW35/2020|EPI_ISL_414622|2020-03-08
hCoV-19/USA/ID-UW228/2020|EPI_ISL_417377|2020-03-15
hCoV-19/USA/WI-GMF-00228/2020|EPI_ISL_418187|2020-03-23
hCoV-19/USA/CA-CDPH-UC11/2020|EPI_ISL_413931|2020-03-05
hCoV-19/USA/CA-CDPH-UC9/2020|EPI_ISL_413928|2020-03-05
hCoV-19/USA/CA-CDPH-UC7/2020|EPI_ISL_413925|2020-03-05
hCoV-19/USA/ID-UW239/2020|EPI_ISL_417453|2020-03-14
hCoV-19/USA/WA-UW146/2020|EPI_ISL_416684|2020-03-14
hCoV-19/USA/WA11-UW7/2020|EPI_ISL_413562|2020-03-02
hCoV-19/USA/ID-UW294/2020|EPI_ISL_418079|2020-03-15
hCoV-19/USA/WA-UW30/2020|EPI_ISL_414617|2020-03-08
hCoV-19/USA/CA-CDPH-UC6/2020|EPI_ISL_413924|2020-03-05
hCoV-19/USA/WA-S77/2020|EPI_ISL_417130|2020-03-05
hCoV-19/USA/WA-UW156/2020|EPI_ISL_416694|2020-03-13
hCoV-19/USA/WA-UW277/2020|EPI_ISL_418062|2020-03-14
hCoV-19/USA/WA9-UW6/2020|EPI_ISL_413487|2020-03-01
hCoV-19/USA/WA-UW304/2020|EPI_ISL_418872|2020-03-23
hCoV-19/USA/WA-UW286/2020|EPI_ISL_418071|2020-03-15
hCoV-19/USA/WA-S56/2020|EPI_ISL_417109|2020-03-05
hCoV-19/USA/WA-S35/2020|EPI_ISL_417088|2020-03-02
hCoV-19/Canada/BC_8897642/2020|EPI_ISL_418855|2020-03-11
hCoV-19/USA/WA-UW72/2020|EPI_ISL_415600|2020-03-09
hCoV-19/USA/WA-UW182/2020|EPI_ISL_416720|2020-03-13
hCoV-19/USA/WA-UW293/2020|EPI_ISL_418078|2020-03-15
hCoV-19/USA/WA-UW371/2020|EPI_ISL_418938|2020-03-24
hCoV-19/USA/CA-CDPH-UC1/2020|EPI_ISL_413557|2020-02-28
hCoV-19/USA/WA-UW45/2020|EPI_ISL_415610|2020-03-08
hCoV-19/USA/ID-UW289/2020|EPI_ISL_418074|2020-03-15
hCoV-19/USA/WA-UW119/2020|EPI_ISL_416657|2020-03-11
hCoV-19/Tianmen/HBCDC-HB-07/2020|EPI_ISL_412983|2020-02-08
hCoV-19/South Korea/KCDC24/2020|EPI_ISL_412873|2020-02-06
hCoV-19/South Korea/KCDC05/2020|EPI_ISL_412869|2020-01-30
hCoV-19/Canada/ON_PHL0178/2020|EPI_ISL_418342|2020-03-11
hCoV-19/USA/OR_5430/2020|EPI_ISL_420794|2020-03-01
hCoV-19/England/SHEF-C0163/2020|EPI_ISL_420255|2020-03-25
hCoV-19/Norway/1379/2020|EPI_ISL_417483|2020-02-27
hCoV-19/England/200960515/2020|EPI_ISL_414009|2020-02-25
hCoV-19/England/20122074602/2020|EPI_ISL_418676|2020-03-10
hCoV-19/Italy/SPL1/2020|EPI_ISL_412974|2020-01-29
hCoV-19/Spain/Madrid201738/2020|EPI_ISL_419237|2020-03-07
hCoV-19/Spain/Valencia11/2020|EPI_ISL_419675|2020-03-20
hCoV-19/Norway/1493/2020|EPI_ISL_417488|2020-02-29
hCoV-19/Norway/1694/2020|EPI_ISL_420136|2020-03-04
hCoV-19/Finland/FIN03032020B/2020|EPI_ISL_413603|2020-03-03
hCoV-19/Australia/VIC36/2020|EPI_ISL_419765|2020-03-10
hCoV-19/Australia/VIC70/2020|EPI_ISL_419786|2020-03-13
hCoV-19/Spain/Madrid_LP14_3/2020|EPI_ISL_417975|2020-03-09
hCoV-19/Australia/NSW52/2020|EPI_ISL_417405|2020-03-11
hCoV-19/USA/NY-NYUMC36/2020|EPI_ISL_419697|2020-03-18
hCoV-19/Luxembourg/LNS3694003/2020|EPI_ISL_417528|2020-03-18
hCoV-19/Luxembourg/LNS0641910/2020|EPI_ISL_419566|2020-03-05
hCoV-19/England/20139047104/2020|EPI_ISL_420692|2020-03-29
hCoV-19/Portugal/PT0020/2020|EPI_ISL_418005|2020-03-12
hCoV-19/Australia/VIC152/2020|EPI_ISL_419849|2020-03-17
hCoV-19/Netherlands/NA_34/2020|EPI_ISL_415491|2020-03-07
hCoV-19/USA/NY-PV08489/2020|EPI_ISL_421425|2020-03-17
hCoV-19/Belgium/HAA-030953/2020|EPI_ISL_418982|2020-03-09
hCoV-19/Austria/CeMM0005/2020|EPI_ISL_419658|2020-03-06
hCoV-19/Netherlands/NoordBrabant_25/2020|EPI_ISL_414534|2020-03-06
hCoV-19/England/200990006/2020|EPI_ISL_414011|2020-02-26
hCoV-19/Iceland/196/2020|EPI_ISL_417822|2020-03-16
hCoV-19/Iceland/262/2020|EPI_ISL_417590|2020-03-18
hCoV-19/Iceland/326/2020|EPI_ISL_417655|2020-03-14
hCoV-19/Wales/PHWC-251B7/2020|EPI_ISL_420976|2020-03-22
hCoV-19/Luxembourg/LNS0945359/2020|EPI_ISL_419569|2020-03-07
hCoV-19/Belgium/VHV-0324118/2020|EPI_ISL_420375|2020-03-24
hCoV-19/Brazil/SPBR-10/2020|EPI_ISL_416032|2020-03-04
hCoV-19/Iceland/38/2020|EPI_ISL_417672|2020-03-16
hCoV-19/Iceland/131/2020|EPI_ISL_417771|2020-03-12
hCoV-19/Iceland/230/2020|EPI_ISL_417558|2020-03-17
hCoV-19/Iceland/170/2020|EPI_ISL_417548|2020-03-17
hCoV-19/Iceland/240/2020|EPI_ISL_417568|2020-03-17
hCoV-19/England/20106145903/2020|EPI_ISL_417246|2020-03-03
hCoV-19/Hong Kong/HKPU28_3001/2020|EPI_ISL_417185|2020-02-09
hCoV-19/Australia/VIC03/2020|EPI_ISL_416411|2020-01-25
hCoV-19/Australia/NSW03/2020|EPI_ISL_408977|2020-01-25
hCoV-19/Guangdong/GD2020087-P0008/2020|EPI_ISL_413863|2020-02-01
hCoV-19/Shanghai/SH0012/2020|EPI_ISL_416325|2020-02-02
hCoV-19/France/IDF0372/2020|EPI_ISL_406596|2020-01-23
hCoV-19/France/IDF0373/2020|EPI_ISL_406597|2020-01-23
hCoV-19/France/IDF0372-isl/2020|EPI_ISL_410720|2020-01-23
hCoV-19/France/IDF0386-islP1/2020|EPI_ISL_411219|2020-01-28
hCoV-19/France/IDF0386-islP3/2020|EPI_ISL_411220|2020-01-28
hCoV-19/Singapore/5/2020|EPI_ISL_410536|2020-02-06
hCoV-19/Singapore/10/2020|EPI_ISL_410716|2020-02-04
hCoV-19/Belgium/JJC-0325165/2020|EPI_ISL_420422|2020-03-25
hCoV-19/USA/CA2/2020|EPI_ISL_406036|2020-01-22
hCoV-19/Hong Kong/VB20024950/2020|EPI_ISL_412029|2020-01-30
hCoV-19/Hong Kong/VM20002507/2020|EPI_ISL_414528|2020-02-10
hCoV-19/Singapore/8/2020|EPI_ISL_410714|2020-02-03
hCoV-19/USA/NY-PV08498/2020|EPI_ISL_421433|2020-03-17
hCoV-19/Australia/VIC55/2020|EPI_ISL_419776|2020-03-12
hCoV-19/Netherlands/NA_35/2020|EPI_ISL_415492|2020-03-10
hCoV-19/Australia/VIC169/2020|EPI_ISL_419866|2020-03-18
hCoV-19/USA/NY-PV08135/2020|EPI_ISL_421357|2020-03-17
hCoV-19/USA/NY-PV08136/2020|EPI_ISL_421358|2020-03-17
hCoV-19/Belgium/DVG-0325146/2020|EPI_ISL_420403|2020-03-25
hCoV-19/Hangzhou/ZJU-01/2020|EPI_ISL_415709|2020-01-25
hCoV-19/Georgia/Tb-54/2020|EPI_ISL_415641|2020-02-27
hCoV-19/Georgia/Tb-468/2020|EPI_ISL_415643|2020-03-10
hCoV-19/Portugal/PT0040/2020|EPI_ISL_418025|2020-03-17
hCoV-19/England/20139062804/2020|EPI_ISL_420743|2020-03-27
hCoV-19/Wales/PHWC-2415E/2020|EPI_ISL_418149|2020-03-16
hCoV-19/USA/CZB-RR057-005/2020|EPI_ISL_417931|2020-03-18
hCoV-19/England/SHEF-C0172/2020|EPI_ISL_420259|2020-03-24
hCoV-19/Australia/VIC25/2020|EPI_ISL_419744|2020-03-10
hCoV-19/USA/WA-UW108/2020|EPI_ISL_416646|2020-03-11
hCoV-19/England/20109094006/2020|EPI_ISL_417289|2020-03-06
hCoV-19/England/20109054806/2020|EPI_ISL_417280|2020-03-07
hCoV-19/Belgium/ULG-7019/2020|EPI_ISL_417025|2020-03-15
hCoV-19/Belgium/ULG-6638/2020|EPI_ISL_417017|2020-03-14
hCoV-19/Australia/VIC84/2020|EPI_ISL_419803|2020-03-14
hCoV-19/USA/WA-UW137/2020|EPI_ISL_416675|2020-03-11
hCoV-19/England/20139047404/2020|EPI_ISL_420693|2020-03-28
hCoV-19/Iceland/94/2020|EPI_ISL_417732|2020-03-10
hCoV-19/USA/MN57-MDH57/2020|EPI_ISL_417501|2020-03-14
hCoV-19/Australia/VIC322/2020|EPI_ISL_420013|2020-03-24
hCoV-19/Wales/PHWC-24BC9/2020|EPI_ISL_419496|2020-03-20
hCoV-19/Singapore/27/2020|EPI_ISL_420104|2020-03-05
hCoV-19/Australia/VIC268/2020|EPI_ISL_419961|2020-03-22
hCoV-19/Australia/VIC208/2020|EPI_ISL_419903|2020-03-20
hCoV-19/England/20142060404/2020|EPI_ISL_420766|2020-03-27
hCoV-19/England/20108006802/2020|EPI_ISL_417254|2020-03-04
hCoV-19/Slovenia/808/2020|EPI_ISL_420541|2020-03-05
hCoV-19/Spain/Andalucia201272/2020|EPI_ISL_418243|2020-02-28
hCoV-19/USA/WA3-UW1/2020|EPI_ISL_413025|2020-02-27
hCoV-19/USA/WA-UW324/2020|EPI_ISL_418891|2020-03-24
hCoV-19/USA/ID-UW295/2020|EPI_ISL_418080|2020-03-15
hCoV-19/Belgium/ULG-3662/2020|EPI_ISL_417008|2020-03-07
hCoV-19/England/20109094206/2020|EPI_ISL_417291|2020-03-08
hCoV-19/England/20124001902/2020|EPI_ISL_418686|2020-03-17
hCoV-19/England/20124002002/2020|EPI_ISL_418687|2020-03-17
hCoV-19/USA/IL_1293/2020|EPI_ISL_420790|2020-03-01
hCoV-19/Japan/OS-20-07-1/2020|EPI_ISL_410532|2020-01-23
hCoV-19/Hangzhou/HZ49/2020|EPI_ISL_418442|2020-01-21
hCoV-19/Jiangsu/JS03/2020|EPI_ISL_411953|2020-01-24
hCoV-19/Guangdong/20SF201/2020|EPI_ISL_406538|2020-01-23
hCoV-19/Wuhan/WIV06/2019|EPI_ISL_402129|2019-12-30
hCoV-19/Wuhan/IPBCAMS-WH-04/2019|EPI_ISL_403929|2019-12-30
hCoV-19/Nonthaburi/74/2020|EPI_ISL_403963|2020-01-13
hCoV-19/Ireland/COR-20134/2020|EPI_ISL_414487|2020-03-04
hCoV-19/Canada/BC_40860/2020|EPI_ISL_415583|2020-03-03
hCoV-19/Taiwan/CGMH-CGU-01/2020|EPI_ISL_411915|2020-01-25
hCoV-19/Hangzhou/HZCDC0048L/2020|EPI_ISL_421232|2020-01-21
hCoV-19/Iceland/263/2020|EPI_ISL_417591|2020-03-17
hCoV-19/Shanghai/SH0073/2020|EPI_ISL_416376|2020-02-05
hCoV-19/Zhejiang/WZ-02/2020|EPI_ISL_404228|2020-01-17
hCoV-19/Wuhan/WH03/2020|EPI_ISL_406800|2020-01-01
hCoV-19/Hangzhou/ZJU-05/2020|EPI_ISL_415711|2020-01-22
hCoV-19/Hefei/2/2020|EPI_ISL_412026|2020-02-23
hCoV-19/Nonthaburi/61/2020|EPI_ISL_403962|2020-01-08
hCoV-19/Singapore/31/2020|EPI_ISL_420108|2020-03-10
hCoV-19/Singapore/32/2020|EPI_ISL_420109|2020-03-11
hCoV-19/Singapore/28/2020|EPI_ISL_420105|2020-03-06
hCoV-19/Hangzhou/ZJU-04/2020|EPI_ISL_416046|2020-01-24
hCoV-19/Hangzhou/HZ-1/2020|EPI_ISL_406970|2020-01-20
hCoV-19/Wuhan/IVDC-HB-envF13-20/2020|EPI_ISL_408514|2020-01-01
hCoV-19/Wuhan/IPBCAMS-WH-05/2020|EPI_ISL_403928|2020-01-01
hCoV-19/South Korea/KCDC12/2020|EPI_ISL_412872|2020-02-01
hCoV-19/Australia/NSW08/2020|EPI_ISL_413594|2020-02-28
hCoV-19/China/WH-09/2020|EPI_ISL_411957|2020-01-08
hCoV-19/Guangdong/20SF174/2020|EPI_ISL_406531|2020-01-22
hCoV-19/Guangdong/20SF028/2020|EPI_ISL_403936|2020-01-17
hCoV-19/Shangrao/JX1215/2020|EPI_ISL_421257|2020-02-02
hCoV-19/Wuhan/WIV02/2019|EPI_ISL_402127|2019-12-30
hCoV-19/Singapore/6/2020|EPI_ISL_410537|2020-02-09
hCoV-19/Singapore/2/2020|EPI_ISL_407987|2020-01-25
hCoV-19/Malaysia/MKAK-CL-2020-5047/2020|EPI_ISL_416866|2020-02-20
hCoV-19/Cambodia/0012/2020|EPI_ISL_411902|2020-01-27
hCoV-19/Japan/DP0543/2020|EPI_ISL_416607|2020-02-17
hCoV-19/Japan/DP0544/2020|EPI_ISL_416608|2020-02-17
hCoV-19/Norway/2087/2020|EPI_ISL_420151|2020-03-17
hCoV-19/France/IDF0626/2020|EPI_ISL_408431|2020-01-29
hCoV-19/Hong Kong/VB20017970/2020|EPI_ISL_417064|2020-01-21
hCoV-19/Foshan/20SF211/2020|EPI_ISL_406536|2020-01-22
hCoV-19/Singapore/11/2020|EPI_ISL_410719|2020-02-02
hCoV-19/Hangzhou/ZJU-03/2020|EPI_ISL_416044|2020-01-25
hCoV-19/Jiangxi/IVDC-JX-002/2020|EPI_ISL_408486|2020-01-11
hCoV-19/Japan/DP0588/2020|EPI_ISL_416610|2020-02-17
hCoV-19/Japan/Hu_DP_Kng_19-027/2020|EPI_ISL_412969|2020-02-10
hCoV-19/Japan/TK-20-31-3/2020|EPI_ISL_413459|2020-02-20
hCoV-19/Australia/NT05/2020|EPI_ISL_419835|2020-02-24
hCoV-19/Japan/DP0357/2020|EPI_ISL_416598|2020-02-16
hCoV-19/Japan/DP0764/2020|EPI_ISL_416624|2020-02-17
hCoV-19/Japan/DP0703/2020|EPI_ISL_416619|2020-02-17
hCoV-19/Japan/DP0765/2020|EPI_ISL_416625|2020-02-17
hCoV-19/Japan/DP0278/2020|EPI_ISL_416587|2020-02-16
hCoV-19/Japan/DP0191/2020|EPI_ISL_416582|2020-02-15
hCoV-19/Japan/DP0568/2020|EPI_ISL_416609|2020-02-17
hCoV-19/Japan/DP0827/2020|EPI_ISL_416632|2020-02-17
hCoV-19/Japan/DP0804/2020|EPI_ISL_416631|2020-02-17
hCoV-19/Japan/DP0802/2020|EPI_ISL_416629|2020-02-17
hCoV-19/Japan/Hu_DP_Kng_19-020/2020|EPI_ISL_412968|2020-02-10
hCoV-19/Japan/DP0294/2020|EPI_ISL_416592|2020-02-16
hCoV-19/Chongqing/IVDC-CQ-001/2020|EPI_ISL_408481|2020-01-18
hCoV-19/Japan/DP0699/2020|EPI_ISL_416617|2020-02-17
hCoV-19/Japan/DP0059/2020|EPI_ISL_416569|2020-02-15
hCoV-19/Japan/DP0346/2020|EPI_ISL_416597|2020-02-16
hCoV-19/USA/CruiseA-25/2020|EPI_ISL_414484|2020-02-17
hCoV-19/Israel/ISR_JP0320/2020|EPI_ISL_419211|2020-03
hCoV-19/Japan/DP0786/2020|EPI_ISL_416628|2020-02-17
hCoV-19/Hong Kong/VB20026565/2020|EPI_ISL_412030|2020-02-01
hCoV-19/Singapore/3/2020|EPI_ISL_407988|2020-02-01
hCoV-19/Japan/DP0700/2020|EPI_ISL_416618|2020-02-17
hCoV-19/Hong Kong/VM20002849/2020|EPI_ISL_414571|2020-02-22
hCoV-19/Japan/DP0880/2020|EPI_ISL_416633|2020-02-17
hCoV-19/Japan/DP0196/2020|EPI_ISL_416583|2020-02-15
hCoV-19/Japan/DP0724/2020|EPI_ISL_416620|2020-02-17
hCoV-19/Japan/DP0752/2020|EPI_ISL_416622|2020-02-17
hCoV-19/Japan/DP0311/2020|EPI_ISL_416593|2020-02-16
hCoV-19/Japan/DP0803/2020|EPI_ISL_416630|2020-02-17
hCoV-19/Japan/DP0743/2020|EPI_ISL_416621|2020-02-17
hCoV-19/Japan/DP0645/2020|EPI_ISL_416612|2020-02-17
hCoV-19/Hangzhou/HZCDC0012/2020|EPI_ISL_421236|2020-01-20
hCoV-19/England/Sheff01/2020|EPI_ISL_414500|2020-03-04
hCoV-19/USA/MN2-MDH2/2020|EPI_ISL_414589|2020-03-07
hCoV-19/USA/CA-CDPH-UC2/2020|EPI_ISL_413558|2020-02-27
hCoV-19/Australia/VIC180/2020|EPI_ISL_419877|2020-03-19
hCoV-19/Nepal/61/2020|EPI_ISL_410301|2020-01-13
hCoV-19/Japan/DP0361/2020|EPI_ISL_416599|2020-02-16
hCoV-19/Japan/DP0037/2020|EPI_ISL_416567|2020-02-15
hCoV-19/USA/UPHL-01/2020|EPI_ISL_415539|2020-03-13
hCoV-19/Hangzhou/ZJU-011/2020|EPI_ISL_418991|2020-02-04
hCoV-19/Zhejiang/WZ-01/2020|EPI_ISL_404227|2020-01-16
hCoV-19/Iceland/338/2020|EPI_ISL_417667|2020-03-15
hCoV-19/Guangdong/GD2020080-P0010/2020|EPI_ISL_413861|2020-02-01
hCoV-19/China/WF0003/2020|EPI_ISL_413693|2020-01
hCoV-19/China/WF0002/2020|EPI_ISL_413692|2020-01
hCoV-19/China/WF0004/2020|EPI_ISL_413694|2020-01
hCoV-19/Iceland/288/2020|EPI_ISL_417616|2020-03-18
hCoV-19/USA/CA-SCCPHD-UC16/2020|EPI_ISL_417320|2020-03-04
hCoV-19/Wuhan/WIV05/2019|EPI_ISL_402128|2019-12-30
hCoV-19/Canada/ON_PHL4181/2020|EPI_ISL_418327|2020-01-25
hCoV-19/Shanghai/SH0050/2020|EPI_ISL_416358|2020-02-05
hCoV-19/Canada/ON-PHL2445/2020|EPI_ISL_413014|2020-01-25
hCoV-19/Wuhan/WIV07/2019|EPI_ISL_402130|2019-12-30
hCoV-19/Hangzhou/HZCDC6706/2020|EPI_ISL_421222|2020-03-14
hCoV-19/Australia/NSW02/2020|EPI_ISL_408976|2020-01-22
hCoV-19/Japan/Hu_Kng_19-437/2020|EPI_ISL_420890|2020-03-09
hCoV-19/France/IDF0515-isl/2020|EPI_ISL_410984|2020-01-29
hCoV-19/France/IDF0515/2020|EPI_ISL_408430|2020-01-29
hCoV-19/France/IDF0571/2020|EPI_ISL_411218|2020-02-02
hCoV-19/Iceland/141/2020|EPI_ISL_417792|2020-03-13
hCoV-19/Hangzhou/ZJU-010/2020|EPI_ISL_418990|2020-02-03
hCoV-19/Wuhan/WH01/2019|EPI_ISL_406798|2019-12-26
hCoV-19/China/IQTC01/2020|EPI_ISL_412966|2020-02-05
hCoV-19/Guangdong/GD2020246-P0028/2020|EPI_ISL_413864|2020-02-09
hCoV-19/Shanghai/SH0088/2020|EPI_ISL_416387|2020-02-01
hCoV-19/Australia/QLDID922/2020|EPI_ISL_418799|2020-02-28
hCoV-19/Guangzhou/GZMU0031/2020|EPI_ISL_414687|2020-02-25
hCoV-19/Finland/1/2020|EPI_ISL_407079|2020-01-29
hCoV-19/Shanghai/SH0093/2020|EPI_ISL_416389|2020-01-21
hCoV-19/Wuhan/IVDC-HB-envF13-21/2020|EPI_ISL_408515|2020-01-01
hCoV-19/Shanghai/SH0027/2020|EPI_ISL_416336|2020-02-01
hCoV-19/Shanghai/SH0040/2020|EPI_ISL_416349|2020-01-30
hCoV-19/Taiwan/2/2020|EPI_ISL_406031|2020-01-23
hCoV-19/Jian/JX169/2020|EPI_ISL_421256|2020-01-27
hCoV-19/South Korea/KUMC02/2020|EPI_ISL_413018|2020-02-06
hCoV-19/Shanghai/SH0028/2020|EPI_ISL_416337|2020-02-04
hCoV-19/China/IQTC02/2020|EPI_ISL_412967|2020-01-29
hCoV-19/Shanghai/SH0011/2020|EPI_ISL_416324|2020-01-29
hCoV-19/Wales/PHW28/2020|EPI_ISL_415659|2020-03-12
hCoV-19/Iceland/220/2020|EPI_ISL_417553|2020-03-16
hCoV-19/Iceland/248/2020|EPI_ISL_417576|2020-03-17
hCoV-19/Japan/DP0476/2020|EPI_ISL_416604|2020-02-16
hCoV-19/Guangzhou/GZMU0014/2020|EPI_ISL_414692|2020-02-25
hCoV-19/Shanghai/SH0039/2020|EPI_ISL_416348|2020-02-06
hCoV-19/Guangdong/2020XN4448-P0002/2020|EPI_ISL_413857|2020-01-31
hCoV-19/Shanghai/SH0107/2020|EPI_ISL_416397|2020-02-02
hCoV-19/Australia/NT01/2020|EPI_ISL_419831|2020-02-21
hCoV-19/England/SHEF-BFD45/2020|EPI_ISL_416739|2020-03-09
hCoV-19/England/SHEF-BFE9D/2020|EPI_ISL_418302|2020-03-24
hCoV-19/England/SHEF-BFF03/2020|EPI_ISL_418307|2020-03-24
hCoV-19/Georgia/Tb-537/2020|EPI_ISL_416480|2020-03-11
hCoV-19/France/B2340/2020|EPI_ISL_416507|2020-03-05
hCoV-19/France/B2334/2020|EPI_ISL_416503|2020-03-01
hCoV-19/Hong Kong/HKPU48-0202/2020|EPI_ISL_419222|2020-02-11
hCoV-19/Norway/1539/2020|EPI_ISL_417487|2020-03-01
hCoV-19/Malaysia/MKAK-CL-2020-5045/2020|EPI_ISL_416829|2020-02-20
hCoV-19/Japan/DP0457/2020|EPI_ISL_416601|2020-02-16
hCoV-19/Netherlands/NoordBrabant_5/2020|EPI_ISL_414430|2020-03-05
hCoV-19/Japan/DP0287/2020|EPI_ISL_416589|2020-02-16
hCoV-19/Singapore/26/2020|EPI_ISL_420103|2020-03-05
hCoV-19/Belgium/JLJ-0320101/2020|EPI_ISL_420357|2020-03-20
hCoV-19/Australia/VIC26/2020|EPI_ISL_419745|2020-03-10
hCoV-19/USA/UT-00010/2020|EPI_ISL_417958|2020-03-10
hCoV-19/Netherlands/Limburg_7/2020|EPI_ISL_415464|2020
hCoV-19/Belgium/CG-030158/2020|EPI_ISL_418987|2020-03-01
hCoV-19/Portugal/PT0058/2020|EPI_ISL_421461|2020-03-20
hCoV-19/Brazil/SPBR-11/2020|EPI_ISL_416033|2020-03-03
hCoV-19/Senegal/306/2020|EPI_ISL_420069|2020-03-17
hCoV-19/Iceland/166/2020|EPI_ISL_417759|2020-03-13
hCoV-19/Canada/ON_PHL3670/2020|EPI_ISL_418328|2020-03-20
hCoV-19/Belgium/Human/CS-031052/2020|EPI_ISL_418800|2020-03-10
hCoV-19/Iceland/142/2020|EPI_ISL_417793|2020-03-13
hCoV-19/Germany/NRW-02-1/2020|EPI_ISL_414497|2020-02-25
hCoV-19/USA/WA-UW349/2020|EPI_ISL_418916|2020-03-24
hCoV-19/Wales/PHWC-255E8/2020|EPI_ISL_421010|2020-03-23
hCoV-19/Wales/PHWC-24279/2020|EPI_ISL_418158|2020-03-16
hCoV-19/Wales/PHWC-2423D/2020|EPI_ISL_418156|2020-03-16
hCoV-19/Wales/PHWC-24A35/2020|EPI_ISL_419472|2020-03-20
hCoV-19/Wales/PHWC-24CF3/2020|EPI_ISL_420951|2020-03-22
hCoV-19/Wales/PHWC-253DF/2020|EPI_ISL_420988|2020-03-23
hCoV-19/Wales/PHWC-24121/2020|EPI_ISL_418147|2020-03-14
hCoV-19/Wales/PHWC-240E8/2020|EPI_ISL_418144|2020-03-14
hCoV-19/Wales/PHWC-2419A/2020|EPI_ISL_418151|2020-03-16
hCoV-19/Wales/PHWC-24F81/2020|EPI_ISL_420961|2020-03-22
hCoV-19/Wales/PHWC-240F7/2020|EPI_ISL_418145|2020-03-14
hCoV-19/Wales/PHWC-243EF/2020|EPI_ISL_419407|2020-03-16
hCoV-19/Wales/PHWC-24288/2020|EPI_ISL_418159|2020-03-16
hCoV-19/Wales/PHWC-24A62/2020|EPI_ISL_419474|2020-03-20
hCoV-19/Wales/PHWC-24419/2020|EPI_ISL_419409|2020-03-17
hCoV-19/Wales/PHWC-25111/2020|EPI_ISL_420969|2020-03-22
hCoV-19/Wales/PHWC-25463/2020|EPI_ISL_420994|2020-03-23
hCoV-19/Wales/PHW37/2020|EPI_ISL_415657|2020-03-12
hCoV-19/Wales/PHWC-246AA/2020|EPI_ISL_419439|2020-03-17
hCoV-19/Wales/PHWC-23FFB/2020|EPI_ISL_418136|2020-03-15
hCoV-19/Wales/PHWC-23D6A/2020|EPI_ISL_418110|2020-03-13
hCoV-19/Wales/PHWC-24D87/2020|EPI_ISL_419508|2020-03-20
hCoV-19/Wales/PHWC-24455/2020|EPI_ISL_419412|2020-03-17
hCoV-19/Wales/PHWC-24CB7/2020|EPI_ISL_420937|2020-03-21
hCoV-19/Belgium/SJ-030583/2020|EPI_ISL_420339|2020-03-05
hCoV-19/Belgium/AC-030982/2020|EPI_ISL_420338|2020-03-09
hCoV-19/Wales/PHWC-2422E/2020|EPI_ISL_418155|2020-03-16
hCoV-19/Wales/PHWC-23E2B/2020|EPI_ISL_418117|2020-03-14
hCoV-19/England/20122119202/2020|EPI_ISL_418679|2020-03-17
hCoV-19/Wales/PHWC-2557F/2020|EPI_ISL_421006|2020-03-23
hCoV-19/Austria/CeMM0002/2020|EPI_ISL_419655|2020-02-26
hCoV-19/England/20124003902/2020|EPI_ISL_418691|2020-03-17
hCoV-19/Finland/14M74/2020|EPI_ISL_418409|2020-03-14
hCoV-19/Wales/PHWC-244EC/2020|EPI_ISL_419420|2020-03-18
hCoV-19/Wales/PHWC-25120/2020|EPI_ISL_420970|2020-03-22
hCoV-19/USA/WI-55/2020|EPI_ISL_421313|2020-03-23
hCoV-19/USA/WI-47/2020|EPI_ISL_421305|2020-03-19
hCoV-19/Wuhan/IPBCAMS-WH-02/2019|EPI_ISL_403931|2019-12-30
hCoV-19/USA/CA-SCCPHD-UC14/2020|EPI_ISL_417318|2020-02-29
hCoV-19/Hong Kong/HKPU83-1702/2020|EPI_ISL_419247|2020-02-24
hCoV-19/Belgium/VPE-030650/2020|EPI_ISL_418805|2020-03-06
hCoV-19/Japan/DP0690/2020|EPI_ISL_416615|2020-02-17
hCoV-19/Japan/DP0462/2020|EPI_ISL_416602|2020-02-16
hCoV-19/Australia/VIC102/2020|EPI_ISL_419817|2020-03-16
hCoV-19/England/Sheff02/2020|EPI_ISL_414501|2020-03-03
hCoV-19/Australia/NT02/2020|EPI_ISL_419832|2020-02-21
hCoV-19/Hong Kong/CUHK1/2020|EPI_ISL_416314|2020-02-07
hCoV-19/Japan/DP0065/2020|EPI_ISL_416570|2020-02-15
hCoV-19/USA/CruiseA-21/2020|EPI_ISL_414480|2020-02-21
hCoV-19/Shanghai/SH0033/2020|EPI_ISL_416342|2020-02-04
hCoV-19/Norway/1455/2020|EPI_ISL_420135|2020-02-28
hCoV-19/Hangzhou/HZCDC6789/2020|EPI_ISL_421221|2020-03-15
hCoV-19/France/ARA11036/2020|EPI_ISL_418432|2020-03-18
hCoV-19/Iceland/116/2020|EPI_ISL_417541|2020-03-17
hCoV-19/Iceland/279/2020|EPI_ISL_417607|2020-03-17
hCoV-19/Singapore/3Clin/2020|EPI_ISL_418994|2020-01-29
hCoV-19/Australia/VIC42/2020|EPI_ISL_419761|2020-03-11
hCoV-19/Canada/ON_PHL3459/2020|EPI_ISL_418376|2020-03-12
hCoV-19/Australia/NSW48/2020|EPI_ISL_417403|2020-03-14
hCoV-19/USA/WA-UW168/2020|EPI_ISL_416706|2020-03-13
hCoV-19/Canada/ON_PHL0141/2020|EPI_ISL_418375|2020-03-12
hCoV-19/Australia/QLDID921/2020|EPI_ISL_417033|2020-03-11
hCoV-19/Australia/VIC231/2020|EPI_ISL_419926|2020-03-21
hCoV-19/Saudi Arabia/KAIMRC-Alghoribi/2020|EPI_ISL_416432|2020-03-07
hCoV-19/Australia/NSW25/2020|EPI_ISL_417388|2020-03-05
hCoV-19/Australia/VIC59/2020|EPI_ISL_419771|2020-03-13
hCoV-19/Malaysia/188407/2020|EPI_ISL_417918|2020-03-18
hCoV-19/Australia/VIC188/2020|EPI_ISL_419884|2020-03-19
hCoV-19/Malaysia/189332/2020|EPI_ISL_417917|2020-03-20
hCoV-19/Australia/VIC276/2020|EPI_ISL_419969|2020-03-22
hCoV-19/Australia/VIC181/2020|EPI_ISL_419878|2020-03-19
hCoV-19/Australia/VIC237/2020|EPI_ISL_419932|2020-03-21
hCoV-19/USA/WA-UW93/2020|EPI_ISL_416449|2020-03-11
hCoV-19/USA/CA-CDPH-UC4/2020|EPI_ISL_413561|2020-02-27
hCoV-19/Guangzhou/GZMU0030/2020|EPI_ISL_414686|2020-02-27
hCoV-19/Malaysia/MKAK-CL-2020-7554/2020|EPI_ISL_416907|2020-02-20
hCoV-19/Sweden/01/2020|EPI_ISL_411951|2020-02-07
hCoV-19/USA/IL1/2020|EPI_ISL_404253|2020-01-21
hCoV-19/USA/GA_1320/2020|EPI_ISL_420786|2020-03-03
hCoV-19/USA/WI-33/2020|EPI_ISL_421291|2020-03-23
hCoV-19/Australia/VIC86/2020|EPI_ISL_419796|2020-03-15
hCoV-19/Australia/VIC32/2020|EPI_ISL_419751|2020-03-10
hCoV-19/Australia/VIC85/2020|EPI_ISL_419795|2020-03-15
hCoV-19/Australia/VIC17/2020|EPI_ISL_419736|2020-03-07
hCoV-19/Australia/VIC112/2020|EPI_ISL_419821|2020-03-18
hCoV-19/Australia/VIC77/2020|EPI_ISL_419789|2020-03-14
hCoV-19/Australia/VIC215/2020|EPI_ISL_419910|2020-03-20
hCoV-19/Australia/VIC73/2020|EPI_ISL_419785|2020-03-14
hCoV-19/Australia/VIC35/2020|EPI_ISL_419755|2020-03-10
hCoV-19/Australia/VIC53/2020|EPI_ISL_419769|2020-03-12
hCoV-19/Australia/VIC28/2020|EPI_ISL_419747|2020-03-10
hCoV-19/USA/ID-UW260/2020|EPI_ISL_418045|2020-03-14
hCoV-19/Australia/VIC100/2020|EPI_ISL_419812|2020-03-16
hCoV-19/Australia/VIC56/2020|EPI_ISL_419777|2020-03-12
hCoV-19/Australia/VIC103/2020|EPI_ISL_419814|2020-03-17
hCoV-19/Australia/VIC27/2020|EPI_ISL_419746|2020-03-10
hCoV-19/Australia/VIC51/2020|EPI_ISL_419826|2020-03-12
hCoV-19/Australia/VIC76/2020|EPI_ISL_419788|2020-03-14
hCoV-19/Shanghai/SH0128/2020|EPI_ISL_416409|2020-02-02
hCoV-19/Shanghai/SH0032/2020|EPI_ISL_416341|2020-02-01
hCoV-19/Sichuan/IVDC-SC-001/2020|EPI_ISL_408484|2020-01-15
hCoV-19/Vietnam/CM99/2020|EPI_ISL_416429|2020-02-11
hCoV-19/USA/WA-UW330/2020|EPI_ISL_418897|2020-03-24
hCoV-19/USA/NY-PV08490/2020|EPI_ISL_421426|2020-03-17
hCoV-19/Hong Kong/VM20001061/2020|EPI_ISL_412028|2020-01-22
hCoV-19/USA/WI-28/2020|EPI_ISL_421286|2020-03-25
hCoV-19/Australia/VIC209/2020|EPI_ISL_419904|2020-03-20
hCoV-19/Singapore/4/2020|EPI_ISL_410535|2020-02-03
hCoV-19/USA/CA7/2020|EPI_ISL_411954|2020-02-06
hCoV-19/Australia/QLD01/2020|EPI_ISL_407894|2020-01-28
hCoV-19/Shanghai/SH0002/2020|EPI_ISL_416316|2020-01-25
hCoV-19/Australia/QLD04/2020|EPI_ISL_410718|2020-02-05
hCoV-19/Guangdong/2020XN4243-P0035/2020|EPI_ISL_413853|2020-01-30
hCoV-19/Shanghai/SH0003/2020|EPI_ISL_416317|2020-01-25
hCoV-19/Netherlands/Gelderland_1/2020|EPI_ISL_415461|2020-03-10
hCoV-19/Netherlands/Utrecht_16/2020|EPI_ISL_414555|2020-03-08
hCoV-19/Shanghai/SH0117/2020|EPI_ISL_416403|2020-02-02
hCoV-19/China/WF0014/2020|EPI_ISL_413711|2020-02
hCoV-19/Guangdong/2020XN4475-P0042/2020|EPI_ISL_413854|2020-01-30
hCoV-19/Australia/NSW01/2020|EPI_ISL_407893|2020-01-24
hCoV-19/Taiwan/3/2020|EPI_ISL_411926|2020-01-24
hCoV-19/China/WF0001/2020|EPI_ISL_413691|2020-01
hCoV-19/Wuhan/HBCDC-HB-03/2020|EPI_ISL_412979|2020-01-18
hCoV-19/China/WF0020/2020|EPI_ISL_413750|2020-02
hCoV-19/Guangzhou/GZMU0016/2020|EPI_ISL_414663|2020-02-25
hCoV-19/China/WF0016/2020|EPI_ISL_413746|2020-02
hCoV-19/China/WF0018/2020|EPI_ISL_413748|2020-02
hCoV-19/Nanchang/JXN3T4/2020|EPI_ISL_421246|2020-02-26
hCoV-19/Hangzhou/ZJU-02/2020|EPI_ISL_416042|2020-01-26
hCoV-19/China/WF0015/2020|EPI_ISL_413729|2020-02
hCoV-19/Guangzhou/GZMU0047/2020|EPI_ISL_414690|2020-02-25
hCoV-19/Guangzhou/GZMU0044/2020|EPI_ISL_414689|2020-02-25
hCoV-19/Guangzhou/GZMU0048/2020|EPI_ISL_414691|2020-02-25
hCoV-19/Wuhan/WH04/2020|EPI_ISL_406801|2020-01-05
hCoV-19/Belgium/GHB-03021/2020|EPI_ISL_407976|2020-02-03
hCoV-19/Taiwan/NTU01/2020|EPI_ISL_408489|2020-01-31
hCoV-19/Guangdong/2020XN4459-P0041/2020|EPI_ISL_413858|2020-01-30
hCoV-19/Shandong/LY008/2020|EPI_ISL_414941|2020-01-30
hCoV-19/Shandong/LY007/2020|EPI_ISL_414940|2020-01-25
hCoV-19/Shandong/LY005/2020|EPI_ISL_414938|2020-01-24
hCoV-19/Yunnan/IVDC-YN-003/2020|EPI_ISL_408480|2020-01-17
hCoV-19/Australia/VIC138/2020|EPI_ISL_419834|2020-02-23
hCoV-19/Portugal/PT0063/2020|EPI_ISL_421466|2020-03-20
hCoV-19/Spain/Andalucia201617/2020|EPI_ISL_419230|2020-03-05
hCoV-19/Shenzhen/SZTH-002/2020|EPI_ISL_406593|2020-01-13
hCoV-19/Guangdong/20SF025/2020|EPI_ISL_403935|2020-01-15
hCoV-19/Shenzhen/HKU-SZ-002/2020|EPI_ISL_406030|2020-01-10
hCoV-19/USA/AZ1/2020|EPI_ISL_406223|2020-01-22
hCoV-19/Shanghai/SH0004/2020|EPI_ISL_416318|2020-01-28
hCoV-19/China/WF0029/2020|EPI_ISL_413809|2020-02
hCoV-19/Japan/TY-WK-012/2020|EPI_ISL_408665|2020-01-29
hCoV-19/Shanghai/SH0021/2020|EPI_ISL_416330|2020-02-02
hCoV-19/South Korea/KUMC04/2020|EPI_ISL_413514|2020-02-27
hCoV-19/South Korea/KUMC05/2020|EPI_ISL_413515|2020-02-27
hCoV-19/South Korea/KCDC03/2020|EPI_ISL_407193|2020-01-25
hCoV-19/South Korea/KCDC06/2020|EPI_ISL_412870|2020-01-30
hCoV-19/China/WF0019/2020|EPI_ISL_413749|2020-02
hCoV-19/Shanghai/SH0069/2020|EPI_ISL_416372|2020-02-01
hCoV-19/Wuhan/HBCDC-HB-02/2020|EPI_ISL_412978|2020-01-17
hCoV-19/Spain/Madrid_R5_8/2020|EPI_ISL_417980|2020-03-03
hCoV-19/Shanghai/SH0065/2020|EPI_ISL_416368|2020-02-05
hCoV-19/Chongqing/YC01/2020|EPI_ISL_408478|2020-01-21
hCoV-19/Guangdong/2020XN4273-P0036/2020|EPI_ISL_413860|2020-01-30
hCoV-19/USA/WA-UW158/2020|EPI_ISL_416696|2020-03-13
hCoV-19/USA/NY-NYUMC37/2020|EPI_ISL_419698|2020-03-18
hCoV-19/USA/NY-PV08148/2020|EPI_ISL_421365|2020-03-14
hCoV-19/USA/NY-NYUMC35/2020|EPI_ISL_419696|2020-03-18
hCoV-19/USA/WA-UW303/2020|EPI_ISL_418871|2020-03-22
hCoV-19/USA/VA-DCLS-0021/2020|EPI_ISL_419713|2020-03-11
hCoV-19/Senegal/618/2020|EPI_ISL_420077|2020-03-20
hCoV-19/Australia/VIC07/2020|EPI_ISL_416415|2020-02-08
hCoV-19/Shanghai/SH0041/2020|EPI_ISL_416350|2020-01-29
hCoV-19/China/WF0028/2020|EPI_ISL_413791|2020-02
hCoV-19/Wuhan/HBCDC-HB-04/2020|EPI_ISL_412980|2020-01-18
hCoV-19/Chile/Talca-2/2020|EPI_ISL_414578|2020-03-04
hCoV-19/Chile/Talca-1/2020|EPI_ISL_414577|2020-03-02
hCoV-19/Singapore/20/2020|EPI_ISL_418993|2020-01-29
hCoV-19/Guangdong/GD2020086-P0021/2020|EPI_ISL_413862|2020-02-01
hCoV-19/Malaysia/MKAK-CL-2020-6430/2020|EPI_ISL_416886|2020-02-20
hCoV-19/Shandong/LY003/2020|EPI_ISL_414936|2020-01-23
hCoV-19/England/01/2020|EPI_ISL_407071|2020-01-29
hCoV-19/Wuhan/HBCDC-HB-06/2020|EPI_ISL_412982|2020-02-07
hCoV-19/India/1-31/2020|EPI_ISL_413523|2020-01-31
hCoV-19/Shandong/LY004/2020|EPI_ISL_414937|2020-01-26
hCoV-19/Spain/CastillaLaMancha201329/2020|EPI_ISL_418246|2020-03-01
hCoV-19/Australia/VIC293/2020|EPI_ISL_419984|2020-03-23
hCoV-19/Australia/VIC126/2020|EPI_ISL_419728|2020-03-20
hCoV-19/Australia/VIC277/2020|EPI_ISL_419970|2020-03-22
hCoV-19/Australia/VIC256/2020|EPI_ISL_420036|2020-03-21
hCoV-19/Australia/VIC244/2020|EPI_ISL_419939|2020-03-21
hCoV-19/Australia/VIC304/2020|EPI_ISL_419995|2020-03-23
hCoV-19/Australia/VIC232/2020|EPI_ISL_419927|2020-03-21
hCoV-19/Australia/VIC295/2020|EPI_ISL_419986|2020-03-23
hCoV-19/Spain/Madrid_R10_33/2020|EPI_ISL_417981|2020-03-02
hCoV-19/Spain/CastillayLeon201372/2020|EPI_ISL_418249|2020-03-03
hCoV-19/Spain/PaisVasco201607/2020|EPI_ISL_419240|2020-03-03
hCoV-19/Spain/LaRioja201575/2020|EPI_ISL_419234|2020-03-03
hCoV-19/Spain/Canarias201495/2020|EPI_ISL_419233|2020-03-04
hCoV-19/Chile/Santiago_op4d1/2020|EPI_ISL_415661|2020-03-08
hCoV-19/Chile/Santiago_op3d1/2020|EPI_ISL_415660|2020-03-07
hCoV-19/USA/NY2-PV08100/2020|EPI_ISL_415151|2020-03-04
hCoV-19/Spain/Valencia36/2020|EPI_ISL_420121|2020-03-09
hCoV-19/Spain/Valencia35/2020|EPI_ISL_420120|2020-03-09
hCoV-19/Spain/Valencia8/2020|EPI_ISL_416487|2020-03-04
hCoV-19/Spain/Valencia38/2020|EPI_ISL_420123|2020-03-09
hCoV-19/Spain/Valencia34/2020|EPI_ISL_420119|2020-03-09
hCoV-19/Senegal/136/2020|EPI_ISL_418216|2020-03-13
hCoV-19/Chile/Santiago-1/2020|EPI_ISL_414579|2020-03-03
hCoV-19/France/GE1583/2020|EPI_ISL_414600|2020-02-26
hCoV-19/France/GE1583/2020|EPI_ISL_414623|2020-02-25
hCoV-19/Spain/PaisVasco201493/2020|EPI_ISL_419238|2020-03-05
hCoV-19/Georgia/Tb-390/2020|EPI_ISL_416477|2020-03-08
hCoV-19/Greece/16/2020|EPI_ISL_418265|2020-03-18
hCoV-19/Spain/Valencia30/2020|EPI_ISL_420115|2020-03-09
hCoV-19/Brazil/AMBR-02/2020|EPI_ISL_417034|2020-03-16
hCoV-19/Portugal/PT0042/2020|EPI_ISL_418027|2020-03-17
hCoV-19/Netherlands/NoordBrabant_46/2020|EPI_ISL_415503|2020-03-11
hCoV-19/Shanghai/SH0075/2020|EPI_ISL_416378|2020-01-30
hCoV-19/Australia/VIC60/2020|EPI_ISL_419772|2020-03-13
hCoV-19/Guangdong/GD2020233-P0027/2020|EPI_ISL_413856|2020-02-07
hCoV-19/USA/WI-61/2020|EPI_ISL_421319|2020-03-23
hCoV-19/USA/WI-07/2020|EPI_ISL_417201|2020-03-21
hCoV-19/USA/WI-22/2020|EPI_ISL_417514|2020-03-13
hCoV-19/USA/WI-06/2020|EPI_ISL_417200|2020-03-21
hCoV-19/USA/WI-66/2020|EPI_ISL_421324|2020-03-24
hCoV-19/Australia/VIC120/2020|EPI_ISL_419722|2020-03-19
hCoV-19/Australia/VIC02/2020|EPI_ISL_416410|2020-01-24
hCoV-19/South Korea/KUMC01/2020|EPI_ISL_413017|2020-02-06
hCoV-19/Australia/VIC13/2020|EPI_ISL_419733|2020-01-31
hCoV-19/Senegal/620/2020|EPI_ISL_420078|2020-03-20
hCoV-19/Shanghai/SH0020/2020|EPI_ISL_416329|2020-02-01
hCoV-19/Australia/NSW05/2020|EPI_ISL_412975|2020-02-28
hCoV-19/Nanchang/JX176/2020|EPI_ISL_421261|2020-01-29
hCoV-19/Nanchang/JX155/2020|EPI_ISL_421262|2020-01-29
hCoV-19/Kuwait/KU17/2020|EPI_ISL_416542|2020-03-02
hCoV-19/Canada/BC_4078583/2020|EPI_ISL_418824|2020-03-03
hCoV-19/USA/WA-UW22/2020|EPI_ISL_414591|2020-03-06
hCoV-19/Canada/BC_02421/2020|EPI_ISL_415581|2020-03-01
hCoV-19/Australia/QLD09/2020|EPI_ISL_414414|2020-02-29
hCoV-19/Canada/ON_PHL3919/2020|EPI_ISL_418323|2020-03-14
hCoV-19/Canada/ON_PHL3917/2020|EPI_ISL_418322|2020-03-08
hCoV-19/Australia/VIC30/2020|EPI_ISL_419749|2020-03-10
hCoV-19/Australia/VIC66/2020|EPI_ISL_419780|2020-03-13
hCoV-19/Australia/VIC58/2020|EPI_ISL_419784|2020-03-12
hCoV-19/Australia/VIC97/2020|EPI_ISL_419808|2020-03-16
hCoV-19/Australia/VIC294/2020|EPI_ISL_419985|2020-03-23
hCoV-19/Australia/VIC272/2020|EPI_ISL_419965|2020-03-22
hCoV-19/Shanghai/SH0022/2020|EPI_ISL_416331|2020-01-30
hCoV-19/Norway/1380/2020|EPI_ISL_417484|2020-02-26
hCoV-19/Kuwait/KU12/2020|EPI_ISL_416458|2020-03-02
hCoV-19/Kuwait/KU09/2020|EPI_ISL_416541|2020-03-02
hCoV-19/Wuhan/HBCDC-HB-05/2020|EPI_ISL_412981|2020-01-18
hCoV-19/Shanghai/SH0070/2020|EPI_ISL_416373|2020-02-07
hCoV-19/Australia/VIC04/2020|EPI_ISL_416412|2020-03-02
hCoV-19/Shandong/IVDC-SD-001/2020|EPI_ISL_408482|2020-01-19
hCoV-19/Taiwan/CGMH-CGU-07/2020|EPI_ISL_417520|2020-03-09
hCoV-19/Taiwan/CGMH-CGU-08/2020|EPI_ISL_417521|2020-03-10
hCoV-19/Taiwan/CGMH-CGU-04/2020|EPI_ISL_415742|2020-02-27
hCoV-19/England/200960041/2020|EPI_ISL_414008|2020-02-27
hCoV-19/Australia/VIC34/2020|EPI_ISL_419753|2020-03-10
hCoV-19/Australia/WA10/2020|EPI_ISL_420539|2020-03-14
hCoV-19/Canada/ON_PHL3318/2020|EPI_ISL_418324|2020-03-11
hCoV-19/Belarus/ChVir2072/2020|EPI_ISL_419692|2020-03
hCoV-19/New Zealand/01/2020|EPI_ISL_413490|2020-02-27
hCoV-19/England/200990002/2020|EPI_ISL_414522|2020-02-28
hCoV-19/Shanghai/SH0126/2020|EPI_ISL_416407|2020-02-15
hCoV-19/Shanghai/SH0125/2020|EPI_ISL_416406|2020-02-15
hCoV-19/USA/NY1-PV08001/2020|EPI_ISL_414476|2020-02-29
hCoV-19/Pakistan/Gilgit1/2020|EPI_ISL_417444|2020-03-04
hCoV-19/Australia/VIC314/2020|EPI_ISL_420005|2020-03-24
hCoV-19/Australia/VIC262/2020|EPI_ISL_419955|2020-03-21
hCoV-19/Georgia/Tb-1523/2020|EPI_ISL_420142|2020-03-30
hCoV-19/Netherlands/ZuidHolland_16/2020|EPI_ISL_414558|2020-03-06
hCoV-19/Canada/ON_PHL2273/2020|EPI_ISL_418383|2020
hCoV-19/Canada/ON_PHL2223/2020|EPI_ISL_418381|2020
hCoV-19/Wales/PHWC-255D9/2020|EPI_ISL_421009|2020-03-23
hCoV-19/Wales/PHWC-24507/2020|EPI_ISL_419422|2020-03-18
hCoV-19/Wales/PHWC-24525/2020|EPI_ISL_419424|2020-03-18
hCoV-19/Wales/PHWC-244CE/2020|EPI_ISL_419418|2020-03-18
hCoV-19/Wales/PHWC-240D9/2020|EPI_ISL_418143|2020-03-14
hCoV-19/Wales/PHWC-24BE7/2020|EPI_ISL_419498|2020-03-20
hCoV-19/Wales/PHWC-25472/2020|EPI_ISL_420995|2020-03-23
hCoV-19/USA/CA-CDPH-UC3/2020|EPI_ISL_413559|2020-02-27
hCoV-19/Guangdong/2020XN4433-P0040/2020|EPI_ISL_413852|2020-01-30
hCoV-19/Australia/VIC81/2020|EPI_ISL_419793|2020-03-14
hCoV-19/Australia/VIC87/2020|EPI_ISL_419797|2020-03-15
hCoV-19/Australia/VIC88/2020|EPI_ISL_419798|2020-03-15
hCoV-19/England/20139059504/2020|EPI_ISL_420728|2020-03-28
hCoV-19/Australia/QLDID929/2020|EPI_ISL_420878|2020-03-24
hCoV-19/Portugal/IGC00009/2020|EPI_ISL_419386|2020-03-18
hCoV-19/Wales/PHWC-2516C/2020|EPI_ISL_420974|2020-03-22
hCoV-19/England/20122119302/2020|EPI_ISL_418680|2020-03-17
hCoV-19/Australia/VIC187/2020|EPI_ISL_419883|2020-03-19
hCoV-19/Australia/VIC186/2020|EPI_ISL_419882|2020-03-19
hCoV-19/England/09c/2020|EPI_ISL_412116|2020-02-09
hCoV-19/England/20109050706/2020|EPI_ISL_417268|2020-03-05
hCoV-19/Australia/VIC299/2020|EPI_ISL_419990|2020-03-23
hCoV-19/Australia/VIC301/2020|EPI_ISL_419992|2020-03-23
hCoV-19/Australia/VIC146/2020|EPI_ISL_419843|2020-03-17
hCoV-19/England/200990724/2020|EPI_ISL_414006|2020-02-28
hCoV-19/England/200940527/2020|EPI_ISL_414005|2020-02-25
hCoV-19/Germany/NRW-35/2020|EPI_ISL_419552|2020-03-16
hCoV-19/Wales/PHWC-25418/2020|EPI_ISL_420990|2020-03-23
hCoV-19/Brazil/ES-225/2020|EPI_ISL_415128|2020-02-29
hCoV-19/Iceland/330/2020|EPI_ISL_417659|2020-03-14
hCoV-19/Wales/PHWC-243D0/2020|EPI_ISL_419406|2020-03-17
hCoV-19/Australia/VIC79/2020|EPI_ISL_419791|2020-03-14
hCoV-19/England/20124004302/2020|EPI_ISL_418692|2020-03-17
hCoV-19/Australia/VIC172/2020|EPI_ISL_419869|2020-03-18
hCoV-19/Australia/VIC171/2020|EPI_ISL_419868|2020-03-18
hCoV-19/England/20120002102/2020|EPI_ISL_418672|2020-03-15
hCoV-19/England/20109051806/2020|EPI_ISL_417270|2020-03-06
hCoV-19/England/20124036902/2020|EPI_ISL_418718|2020-03-18
hCoV-19/England/20124029802/2020|EPI_ISL_418706|2020-03-17
hCoV-19/USA/MN53-MDH53/2020|EPI_ISL_417498|2020-03-13
hCoV-19/USA/NY-NYUMC31/2020|EPI_ISL_418977|2020-03-17
hCoV-19/Australia/VIC82/2020|EPI_ISL_419794|2020-03-14
hCoV-19/England/20139057504/2020|EPI_ISL_420720|2020-03-28
hCoV-19/England/20139060004/2020|EPI_ISL_420731|2020-03-28
hCoV-19/Congo/158/2020|EPI_ISL_417950|2020-03-20
hCoV-19/Australia/VIC21/2020|EPI_ISL_419740|2020-03-09
hCoV-19/Australia/VIC47/2020|EPI_ISL_419759|2020-03-12
hCoV-19/Australia/VIC18/2020|EPI_ISL_419737|2020-03-07
hCoV-19/Australia/VIC203/2020|EPI_ISL_419898|2020-03-19
hCoV-19/Iceland/256/2020|EPI_ISL_417584|2020-03-17
hCoV-19/England/20139057204/2020|EPI_ISL_420718|2020-03-27
hCoV-19/Wales/PHWC-251D5/2020|EPI_ISL_420982|2020-03-23
hCoV-19/USA/NY-NYUMC47/2020|EPI_ISL_420298|2020-03-19
hCoV-19/England/20139063604/2020|EPI_ISL_420746|2020-03-25
hCoV-19/England/20124012702/2020|EPI_ISL_418698|2020-03-17
hCoV-19/England/20139063704/2020|EPI_ISL_420747|2020-03-28
hCoV-19/England/20118044606/2020|EPI_ISL_417315|2020-03-13
hCoV-19/England/20124101102/2020|EPI_ISL_418739|2020-03-18
hCoV-19/England/20126035502/2020|EPI_ISL_418764|2020-03-18
hCoV-19/England/20122088102/2020|EPI_ISL_418678|2020-03-16
hCoV-19/England/20122087702/2020|EPI_ISL_418677|2020-03-15
hCoV-19/England/20109039306/2020|EPI_ISL_417262|2020-03-06
hCoV-19/Australia/VIC145/2020|EPI_ISL_419842|2020-03-17
hCoV-19/England/20124030003/2020|EPI_ISL_418707|2020-03-17
hCoV-19/Australia/WA07/2020|EPI_ISL_420537|2020-03-13
hCoV-19/Australia/VIC176/2020|EPI_ISL_419873|2020-03-18
hCoV-19/Australia/VIC305/2020|EPI_ISL_419996|2020-03-23
hCoV-19/Australia/VIC325/2020|EPI_ISL_420016|2020-03-24
hCoV-19/Australia/VIC326/2020|EPI_ISL_420017|2020-03-24
hCoV-19/Australia/VIC280/2020|EPI_ISL_419973|2020-03-22
hCoV-19/Australia/VIC223/2020|EPI_ISL_419918|2020-03-20
hCoV-19/Wales/PHWC-24349/2020|EPI_ISL_419399|2020-03-18
hCoV-19/England/20124097102/2020|EPI_ISL_418734|2020-03-13
hCoV-19/Australia/VIC218/2020|EPI_ISL_419913|2020-03-20
hCoV-19/England/SHEF-C0260/2020|EPI_ISL_420191|2020-03-27
hCoV-19/Australia/VIC194/2020|EPI_ISL_419890|2020-03-19
hCoV-19/Australia/VIC151/2020|EPI_ISL_419848|2020-03-17
hCoV-19/USA/NY-PV08137/2020|EPI_ISL_421359|2020-03-17
hCoV-19/England/20109094506/2020|EPI_ISL_417292|2020-03-08
hCoV-19/Australia/VIC233/2020|EPI_ISL_419928|2020-03-21
hCoV-19/England/20109094106/2020|EPI_ISL_417290|2020-03-06
hCoV-19/England/20139059804/2020|EPI_ISL_420729|2020-03-28
hCoV-19/England/20109050606/2020|EPI_ISL_417267|2020-03-05
hCoV-19/England/20124035802/2020|EPI_ISL_418715|2020-03-17
hCoV-19/Iceland/331/2020|EPI_ISL_417660|2020-03-14
hCoV-19/England/20124048202/2020|EPI_ISL_418722|2020-03-17
hCoV-19/Iceland/339/2020|EPI_ISL_417668|2020-03-15
hCoV-19/Iceland/341/2020|EPI_ISL_417670|2020-03-15
hCoV-19/Hong Kong/HKPU42-0302/2020|EPI_ISL_419217|2020-02-10
hCoV-19/Shanghai/SH0045/2020|EPI_ISL_416354|2020-02-04
hCoV-19/Shanghai/SH0066/2020|EPI_ISL_416369|2020-02-05
hCoV-19/Shanghai/SH0106/2020|EPI_ISL_416396|2020-02-10
hCoV-19/Wales/PHWC-244FB/2020|EPI_ISL_419421|2020-03-18
hCoV-19/Australia/VIC193/2020|EPI_ISL_419889|2020-03-19
hCoV-19/Hong Kong/HKPU57-0702/2020|EPI_ISL_419227|2020-02-15
hCoV-19/England/20142022504/2020|EPI_ISL_420765|2020-03-27
hCoV-19/Austria/CeMM0009/2020|EPI_ISL_419662|2020-03-14
hCoV-19/Austria/CeMM0001/2020|EPI_ISL_419654|2020-03-03
hCoV-19/Guangdong/GDSZ202015-P0019/2020|EPI_ISL_413867|2020-02-05
hCoV-19/Wales/PHWC-24006/2020|EPI_ISL_418137|2020-03-15
hCoV-19/USA/NY_2929/2020|EPI_ISL_420793|2020-03-02
hCoV-19/USA/WA-UW140/2020|EPI_ISL_416678|2020-03-11
hCoV-19/USA/WA-UW122/2020|EPI_ISL_416660|2020-03-10
hCoV-19/USA/IN-Lilly-IPB0170-4bc20/2020|EPI_ISL_421279|2020-03-19
hCoV-19/Australia/WA03/2020|EPI_ISL_420533|2020-03-14
hCoV-19/Luxembourg/LNS3711853/2020|EPI_ISL_419584|2020-03-13
hCoV-19/USA/NY-NYUMC55/2020|EPI_ISL_420570|2020-03-17
hCoV-19/Luxembourg/LNS9080444/2020|EPI_ISL_419600|2020-03-13
hCoV-19/Iceland/106/2020|EPI_ISL_417779|2020-03-11
hCoV-19/Iceland/65/2020|EPI_ISL_417705|2020-03-07
hCoV-19/Iceland/197/2020|EPI_ISL_417742|2020-03-16
hCoV-19/Iceland/109/2020|EPI_ISL_417748|2020-03-11
hCoV-19/Iceland/61/2020|EPI_ISL_417731|2020-03-06
hCoV-19/Iceland/84/2020|EPI_ISL_417761|2020-03-10
hCoV-19/Canada/ON_PHL3575/2020|EPI_ISL_418351|2020-03-12
hCoV-19/Iceland/81/2020|EPI_ISL_417866|2020-03-09
hCoV-19/Iceland/59/2020|EPI_ISL_417853|2020-03-06
hCoV-19/Australia/QLDID927/2020|EPI_ISL_418807|2020-03-19
hCoV-19/USA/NY-PV08494/2020|EPI_ISL_421430|2020-03-17
hCoV-19/USA/NY-PV08491/2020|EPI_ISL_421427|2020-03-17
hCov-19/Germany/BAV-V2011675/2020|EPI_ISL_420907|2020-03-16
hCoV-19/Norway/1917/2020|EPI_ISL_420143|2020-03-10
hCoV-19/France/Lyon_06464 /2020|EPI_ISL_416753|2020-03-06
hCoV-19/USA/NY-NYUMC56/2020|EPI_ISL_420571|2020-03-18
hCoV-19/USA/NY-NYUMC53/2020|EPI_ISL_420308|2020-03-19
hCoV-19/USA/NY-NYUMC8/2020|EPI_ISL_418193|2020-03-17
hCoV-19/France/B2336/2020|EPI_ISL_416505|2020-03-02
hCoV-19/USA/NY-PV08150/2020|EPI_ISL_421367|2020-03-17
hCoV-19/USA/NY-PV08416/2020|EPI_ISL_421379|2020-03-17
hCoV-19/USA/NY-PV08402/2020|EPI_ISL_421370|2020-03-16
hCoV-19/Norway/1951/2020|EPI_ISL_420145|2020-03-09
hCoV-19/France/ARA11980/2020|EPI_ISL_419174|2020-03-20
hCoV-19/Australia/VIC50/2020|EPI_ISL_419766|2020-03-12
hCoV-19/USA/WI-72/2020|EPI_ISL_421330|2020-03-25
hCoV-19/France/HF1645/2020|EPI_ISL_418220|2020-02-28
hCoV-19/USA/CA-MG0987/2020|EPI_ISL_416457|2020-03-18
hCoV-19/France/HF1465/2020|EPI_ISL_418218|2020-02-21
hCoV-19/USA/NY-PV08459/2020|EPI_ISL_421406|2020-03-18
hCoV-19/France/B2346/2020|EPI_ISL_416510|2020-03-06
hCoV-19/Australia/VIC207/2020|EPI_ISL_419902|2020-03-19
hCoV-19/Australia/VIC148/2020|EPI_ISL_419845|2020-03-17
hCoV-19/Finland/FIN-455/2020|EPI_ISL_414642|2020-03-08
hCoV-19/Finland/13M26/2020|EPI_ISL_418386|2020-03-13
hCoV-19/France/B2337/2020|EPI_ISL_416506|2020-03-03
hCoV-19/USA/NY-PV08474/2020|EPI_ISL_421417|2020-03-17
hCoV-19/USA/NY-PV08455/2020|EPI_ISL_421404|2020-03-17
hCoV-19/USA/NY-PV08493/2020|EPI_ISL_421429|2020-03-17
hCoV-19/USA/NY-PV08447/2020|EPI_ISL_421398|2020-03-17
hCoV-19/Luxembourg/LNS9862689/2020|EPI_ISL_419606|2020-03-11
hCoV-19/USA/UT-00025/2020|EPI_ISL_418967|2020-03-11
hCoV-19/Australia/VIC31/2020|EPI_ISL_419750|2020-03-10
hCoV-19/Austria/CeMM0021/2020|EPI_ISL_419674|2020-03-24
hCoV-19/Australia/VIC253/2020|EPI_ISL_419948|2020-03-21
hCoV-19/Iceland/216/2020|EPI_ISL_417832|2020-03-16
hCoV-19/Iceland/217/2020|EPI_ISL_417833|2020-03-16
hCoV-19/USA/WI-11/2020|EPI_ISL_417505|2020-03-15
hCoV-19/USA/VA-DCLS-0031/2020|EPI_ISL_420018|2020-03-16
hCoV-19/France/ARA11995/2020|EPI_ISL_419175|2020-03-21
hCoV-19/USA/ID-UW272/2020|EPI_ISL_418057|2020-03-13
hCoV-19/USA/ID-UW259/2020|EPI_ISL_418044|2020-03-14
hCoV-19/Australia/VIC279/2020|EPI_ISL_419972|2020-03-22
hCoV-19/USA/CA-CDPH-UC26/2020|EPI_ISL_417330|2020-03-13
hCoV-19/France/IDF2075/2020|EPI_ISL_415650|2020-03-02
hCoV-19/Luxembourg/LNS5032431/2020|EPI_ISL_419590|2020-03-11
hCoV-19/USA/WI-75/2020|EPI_ISL_421333|2020-03-26
hCoV-19/USA/WI-10/2020|EPI_ISL_417204|2020-03-21
hCoV-19/Iceland/110/2020|EPI_ISL_417722|2020-03-11
hCoV-19/Austria/CeMM0013/2020|EPI_ISL_419666|2020-03-11
hCoV-19/France/HF1795/2020|EPI_ISL_414627|2020-03-02
hCoV-19/USA/WA-UW104/2020|EPI_ISL_416642|2020-03-11
hCoV-19/USA/WI-05/2020|EPI_ISL_416492|2020-03-15
hCoV-19/USA/WI-04/2020|EPI_ISL_416491|2020-03-15
hCoV-19/USA/NY-NYUMC72/2020|EPI_ISL_420588|2020-03-18
hCoV-19/USA/NY-PV08415/2020|EPI_ISL_421378|2020-03-16
hCoV-19/USA/NY-NYUMC18/2020|EPI_ISL_418203|2020-03-17
hCoV-19/USA/VA-DCLS-0046/2020|EPI_ISL_420027|2020-03-28
hCoV-19/Australia/VIC22/2020|EPI_ISL_419742|2020-03-09
hCoV-19/USA/NY-NYUMC12/2020|EPI_ISL_418197|2020-03-15
hCoV-19/USA/NY-PV08468/2020|EPI_ISL_421412|2020-03-18
hCoV-19/USA/NY-PV08443/2020|EPI_ISL_421394|2020-03-17
hCoV-19/France/HF2150/2020|EPI_ISL_418224|2020-03-08
hCoV-19/USA/NY-NYUMC63/2020|EPI_ISL_420578|2020-03-18
hCoV-19/USA/CZB-RR057-011/2020|EPI_ISL_417935|2020-03-18
hCoV-19/USA/NY-NYUMC65/2020|EPI_ISL_420580|2020-03-18
hCoV-19/USA/NY-NYUMC11/2020|EPI_ISL_418196|2020-03-14
hCoV-19/France/ARA12270/2020|EPI_ISL_419188|2020-03-22
hCoV-19/France/ARA12253/2020|EPI_ISL_419183|2020-03-22
hCoV-19/USA/NY-NYUMC26/2020|EPI_ISL_418972|2020-03-17
hCoV-19/France/B2330/2020|EPI_ISL_416502|2020-02-26
hCoV-19/Australia/VIC214/2020|EPI_ISL_419909|2020-03-20
hCoV-19/USA/NY-PV08120/2020|EPI_ISL_421349|2020-03-17
hCoV-19/Australia/VIC48/2020|EPI_ISL_419762|2020-03-12
hCoV-19/Australia/VIC287/2020|EPI_ISL_419978|2020-03-22
hCoV-19/USA/NY-NYUMC19/2020|EPI_ISL_418204|2020-03-17
hCoV-19/USA/NY-NYUMC7/2020|EPI_ISL_418192|2020-03-16
hCoV-19/France/B2348/2020|EPI_ISL_416511|2020-03-07
hCoV-19/USA/NY-PV09000/2020|EPI_ISL_421435|2020-03-18
hCoV-19/Netherlands/NA_24/2020|EPI_ISL_415481|2020-03-08
hCoV-19/Iceland/134/2020|EPI_ISL_417735|2020-03-12
hCoV-19/France/B2349/2020|EPI_ISL_416512|2020-03-07
hCoV-19/France/B2344/2020|EPI_ISL_416509|2020-03-06
hCoV-19/France/B2351/2020|EPI_ISL_416513|2020-03-07
hCoV-19/France/IDF2989/2020|EPI_ISL_420051|2020-03-19
hCoV-19/USA/NY-NYUMC64/2020|EPI_ISL_420579|2020-03-18
hCoV-19/Luxembourg/LNS7753431/2020|EPI_ISL_419595|2020-03-12
hCoV-19/Luxembourg/LNS9512434/2020|EPI_ISL_419603|2020-03-16
hCoV-19/USA/NY-NYUMC48/2020|EPI_ISL_420299|2020-03-18
hCoV-19/USA/UT-00019/2020|EPI_ISL_418962|2020-03-13
hCoV-19/France/Bourg-en-Bresse_06813/2020|EPI_ISL_417340|2020-03-07
hCoV-19/France/Macon_06756/2020|EPI_ISL_417338|2020-03-07
hCoV-19/France/ARA11997/2020|EPI_ISL_419176|2020-03-21
hCoV-19/Belgium/DBOM-030566/2020|EPI_ISL_420322|2020-03-05
hCoV-19/France/HF2039/2020|EPI_ISL_415649|2020-03-05
hCoV-19/Australia/VIC142/2020|EPI_ISL_419839|2020-03-16
hCoV-19/Australia/VIC267/2020|EPI_ISL_419960|2020-03-22
hCoV-19/Australia/VIC211/2020|EPI_ISL_419906|2020-03-20
hCoV-19/Wales/PHWC-2458F/2020|EPI_ISL_419428|2020-03-17
hCoV-19/England/20124003702/2020|EPI_ISL_418690|2020-03-17
hCoV-19/Australia/VIC184/2020|EPI_ISL_419880|2020-03-19
hCoV-19/Australia/VIC259/2020|EPI_ISL_419952|2020-03-21
hCoV-19/Australia/VIC261/2020|EPI_ISL_419954|2020-03-21
hCoV-19/Canada/BC_7515663/2020|EPI_ISL_418845|2020-03-11
hCoV-19/USA/WA-UW123/2020|EPI_ISL_416661|2020-03-12
hCoV-19/USA/ID-UW264/2020|EPI_ISL_418049|2020-03-13
hCoV-19/USA/CZB-RR057-013/2020|EPI_ISL_417937|2020-03-18
hCoV-19/Australia/VIC247/2020|EPI_ISL_419942|2020-03-21
hCoV-19/Australia/VIC131/2020|EPI_ISL_419824|2020-03-21
hCoV-19/USA/NY-PV08109/2020|EPI_ISL_421348|2020-03-17
hCoV-19/Australia/VIC243/2020|EPI_ISL_419938|2020-03-21
hCoV-19/Australia/VIC263/2020|EPI_ISL_419956|2020-03-21
hCoV-19/Australia/VIC245/2020|EPI_ISL_419940|2020-03-21
hCoV-19/Australia/VIC236/2020|EPI_ISL_419931|2020-03-21
hCoV-19/Australia/VIC201/2020|EPI_ISL_419896|2020-03-19
hCoV-19/Australia/VIC155/2020|EPI_ISL_419852|2020-03-17
hCoV-19/Australia/VIC298/2020|EPI_ISL_419989|2020-03-23
hCoV-19/Australia/VIC216/2020|EPI_ISL_419911|2020-03-20
hCoV-19/Australia/VIC113/2020|EPI_ISL_419822|2020-03-18
hCoV-19/Australia/VIC308/2020|EPI_ISL_419999|2020-03-23
hCoV-19/France/HF2237/2020|EPI_ISL_416496|2020-03-10
hCoV-19/France/HF2946/2020|EPI_ISL_420049|2020-03-19
hCoV-19/France/HF3138/2020|EPI_ISL_420056|2020-03-22
hCoV-19/France/HF3290/2020|EPI_ISL_421509|2020-03-23
hCoV-19/Germany/NRW-27/2020|EPI_ISL_419544|2020-03-15
hCoV-19/USA/WA-UW117/2020|EPI_ISL_416655|2020-03-11
hCoV-19/USA/ID-UW291/2020|EPI_ISL_418076|2020-03-15
hCoV-19/Iceland/161/2020|EPI_ISL_417725|2020-03-14
hCoV-19/Canada/ON_PHL1095/2020|EPI_ISL_418361|2020-03-12
hCoV-19/USA/WA-UW134/2020|EPI_ISL_416672|2020-03-10
hCoV-19/USA/NY-NYUMC60/2020|EPI_ISL_420575|2020-03-18
hCoV-19/USA/NY-NYUMC45/2020|EPI_ISL_420296|2020-03-18
hCoV-19/Taiwan/107/2020|EPI_ISL_420085|2020-03-20
hCoV-19/Austria/CeMM0012/2020|EPI_ISL_419665|2020-03-10
hCoV-19/Luxembourg/LNS5440244/2020|EPI_ISL_419592|2020-03-15
hCoV-19/USA/ID-UW254/2020|EPI_ISL_418039|2020-03-13
hCoV-19/USA/WI-42/2020|EPI_ISL_421300|2020-03-18
hCoV-19/USA/WI-03/2020|EPI_ISL_416523|2020-03-14
hCoV-19/Iceland/212/2020|EPI_ISL_417830|2020-03-16
hCoV-19/Finland/13M27/2020|EPI_ISL_418387|2020-03-13
hCoV-19/USA/NY-NYUMC50/2020|EPI_ISL_420301|2020-03-18
hCoV-19/Estonia/ChVir2148/2020|EPI_ISL_420540|2020-03
hCoV-19/France/B2343/2020|EPI_ISL_416508|2020-03-06
hCoV-19/Georgia/Tb-673/2020|EPI_ISL_416478|2020-03-14
hCoV-19/France/HF2234/2020|EPI_ISL_416495|2020-03-10
hCoV-19/USA/WA-UW153/2020|EPI_ISL_416691|2020-03-13
hCoV-19/USA/WA-UW155/2020|EPI_ISL_416693|2020-03-12
hCoV-19/USA/WA-UW160/2020|EPI_ISL_416698|2020-03-13
hCoV-19/USA/WA-UW186/2020|EPI_ISL_416724|2020-03-13
hCoV-19/USA/WA-UW115/2020|EPI_ISL_416653|2020-03-11
hCoV-19/USA/WA-UW187/2020|EPI_ISL_416725|2020-03-13
hCoV-19/USA/ID-UW233/2020|EPI_ISL_417382|2020-03-15
hCoV-19/USA/ID-UW288/2020|EPI_ISL_418073|2020-03-15
hCoV-19/USA/WA-UW110/2020|EPI_ISL_416648|2020-03-11
hCoV-19/USA/WA-UW191/2020|EPI_ISL_416729|2020-03-13
hCoV-19/USA/WA-UW178/2020|EPI_ISL_416716|2020-03-13
hCoV-19/USA/WA-UW357/2020|EPI_ISL_418924|2020-03-24
hCoV-19/USA/WA-UW69/2020|EPI_ISL_415597|2020-03-10
hCoV-19/USA/WA-UW161/2020|EPI_ISL_416699|2020-03-13
hCoV-19/USA/WA-UW386/2020|EPI_ISL_418951|2020-03-23
hCoV-19/USA/WA-UW82/2020|EPI_ISL_416438|2020-03-10
hCoV-19/USA/ID-UW241/2020|EPI_ISL_417455|2020-03-14
hCoV-19/USA/WA-UW109/2020|EPI_ISL_416647|2020-03-11
hCoV-19/USA/WA-UW60/2020|EPI_ISL_415625|2020-03-09
hCoV-19/USA/WA-UW96/2020|EPI_ISL_416452|2020-03-10
hCoV-19/USA/WA-UW333/2020|EPI_ISL_418900|2020-03-24
hCoV-19/USA/ID-UW282/2020|EPI_ISL_418067|2020-03-15
hCoV-19/USA/WA-UW78/2020|EPI_ISL_416434|2020-03-10
hCoV-19/USA/ID-UW296/2020|EPI_ISL_418081|2020-03-15
hCoV-19/USA/WA-UW29/2020|EPI_ISL_414616|2020-03-08
hCoV-19/USA/WA-UW308/2020|EPI_ISL_418876|2020-03-24
hCoV-19/USA/WA-UW388/2020|EPI_ISL_418953|2020-03-23
hCoV-19/USA/NY-PV08471/2020|EPI_ISL_421414|2020-03-18
hCoV-19/USA/NY-PV08429/2020|EPI_ISL_421387|2020-03-19
hCoV-19/France/HF2601/2020|EPI_ISL_418239|2020-03-16
hCoV-19/France/HF3295/2020|EPI_ISL_421511|2020-03-23
hCoV-19/Australia/VIC185/2020|EPI_ISL_419881|2020-03-19
hCoV-19/Portugal/PT0037/2020|EPI_ISL_418022|2020-03-15
hCoV-19/Finland/14M32/2020|EPI_ISL_418408|2020-03-14
hCoV-19/France/PL1643/2020|EPI_ISL_414625|2020-02-26
hCoV-19/Australia/VIC258/2020|EPI_ISL_419951|2020-03-21
hCoV-19/France/HF2595/2020|EPI_ISL_418237|2020-03-16
hCoV-19/France/HF1871/2020|EPI_ISL_414630|2020-03-03
hCoV-19/Algeria/G0640_2265/2020|EPI_ISL_418242|2020-03-08
hCoV-19/France/IDF2256/2020|EPI_ISL_416498|2020-03-11
hCoV-19/Algeria/G0860_2262/2020|EPI_ISL_420037|2020-03-02
hCoV-19/Algeria/G0638_2264/2020|EPI_ISL_418241|2020-03-02
hCoV-19/France/HF2306/2020|EPI_ISL_421500|2020-03-11
hCoV-19/USA/NY-NYUMC29/2020|EPI_ISL_418975|2020-03-17
hCoV-19/USA/NY-NYUMC28/2020|EPI_ISL_418974|2020-03-17
hCoV-19/Senegal/020/2020|EPI_ISL_418208|2020-03-04
hCoV-19/Senegal/016/2020|EPI_ISL_418207|2020-03-02
hCoV-19/France/IDF3163/2020|EPI_ISL_420058|2020-03-20
hCoV-19/Senegal/003/2020|EPI_ISL_418206|2020-02-28
hCoV-19/Senegal/026/2020|EPI_ISL_418209|2020-03-03
hCoV-19/France/IDF2936/2020|EPI_ISL_420048|2020-03-18
hCoV-19/Luxembourg/LNS4134806/2020|EPI_ISL_419586|2020-03-14
hCoV-19/Luxembourg/LNS9086704/2020|EPI_ISL_419601|2020-03-15
hCoV-19/Luxembourg/LNS9982497/2020|EPI_ISL_419607|2020-03-14
hCoV-19/Luxembourg/LNS9324837/2020|EPI_ISL_419602|2020-03-12
hCoV-19/Luxembourg/LNS2013896/2020|EPI_ISL_417531|2020-03-18
hCoV-19/Luxembourg/LNS7537751/2020|EPI_ISL_419594|2020-03-16
hCoV-19/Belgium/GOF-030578/2020|EPI_ISL_420334|2020-03-05
hCoV-19/Luxembourg/LNS5228153/2020|EPI_ISL_419591|2020-03-14
hCoV-19/Belgium/BGM-030444/2020|EPI_ISL_420442|2020-03-04
hCoV-19/Belgium/GS-030549/2020|EPI_ISL_418798|2020-03-05
hCoV-19/Luxembourg/LNS7928872/2020|EPI_ISL_419597|2020-03-15
hCoV-19/Belgium/BCM-0324160/2020|EPI_ISL_420417|2020-03-24
hCoV-19/Belgium/ULG-8578/2020|EPI_ISL_418638|2020-03-19
hCoV-19/Netherlands/NoordHolland_3/2020|EPI_ISL_415525|2020-03-12
hCoV-19/Norway/2084/2020|EPI_ISL_420150|2020-03-09
hCoV-19/Australia/VIC39/2020|EPI_ISL_419757|2020-03-11
hCoV-19/Iceland/74/2020|EPI_ISL_417701|2020-03-09
hCoV-19/Iceland/96/2020|EPI_ISL_417875|2020-03-10
hCoV-19/USA/VA-DCLS-0039/2020|EPI_ISL_420021|2020-03-22
hCoV-19/USA/VA-DCLS-0036/2020|EPI_ISL_420020|2020-03-20
hCoV-19/USA/VA-DCLS-0034/2020|EPI_ISL_420629|2020-03-20
hCoV-19/USA/VA-DCLS-0040/2020|EPI_ISL_420022|2020-03-22
hCoV-19/USA/VA-DCLS-0006/2020|EPI_ISL_419257|2020-03-19
hCoV-19/USA/VA-DCLS-0007/2020|EPI_ISL_419258|2020-03-19
hCoV-19/USA/UT-00349/2020|EPI_ISL_420822|2020-03-25
hCoV-19/Canada/ON_PHL3692/2020|EPI_ISL_418360|2020-03-11
hCoV-19/USA/WA-UW389/2020|EPI_ISL_418954|2020-03-23
hCoV-19/Australia/VIC95/2020|EPI_ISL_419806|2020-03-16
hCoV-19/Australia/VIC246/2020|EPI_ISL_419941|2020-03-21
hCoV-19/USA/WI-GMF-00232/2020|EPI_ISL_418188|2020-03-23
hCoV-19/France/B2335/2020|EPI_ISL_416504|2020-03-02
hCoV-19/USA/WI-GMF00466/2020|EPI_ISL_419651|2020-03-29
hCoV-19/USA/CZB-RR057-015/2020|EPI_ISL_417939|2020-03-18
hCoV-19/Finland/13M69/2020|EPI_ISL_418396|2020-03-13
hCoV-19/Denmark/SSI-104/2020|EPI_ISL_415648|2020-03-03
hCoV-19/USA/WI-58/2020|EPI_ISL_421316|2020-03-23
hCoV-19/USA/WA-UW326/2020|EPI_ISL_418893|2020-03-21
hCoV-19/France/HF2405/2020|EPI_ISL_418228|2020-03-12
hCoV-19/France/IDF2412/2020|EPI_ISL_421502|2020-03-12
hCoV-19/Australia/VIC175/2020|EPI_ISL_419872|2020-03-18
hCoV-19/USA/NY-PV08403/2020|EPI_ISL_421371|2020-03-17
hCoV-19/Austria/CeMM0017/2020|EPI_ISL_419670|2020-03-16
hCoV-19/USA/TX_2817/2020|EPI_ISL_420797|2020-03-01
hCoV-19/Finland/14M16/2020|EPI_ISL_418404|2020-03-14
hCoV-19/Finland/14M26/2020|EPI_ISL_418406|2020-03-14
hCoV-19/Finland/13M58/2020|EPI_ISL_418392|2020-03-13
hCoV-19/Finland/14M12/2020|EPI_ISL_418401|2020-03-14
hCoV-19/Finland/13M65/2020|EPI_ISL_418395|2020-03-13
hCoV-19/Saudi Arabia/SCDC-3324/2020|EPI_ISL_416522|2020-03-10
hCoV-19/USA/WA-UW136/2020|EPI_ISL_416674|2020-03-11
hCoV-19/USA/WI-63/2020|EPI_ISL_421321|2020-03-24
hCoV-19/Canada/SK_4/2020|EPI_ISL_418810|2020-03-09
hCoV-19/Japan/P2-1/2020|EPI_ISL_419297|2020-03-10
hCoV-19/USA/VA-DCLS-0009/2020|EPI_ISL_419261|2020-03-09
hCoV-19/Canada/ON_PHL8751/2020|EPI_ISL_418345|2020-02-29
hCoV-19/Canada/ON_PHL2259/2020|EPI_ISL_418344|2020
hCoV-19/Canada/ON_PHL5930/2020|EPI_ISL_418382|2020
hCoV-19/USA/NY-NYUMC3/2020|EPI_ISL_416831|2020-03-16
hCoV-19/USA/NY-NYUMC51/2020|EPI_ISL_420302|2020-03-18
hCoV-19/Portugal/PT0021/2020|EPI_ISL_418006|2020-03-13
hCoV-19/USA/NY-PV08450/2020|EPI_ISL_421401|2020-03-17
hCoV-19/USA/NY-PV08425/2020|EPI_ISL_421383|2020-03-18
hCoV-19/USA/WA-UW238/2020|EPI_ISL_417452|2020-03-14
hCoV-19/Japan/P3-2/2020|EPI_ISL_419300|2020-03-20
hCoV-19/Japan/P3-1/2020|EPI_ISL_419299|2020-03-09
hCoV-19/USA/NY-PV08401/2020|EPI_ISL_421369|2020-03-16
hCoV-19/Australia/VIC105/2020|EPI_ISL_419819|2020-03-17
hCoV-19/USA/WI-14/2020|EPI_ISL_417513|2020-03-16
hCoV-19/USA/WI-21/2020|EPI_ISL_417508|2020-03-16
hCoV-19/USA/VA-DCLS-0020/2020|EPI_ISL_419712|2020-03-10
hCoV-19/France/HF2060/2020|EPI_ISL_418223|2020-03-05
hCoV-19/USA/VA-DCLS-0012/2020|EPI_ISL_419706|2020-03-10
hCoV-19/France/HF2597/2020|EPI_ISL_418238|2020-03-16
hCoV-19/France/HF2748/2020|EPI_ISL_420041|2020-03-17
hCoV-19/France/HF1684/2020|EPI_ISL_414626|2020-02-29
hCoV-19/Canada/ON_PHL0743/2020|EPI_ISL_418346|2020-03-07
hCoV-19/Belgium/DVBJ-030468/2020|EPI_ISL_420324|2020-03-04
hCoV-19/USA/NY-NYUMC32/2020|EPI_ISL_418978|2020-03-17
hCoV-19/USA/NY-PV08435/2020|EPI_ISL_421390|2020-03-18
hCoV-19/France/HF2393/2020|EPI_ISL_418227|2020-03-12
hCoV-19/France/ARA09588/2020|EPI_ISL_418416|2020-03-16
hCoV-19/France/ARA12388/2020|EPI_ISL_420606|2020-03-22
hCoV-19/Slovakia/SK-BMC5/2020|EPI_ISL_417879|2020-03-06
hCoV-19/France/ARA12249/2020|EPI_ISL_419181|2020-03-22
hCoV-19/France/IDF2533/2020|EPI_ISL_418233|2020-03-15
hCoV-19/France/IDF2410/2020|EPI_ISL_418229|2020-03-12
hCoV-19/France/IDF2532/2020|EPI_ISL_418232|2020-03-15
hCoV-19/Senegal/611/2020|EPI_ISL_420076|2020-03-20
hCoV-19/France/HF2239/2020|EPI_ISL_416497|2020-03-10
hCoV-19/France/IDF2768/2020|EPI_ISL_420042|2020-03-17
hCoV-19/Australia/NSW61/2020|EPI_ISL_417411|2020-03-17
hCoV-19/Slovakia/SK-BMC2/2020|EPI_ISL_417878|2020-03-07
hCoV-19/USA/WA-UW353/2020|EPI_ISL_418920|2020-03-24
hCoV-19/Australia/VIC202/2020|EPI_ISL_419897|2020-03-19
hCoV-19/France/ARA09428/2020|EPI_ISL_418413|2020-03-15
hCoV-19/France/ARA10192/2020|EPI_ISL_418425|2020-03-17
hCoV-19/France/ARA10552/2020|EPI_ISL_419168|2020-03-17
hCoV-19/France/Lyon_0668/2020|EPI_ISL_417336|2020-03-06
hCoV-19/France/B1623/2020|EPI_ISL_418219|2020-02-26
hCoV-19/France/ARA12222/2020|EPI_ISL_419179|2020-03-22
hCoV-19/France/ARA10910/2020|EPI_ISL_418430|2020-03-18
hCoV-19/France/ARA11952/2020|EPI_ISL_419173|2020-03-21
hCoV-19/France/ARA11939/2020|EPI_ISL_419169|2020-03-21
hCoV-19/France/ARA12260/2020|EPI_ISL_419184|2020-03-22
hCoV-19/France/Lyon_0693/2020|EPI_ISL_416758|2020-03-08
hCoV-19/France/ARA12877/2020|EPI_ISL_420617|2020-03-23
hCoV-19/France/ARA11950/2020|EPI_ISL_419172|2020-03-21
hCoV-19/France/ARA11949/2020|EPI_ISL_419171|2020-03-21
hCoV-19/France/ARA1284/2020|EPI_ISL_420616|2020-03-23
hCoV-19/France/ARA12759/2020|EPI_ISL_420615|2020-03-23
hCoV-19/England/20139058304/2020|EPI_ISL_420724|2020-03-27
hCoV-19/England/20110136302/2020|EPI_ISL_418668|2020-03-09
hCoV-19/England/20126012702/2020|EPI_ISL_418756|2020-03-17
hCoV-19/England/20124020402/2020|EPI_ISL_418701|2020-03-17
hCoV-19/Australia/VIC196/2020|EPI_ISL_419892|2020-03-19
hCoV-19/Taiwan/NTU03/2020|EPI_ISL_413592|2020-03-02
hCoV-19/Austria/CeMM0007/2020|EPI_ISL_419660|2020-03-13
hCoV-19/USA/WA-UW133/2020|EPI_ISL_416671|2020-03-12
hCoV-19/France/ARA12558/2020|EPI_ISL_420610|2020-03-23
hCoV-19/Netherlands/NA_28/2020|EPI_ISL_415485|2020-03-12
hCoV-19/Portugal/PT0060/2020|EPI_ISL_421463|2020-03-20
hCoV-19/USA/WA-UW331/2020|EPI_ISL_418898|2020-03-24
hCoV-19/USA/VA-DCLS-0016/2020|EPI_ISL_419710|2020-03-12
hCoV-19/USA/WI-17/2020|EPI_ISL_417517|2020-03-13
hCoV-19/USA/VA-DCLS-0005/2020|EPI_ISL_419256|2020-03-16
hCoV-19/France/HF1993/2020|EPI_ISL_414637|2020-03-04
hCoV-19/Senegal/382/2020|EPI_ISL_420073|2020-03-19
hCoV-19/France/HF2174/2020|EPI_ISL_415654|2020-03-09
hCoV-19/France/IDF3170/2020|EPI_ISL_420060|2020-03-20
hCoV-19/Australia/VIC234/2020|EPI_ISL_419929|2020-03-21
hCoV-19/Australia/VIC166/2020|EPI_ISL_419863|2020-03-18
hCoV-19/France/IDF3345/2020|EPI_ISL_421513|2020-03-23
hCoV-19/Taiwan/170/2020|EPI_ISL_420084|2020-03-21
hCoV-19/France/IDF3029/2020|EPI_ISL_420052|2020-03-20
hCoV-19/France/ARA10968/2020|EPI_ISL_418431|2020-03-18
hCoV-19/France/GE1977/2020|EPI_ISL_414632|2020-03-04
hCoV-19/USA/NY-NYUMC34/2020|EPI_ISL_418980|2020-03-17
hCoV-19/USA/MN45-MDH45/2020|EPI_ISL_417492|2020-03-13
hCoV-19/France/IDF3274/2020|EPI_ISL_421507|2020-03-23
hCoV-19/France/ARA1322/2020|EPI_ISL_420625|2020-03-24
hCoV-19/France/Lyon_508/2020|EPI_ISL_416748|2020-03-04
hCoV-19/Australia/VIC107/2020|EPI_ISL_419720|2020-03-17
hCoV-19/France/HF3036/2020|EPI_ISL_420053|2020-03-19
hCoV-19/Finland/13M83/2020|EPI_ISL_418400|2020-03-13
hCoV-19/Australia/VIC147/2020|EPI_ISL_419844|2020-03-17
hCoV-19/Australia/VIC167/2020|EPI_ISL_419864|2020-03-18
hCoV-19/Australia/VIC168/2020|EPI_ISL_419865|2020-03-18
hCoV-19/USA/NY-NYUMC62/2020|EPI_ISL_420577|2020-03-18
hCoV-19/USA/NY-PV08487/2020|EPI_ISL_421424|2020-03-18
hCoV-19/USA/NY-PV08149/2020|EPI_ISL_421366|2020-03-15
hCoV-19/USA/NY-NYUMC52/2020|EPI_ISL_420307|2020-03-19
hCoV-19/USA/NY-PV08500/2020|EPI_ISL_421434|2020-03-17
hCoV-19/USA/NY-NYUMC66/2020|EPI_ISL_420581|2020-03-18
hCoV-19/USA/NY-NYUMC46/2020|EPI_ISL_420297|2020-03-18
hCoV-19/Canada/ON_PHL5757/2020|EPI_ISL_418359|2020-03-12
hCoV-19/USA/NY-NYUMC74/2020|EPI_ISL_420590|2020-03-18
hCoV-19/USA/NY-NYUMC49/2020|EPI_ISL_420300|2020-03-18
hCoV-19/USA/NY-PV08464/2020|EPI_ISL_421410|2020-03-18
hCoV-19/NanChang/JX216/2020|EPI_ISL_417420|2020-03-23
hCoV-19/Canada/ON_PHL6980/2020|EPI_ISL_418356|2020-03-12
hCoV-19/Canada/ON_PHL4232/2020|EPI_ISL_418374|2020-03-11
hCoV-19/Iceland/95/2020|EPI_ISL_417874|2020-03-10
hCoV-19/USA/WA-UW266/2020|EPI_ISL_418051|2020-03-13
hCoV-19/USA/ID-UW257/2020|EPI_ISL_418042|2020-03-13
hCoV-19/USA/WA-UW335/2020|EPI_ISL_418902|2020-03-24
hCoV-19/USA/WA-UW348/2020|EPI_ISL_418915|2020-03-24
hCoV-19/Australia/VIC248/2020|EPI_ISL_419943|2020-03-21
hCoV-19/USA/OR-UW287/2020|EPI_ISL_418072|2020-03-15
hCoV-19/Belgium/ULG-9620/2020|EPI_ISL_418650|2020-03-22
hCoV-19/Argentina/C1374/2020|EPI_ISL_420599|2020-03-18
hCoV-19/England/20132072802/2020|EPI_ISL_420508|2020-03-23
hCoV-19/Finland/13M64/2020|EPI_ISL_418394|2020-03-13
hCoV-19/England/20140037504/2020|EPI_ISL_420749|2020-03-25
hCoV-19/Congo/397/2020|EPI_ISL_420845|2020-03-26
hCoV-19/Congo/396/2020|EPI_ISL_420852|2020-03-26
hCoV-19/Congo/376/2020|EPI_ISL_420851|2020-03-25
hCoV-19/USA/UT-00032/2020|EPI_ISL_417974|2020-03-19
hCoV-19/Luxembourg/LNS9627078/2020|EPI_ISL_419604|2020-03-15
hCoV-19/USA/UT-00034/2020|EPI_ISL_417977|2020-03-20
hCoV-19/USA/UT-00297/2020|EPI_ISL_420812|2020-03-27
hCoV-19/Luxembourg/LNS3879580/2020|EPI_ISL_419585|2020-03-14
hCoV-19/Luxembourg/LNS8639502/2020|EPI_ISL_419599|2020-03-16
hCoV-19/Luxembourg/LNS0000001/2020|EPI_ISL_419562|2020-02-29
hCoV-19/USA/VA-DCLS-0045/2020|EPI_ISL_420026|2020-03-27
hCoV-19/USA/VA-DCLS-0043/2020|EPI_ISL_420024|2020-03-27
hCoV-19/USA/VA-DCLS-0044/2020|EPI_ISL_420025|2020-03-27
hCoV-19/Congo/253/2020|EPI_ISL_420838|2020-03-22
hCoV-19/Norway/1526/2020|EPI_ISL_417485|2020-03-02
hCoV-19/England/20139059004/2020|EPI_ISL_420727|2020-03-28
hCoV-19/Australia/VIC99/2020|EPI_ISL_419811|2020-03-16
hCoV-19/Australia/VIC-CBA2/2020|EPI_ISL_420876|2020-03-24
hCoV-19/Finland/13M33/2020|EPI_ISL_418390|2020-03-13
hCoV-19/France/GE2843/2020|EPI_ISL_420045|2020-03-17
hCoV-19/France/HF3293/2020|EPI_ISL_421510|2020-03-23
hCoV-19/USA/WI-84/2020|EPI_ISL_421343|2020-03-24
hCoV-19/Canada/ON_PHLH6415/2020|EPI_ISL_418357|2020-03-12
hCoV-19/England/20139063504/2020|EPI_ISL_420745|2020-03-28
hCoV-19/France/IDF2284/2020|EPI_ISL_416501|2020-03-10
hCoV-19/USA/WI-GMF-00018/2020|EPI_ISL_418184|2020-03-18
hCoV-19/USA/RI_0556/2020|EPI_ISL_420795|2020-03-01
hCoV-19/Australia/VIC114/2020|EPI_ISL_419725|2020-03-18
hCoV-19/Spain/Madrid_H10_39/2020|EPI_ISL_417963|2020-03-12
hCoV-19/Spain/Valencia13/2020|EPI_ISL_419677|2020-03-09
hCoV-19/England/SHEF-C07CB/2020|EPI_ISL_420158|2020-03-28
hCoV-19/Spain/VH000001133/2020|EPI_ISL_418860|2020-03-15
hCoV-19/Switzerland/GE5373/2020|EPI_ISL_414020|2020-02-27
hCoV-19/Switzerland/GE3121/2020|EPI_ISL_414019|2020-02-27
hCoV-19/Italy/INMI5/2020|EPI_ISL_417923|2020-03-04
hCoV-19/USA/AK-PHL06/2020|EPI_ISL_420305|2020-03-16
hCoV-19/Portugal/PT0088/2020|EPI_ISL_421491|2020-03-22
hCoV-19/Georgia/Tb-712/2020|EPI_ISL_416481|2020-03-16
hCoV-19/Spain/Cataluna201397/2020|EPI_ISL_419707|2020
hCoV-19/Spain/Madrid201706/2020|EPI_ISL_419235|2020-03-07
hCoV-19/Australia/NSW47/2020|EPI_ISL_417402|2020-03-13
hCoV-19/Finland/14M77/2020|EPI_ISL_418410|2020-03-14
hCoV-19/Iceland/112/2020|EPI_ISL_417770|2020-03-11
hCoV-19/Iceland/208/2020|EPI_ISL_417766|2020-03-16
hCoV-19/Norway/2088/2020|EPI_ISL_420152|2020-03-17
hCoV-19/Finland/13M57/2020|EPI_ISL_418391|2020-03-13
hCoV-19/Iceland/102/2020|EPI_ISL_417777|2020-03-10
hCoV-19/Austria/CeMM0011/2020|EPI_ISL_419664|2020-03-23
hCoV-19/France/CVL3365/2020|EPI_ISL_421514|2020-03-20
hCoV-19/Iceland/128/2020|EPI_ISL_417786|2020-03-12
hCoV-19/Iceland/175/2020|EPI_ISL_417774|2020-03-16
hCoV-19/Iceland/145/2020|EPI_ISL_417741|2020-03-13
hCoV-19/Iceland/152/2020|EPI_ISL_417745|2020-03-13
hCoV-19/Iceland/5/2020|EPI_ISL_417739|2020-03-13
hCoV-19/Iceland/117/2020|EPI_ISL_417542|2020-03-17
hCoV-19/Iceland/201/2020|EPI_ISL_417824|2020-03-16
hCoV-19/Iceland/269/2020|EPI_ISL_417597|2020-03-17
hCoV-19/Iceland/98/2020|EPI_ISL_417676|2020-03-16
hCoV-19/Spain/Madrid_H12_2006/2020|EPI_ISL_421176|2020-03-27
hCoV-19/Australia/VIC89/2020|EPI_ISL_419800|2020-03-15
hCoV-19/Iceland/281/2020|EPI_ISL_417609|2020-03-17
hCoV-19/England/SHEF-C06BF/2020|EPI_ISL_420248|2020-03-25
hCoV-19/Portugal/PT0089/2020|EPI_ISL_421492|2020-03-22
hCoV-19/Australia/VIC157/2020|EPI_ISL_419854|2020-03-17
hCoV-19/Portugal/PT0067/2020|EPI_ISL_421470|2020-03-21
hCoV-19/Portugal/PT0092/2020|EPI_ISL_421495|2020-03-23
hCoV-19/Spain/Valencia51/2020|EPI_ISL_420132|2020-03-18
hCoV-19/Spain/Madrid_H3_10/2020|EPI_ISL_417954|2020-03-12
hCoV-19/Wales/PHWC-246E6/2020|EPI_ISL_419443|2020-03-18
hCoV-19/England/SHEF-C01FA/2020|EPI_ISL_420227|2020-03-25
hCoV-19/Australia/VIC154/2020|EPI_ISL_419851|2020-03-17
hCoV-19/Australia/VIC300/2020|EPI_ISL_419991|2020-03-23
hCoV-19/Iceland/137/2020|EPI_ISL_417744|2020-03-13
hCoV-19/Iceland/181/2020|EPI_ISL_417814|2020-03-16
hCoV-19/England/20139047804/2020|EPI_ISL_420697|2020-03-29
hCoV-19/Austria/CeMM0020/2020|EPI_ISL_419673|2020-03-22
hCoV-19/Austria/CeMM0006/2020|EPI_ISL_419659|2020-03-10
hCoV-19/Australia/VIC278/2020|EPI_ISL_419971|2020-03-22
hCoV-19/England/20140039304/2020|EPI_ISL_420755|2020-03-27
hCoV-19/Australia/VIC106/2020|EPI_ISL_419820|2020-03-17
hCoV-19/Belgium/RS-030257/2020|EPI_ISL_418986|2020-03-02
hCoV-19/Spain/Madrid_H5_34/2020|EPI_ISL_417956|2020-03-11
hCoV-19/Australia/VIC195/2020|EPI_ISL_419891|2020-03-19
hCoV-19/Iceland/168/2020|EPI_ISL_417810|2020-03-13
hCoV-19/Austria/CeMM0016/2020|EPI_ISL_419669|2020-03-16
hCoV-19/England/SHEF-C0312/2020|EPI_ISL_420216|2020-03-29
hCoV-19/Australia/VIC119/2020|EPI_ISL_419726|2020-03-19
hCoV-19/Australia/VIC75/2020|EPI_ISL_419787|2020-03-14
hCoV-19/Australia/VIC63/2020|EPI_ISL_419775|2020-03-13
hCoV-19/Australia/VIC210/2020|EPI_ISL_419905|2020-03-20
hCoV-19/Australia/VIC149/2020|EPI_ISL_419846|2020-03-17
hCoV-19/Portugal/PT0006b/2020|EPI_ISL_417991|2020-03-08
hCoV-19/Australia/VIC275/2020|EPI_ISL_419968|2020-03-22
hCoV-19/England/20124037302/2020|EPI_ISL_418720|2020-03-17
hCoV-19/Australia/VIC303/2020|EPI_ISL_419994|2020-03-23
hCoV-19/England/SHEF-C044C/2020|EPI_ISL_420193|2020-03-28
hCoV-19/Wales/PHWC-253B1/2020|EPI_ISL_420978|2020-03-22
hCoV-19/Wales/PHWC-254AF/2020|EPI_ISL_420998|2020-03-23
hCoV-19/England/SHEF-C050D/2020|EPI_ISL_420233|2020-03-25
hCoV-19/England/20142061804/2020|EPI_ISL_420772|2020-03-30
hCoV-19/England/20126007102/2020|EPI_ISL_418751|2020-03-18
hCoV-19/England/20109050506/2020|EPI_ISL_417266|2020-03-05
hCoV-19/Georgia/Tb-273/2020|EPI_ISL_416479|2020-03-05
hCoV-19/England/20106004803/2020|EPI_ISL_417240|2020-03-03
hCoV-19/England/20104008802/2020|EPI_ISL_417231|2020-03-03
hCoV-19/Wales/PHWC-24024/2020|EPI_ISL_418139|2020-03-16
hCoV-19/Italy/TE4925/2020|EPI_ISL_418255|2020-03-14
hCoV-19/Netherlands/Utrecht_1363564/2020|EPI_ISL_413588|2020-03-01
hCoV-19/USA/NY-PV08462/2020|EPI_ISL_421408|2020-03-18
hCoV-19/Iceland/157/2020|EPI_ISL_417804|2020-03-13
hCoV-19/Iceland/222/2020|EPI_ISL_417837|2020-03-16
hCoV-19/Iceland/293/2020|EPI_ISL_417622|2020-03-18
hCoV-19/Latvia/ChVir2025/2020|EPI_ISL_419691|2020-03
hCoV-19/Iceland/235/2020|EPI_ISL_417563|2020-03-16
hCoV-19/Norway/1811/2020|EPI_ISL_420139|2020-03-05
hCoV-19/Norway/1772/2020|EPI_ISL_420137|2020-03-08
hCoV-19/USA/WI-27/2020|EPI_ISL_421285|2020-03-25
hCoV-19/Czech Republic/951/2020|EPI_ISL_414477|2020-03-01
hCoV-19/USA/MN36-MDH36/2020|EPI_ISL_417473|2020-03-13
hCoV-19/USA/FL_6318/2020|EPI_ISL_420785|2020-03-02
hCoV-19/Switzerland/GE8102/2020|EPI_ISL_415458|2020-03-01
hCoV-19/India/c32/2020|EPI_ISL_420555|2020-03-03
hCoV-19/USA/WI-24/2020|EPI_ISL_417512|2020-03-15
hCoV-19/Australia/NSW50/2020|EPI_ISL_417404|2020-03-12
hCoV-19/Brazil/SPBR-13/2020|EPI_ISL_416035|2020-03-05
hCoV-19/Brazil/SPBR-08/2020|EPI_ISL_416029|2020-03-04
hCoV-19/Switzerland/1000477797/2020|EPI_ISL_413023|2020-02-29
hCoV-19/England/SHEF-C01CD/2020|EPI_ISL_420229|2020-03-26
hCoV-19/France/ARA10282/2020|EPI_ISL_418428|2020-03-17
hCoV-19/Iceland/233/2020|EPI_ISL_417561|2020-03-17
hCoV-19/Spain/VH198152683/2020|EPI_ISL_418861|2020-03-24
hCoV-19/Netherlands/Helmond_1363548/2020|EPI_ISL_413574|2020-02-29
hCoV-19/Czech Republic/ChVir1912/2020|EPI_ISL_416743|2020-03
hCoV-19/Switzerland/GE1402/2020|EPI_ISL_415700|2020-02-28
hCoV-19/Belgium/DNS-0324176/2020|EPI_ISL_420433|2020-03-24
hCoV-19/France/IDF2561/2020|EPI_ISL_418235|2020-03-16
hCoV-19/Greece/12/2020|EPI_ISL_418264|2020-03-18
hCoV-19/England/20124021402/2020|EPI_ISL_418704|2020-03-17
hCoV-19/Portugal/PT0038/2020|EPI_ISL_418023|2020-03-17
hCoV-19/England/20139060804/2020|EPI_ISL_420734|2020-03-27
hCoV-19/England/200990723/2020|EPI_ISL_414012|2020-02-27
hCoV-19/England/20142062604/2020|EPI_ISL_420774|2020-03-28
hCoV-19/Italy/INMI4/2020|EPI_ISL_417922|2020-02-28
hCoV-19/Australia/VIC310/2020|EPI_ISL_420001|2020-03-23
hCoV-19/Japan/P4-4/2020|EPI_ISL_419304|2020-03-17
hCoV-19/Wales/PHWC-246B9/2020|EPI_ISL_419440|2020-03-17
hCoV-19/Portugal/PT0049/2020|EPI_ISL_421452|2020-03-18
hCoV-19/Portugal/PT0082/2020|EPI_ISL_421485|2020-03-22
hCoV-19/England/20139057704/2020|EPI_ISL_420722|2020-03-28
hCoV-19/Australia/VIC311/2020|EPI_ISL_420002|2020-03-23
hCoV-19/England/20110058706/2020|EPI_ISL_417311|2020-03-09
hCoV-19/Switzerland/1000477796/2020|EPI_ISL_413022|2020-02-29
hCoV-19/Georgia/Tb-1679/2020|EPI_ISL_420144|2020-04-01
hCoV-19/Australia/VIC109/2020|EPI_ISL_419718|2020-03-18
hCoV-19/Australia/VIC309/2020|EPI_ISL_420000|2020-03-23
hCoV-19/Japan/P5-2/2020|EPI_ISL_419310|2020-03-13
hCoV-19/Belgium/DHWM-03041/2020|EPI_ISL_417422|2020-03-04
hCoV-19/Vietnam/CM295/2020|EPI_ISL_416430|2020-03-06
hCoV-19/Canada/ON_PHL0977/2020|EPI_ISL_418365|2020-03-10
hCoV-19/Japan/P4-1/2020|EPI_ISL_419301|2020-03-11
hCoV-19/Vietnam/39607/2020|EPI_ISL_416428|2020-03-07
hCoV-19/England/20139057604/2020|EPI_ISL_420721|2020-03-28
hCoV-19/England/20139060504/2020|EPI_ISL_420733|2020-03-28
hCoV-19/USA/NY-NYUMC71/2020|EPI_ISL_420587|2020-03-18
hCoV-19/Japan/P4-2/2020|EPI_ISL_419302|2020-03-12
hCoV-19/France/ARA10251/2020|EPI_ISL_418426|2020-03-17
hCoV-19/USA/WA-UW138/2020|EPI_ISL_416676|2020-03-11
hCoV-19/Italy/TE4880/2020|EPI_ISL_418256|2020-03-14
hCoV-19/France/ARA12217/2020|EPI_ISL_419178|2020-03-22
hCoV-19/USA/NY-NYUMC54/2020|EPI_ISL_420309|2020-03-19
hCoV-19/Vietnam/CM296/2020|EPI_ISL_416431|2020-03-06
hCoV-19/France/IDF2792/2020|EPI_ISL_420043|2020-03-18
hCoV-19/Australia/VIC219/2020|EPI_ISL_419914|2020-03-20
hCoV-19/USA/MN29-MDH29/2020|EPI_ISL_417196|2020-03-11
hCoV-19/Argentina/C121/2020|EPI_ISL_420600|2020-03-07
hCoV-19/Australia/VIC190/2020|EPI_ISL_419886|2020-03-19
hCoV-19/Australia/VIC156/2020|EPI_ISL_419853|2020-03-17
hCoV-19/Australia/VIC45/2020|EPI_ISL_419802|2020-03-11
hCoV-19/Australia/VIC250/2020|EPI_ISL_419945|2020-03-21
hCoV-19/Netherlands/NoordBrabant_26/2020|EPI_ISL_414535|2020-03-06
hCoV-19/England/20139060404/2020|EPI_ISL_420732|2020-03-28
hCoV-19/USA/WA-UW159/2020|EPI_ISL_416697|2020-03-13
hCoV-19/Italy/TE4953/2020|EPI_ISL_418258|2020-03-14
hCoV-19/Portugal/PT0086/2020|EPI_ISL_421489|2020-03-20
hCoV-19/England/20122119502/2020|EPI_ISL_418681|2020-03-17
hCoV-19/Portugal/PT0078/2020|EPI_ISL_421481|2020-03-21
hCoV-19/Portugal/IGC00010/2020|EPI_ISL_419387|2020-03-18
hCoV-19/England/20106005403/2020|EPI_ISL_417244|2020-03-03
hCoV-19/Switzerland/GR3043/2020|EPI_ISL_415699|2020-02-27
hCoV-19/Switzerland/VD5615/2020|EPI_ISL_414023|2020-03-01
hCoV-19/Austria/CeMM0003/2020|EPI_ISL_419656|2020-02-26
hCoV-19/Australia/VIC144/2020|EPI_ISL_419841|2020-03-17
hCoV-19/Belgium/FR-03029/2020|EPI_ISL_417428|2020-03-02
hCoV-19/Norway/1867/2020|EPI_ISL_420141|2020-03-10
hCoV-19/Chile/Santiago-2/2020|EPI_ISL_414580|2020-03-05
hCoV-19/Australia/VIC197/2020|EPI_ISL_419893|2020-03-19
hCoV-19/Germany/Baden-Wuerttemberg-1/2020|EPI_ISL_412912|2020-02-25
hCoV-19/USA/NY-PV08124/2020|EPI_ISL_421353|2020-03-14
hCoV-19/USA/NY-PV08122/2020|EPI_ISL_421351|2020-03-11
hCoV-19/USA/NY-PV08123/2020|EPI_ISL_421352|2020-03-14
hCoV-19/Brazil/SPBR-12/2020|EPI_ISL_416034|2020-03-04
hCoV-19/Australia/VIC239/2020|EPI_ISL_419934|2020-03-21
hCoV-19/Belgium/DBD-03024/2020|EPI_ISL_416471|2020-03-02
hCoV-19/Belgium/QKJ-03015/2020|EPI_ISL_415158|2020-03-01
hCoV-19/Belgium/BG-030955/2020|EPI_ISL_418984|2020-03-09
hCoV-19/Belgium/LD-030597/2020|EPI_ISL_420353|2020-03-05
hCoV-19/Belgium/BDW-030694/2020|EPI_ISL_420350|2020-03-06
hCoV-19/Iceland/236/2020|EPI_ISL_417564|2020-03-17
hCoV-19/Belgium/MCW-030574/2020|EPI_ISL_420330|2020-03-05
hCoV-19/Belgium/AKM-030670/2020|EPI_ISL_420326|2020-03-06
hCoV-19/Belgium/BM-03012/2020|EPI_ISL_415154|2020-03-01
hCoV-19/Belgium/RA-030445/2020|EPI_ISL_420443|2020-03-04
hCoV-19/Belgium/ECC-030686/2020|EPI_ISL_420342|2020-03-06
hCoV-19/Belgium/LM-030685/2020|EPI_ISL_420341|2020-03-06
hCoV-19/Belgium/PAN-030681/2020|EPI_ISL_420337|2020-03-05
hCoV-19/Belgium/RJL-030588/2020|EPI_ISL_420344|2020-03-05
hCoV-19/Belgium/MJP-030684/2020|EPI_ISL_420340|2020-03-06
hCoV-19/Denmark/SSI-02/2020|EPI_ISL_416143|2020-02-28
hCoV-19/Belgium/VNP-0320107/2020|EPI_ISL_420363|2020-03-20
hCoV-19/Germany/BavPat1/2020|EPI_ISL_406862|2020-01-28
hCoV-19/Belgium/CJM-0323175/2020|EPI_ISL_420432|2020-03-23
hCoV-19/Belgium/RHA-0324177/2020|EPI_ISL_420434|2020-03-24
hCoV-19/Denmark/SSI-03/2020|EPI_ISL_416144|2020-03-01
hCoV-19/Iceland/146/2020|EPI_ISL_417796|2020-03-13
hCoV-19/Iceland/178/2020|EPI_ISL_417813|2020-03-15
hCoV-19/Belgium/FMC-0323159/2020|EPI_ISL_420416|2020-03-23
hCoV-19/Australia/VIC128/2020|EPI_ISL_419730|2020-03-20
hCoV-19/Australia/VIC134/2020|EPI_ISL_419827|2020-03-22
hCoV-19/England/20109099206/2020|EPI_ISL_417299|2020-03-08
hCoV-19/Canada/ON_PHL8539/2020|EPI_ISL_418369|2020-03-10
hCoV-19/Japan/P5-3/2020|EPI_ISL_419311|2020-03-13
hCoV-19/Australia/VIC90/2020|EPI_ISL_419801|2020-03-15
hCoV-19/Australia/VIC315/2020|EPI_ISL_420006|2020-03-24
hCoV-19/Australia/VIC135/2020|EPI_ISL_419828|2020-03-22
hCoV-19/Australia/VIC324/2020|EPI_ISL_420015|2020-03-24
hCoV-19/Belgium/ULG-3843/2020|EPI_ISL_417012|2020-03-08
hCoV-19/England/20109035906/2020|EPI_ISL_417260|2020-03-05
hCoV-19/Wales/PHWC-24DD2/2020|EPI_ISL_420940|2020-03-21
hCoV-19/England/SHEF-C02AC/2020|EPI_ISL_420208|2020-03-28
hCoV-19/USA/VA-DCLS-0042/2020|EPI_ISL_420023|2020-03-25
hCoV-19/England/SHEF-C0804/2020|EPI_ISL_420167|2020-03-25
hCoV-19/Japan/P4-6/2020|EPI_ISL_419306|2020-03-20
hCoV-19/Japan/P4-7/2020|EPI_ISL_419307|2020-03-20
hCoV-19/Brazil/RJ-314/2020|EPI_ISL_414045|2020-03-04
hCoV-19/Australia/VIC174/2020|EPI_ISL_419871|2020-03-18
hCoV-19/Brazil/SPBR-06/2020|EPI_ISL_414015|2020-02-29
hCoV-19/Italy/INMI3/2020|EPI_ISL_417921|2020-03-01
hCoV-19/England/20104007503/2020|EPI_ISL_417227|2020-03-03
hCoV-19/Czech Republic/ChVir1630/2020|EPI_ISL_416742|2020-02
hCoV-19/USA/NY-NYUMC69/2020|EPI_ISL_420585|2020-03-18
hCoV-19/Australia/NSW39/2020|EPI_ISL_417397|2020-03-11
hCoV-19/USA/NY-PV08426/2020|EPI_ISL_421384|2020-03-18
hCoV-19/USA/NY-NYUMC4/2020|EPI_ISL_416832|2020-03-16
hCoV-19/Belgium/DLDJ-030569/2020|EPI_ISL_420325|2020-03-05
hCoV-19/Belgium/BG-030551/2020|EPI_ISL_418806|2020-03-05
hCoV-19/Brazil/SPBR-05/2020|EPI_ISL_414016|2020-02-29
hCoV-19/Wales/PHW1/2020|EPI_ISL_413555|2020-02-27
hCoV-19/Italy/CDG1/2020|EPI_ISL_412973|2020-02-20
hCoV-19/France/GE1973/2020|EPI_ISL_414631|2020-03-04
hCoV-19/Italy/INMI6/2020|EPI_ISL_419254|2020-03-23
hCoV-19/Iceland/111/2020|EPI_ISL_417691|2020-03-11
hCoV-19/Italy/FVG-ICGEB_S8/2020|EPI_ISL_417421|2020-03-01
hCoV-19/Australia/VIC136/2020|EPI_ISL_419829|2020-03-22
hCoV-19/Belgium/VDLH-030548/2020|EPI_ISL_418796|2020-03-05
hCoV-19/Canada/ON_PHL4088/2020|EPI_ISL_418354|2020-03-15
hCoV-19/Australia/QLDID920/2020|EPI_ISL_417032|2020-03-11
hCoV-19/Italy/UniMI03/2020|EPI_ISL_417447|2020-02-24
hCoV-19/Denmark/SSI-09/2020|EPI_ISL_416141|2020-03-03
hCoV-19/USA/MN48-MDH48/2020|EPI_ISL_417495|2020-03-13
hCoV-19/Australia/VIC92/2020|EPI_ISL_419809|2020-03-15
hCoV-19/Australia/VIC141/2020|EPI_ISL_419838|2020-03-16
hCoV-19/England/20109047803/2020|EPI_ISL_418667|2020-03-07
hCoV-19/Australia/VIC198/2020|EPI_ISL_419894|2020-03-19
hCoV-19/Luxembourg/LNS3156434/2020|EPI_ISL_419582|2020-03-13
hCoV-19/Luxembourg/LNS4836560/2020|EPI_ISL_419588|2020-03-16
hCoV-19/England/20136085404/2020|EPI_ISL_420636|2020-03-24
hCoV-19/France/N2223/2020|EPI_ISL_416494|2020-03-04
hCoV-19/Switzerland/TI9486/2020|EPI_ISL_413996|2020-02-24
hCoV-19/Iceland/156/2020|EPI_ISL_417803|2020-03-13
hCoV-19/Luxembourg/LNS6282845/2020|EPI_ISL_417533|2020-03-18
hCoV-19/Australia/VIC273/2020|EPI_ISL_419966|2020-03-22
hCoV-19/France/N1620/2020|EPI_ISL_414624|2020-02-26
hCoV-19/Canada/BC_6489864/2020|EPI_ISL_418839|2020-03-10
hCoV-19/Portugal/CV63/2020|EPI_ISL_413648|2020-03-01
hCoV-19/Wales/PHWC-252B4/2020|EPI_ISL_420985|2020-03-23
hCoV-19/Japan/SMU-0311S3/2020|EPI_ISL_416525|2020-03-11
hCoV-19/Australia/VIC271/2020|EPI_ISL_419964|2020-03-22
hCoV-19/Australia/VIC270/2020|EPI_ISL_419963|2020-03-22
hCoV-19/Wales/PHW21/2020|EPI_ISL_416026|2020-03-11
hCoV-19/Belgium/SS-031047/2020|EPI_ISL_418793|2020-03-10
hCoV-19/USA/WI-26/2020|EPI_ISL_421284|2020-03-24
hCoV-19/USA/WI-18/2020|EPI_ISL_417515|2020-03-17
hCoV-19/Ireland/Limerick-19934/2020|EPI_ISL_414586|2020-03-03
hCoV-19/Senegal/094/2020|EPI_ISL_418213|2020-03-12
hCoV-19/Senegal/087/2020|EPI_ISL_418212|2020-03-11
hCoV-19/Senegal/082/2020|EPI_ISL_418211|2020-03-11
hCoV-19/Senegal/073/2020|EPI_ISL_418210|2020-03-10
hCoV-19/USA/AK-PHL03/2020|EPI_ISL_420304|2020-03-15
hCoV-19/USA/AK-PHL02/2020|EPI_ISL_420303|2020-03-15
hCoV-19/England/20108003302/2020|EPI_ISL_417248|2020-03-03
hCoV-19/Georgia/Tb/2020|EPI_ISL_416482|2020-03-13
hCoV-19/England/20104009002/2020|EPI_ISL_417233|2020-03-02
hCoV-19/England/20110000606/2020|EPI_ISL_417301|2020-03-06
hCoV-19/England/20110000706/2020|EPI_ISL_417302|2020-03-05
hCoV-19/Estonia/ChVir1985/2020|EPI_ISL_420067|2020-03
hCoV-19/France/IDF2849/2020|EPI_ISL_420047|2020-03-17
hCoV-19/England/20108007002/2020|EPI_ISL_417255|2020-03-04
hCoV-19/Iceland/261/2020|EPI_ISL_417589|2020-03-17
hCoV-19/England/20104004902/2020|EPI_ISL_417226|2020-03-02
hCoV-19/England/201040141/2020|EPI_ISL_414526|2020-03-03
hCoV-19/England/200990660/2020|EPI_ISL_414523|2020-02-27
hCoV-19/Australia/WA02/2020|EPI_ISL_420532|2020-03-13
hCoV-19/England/20124020802/2020|EPI_ISL_418702|2020-03-16
hCoV-19/England/20122032802/2020|EPI_ISL_418673|2020-03-16
hCoV-19/Australia/WA01/2020|EPI_ISL_420531|2020-03-14
hCoV-19/Japan/SMU-0311S2/2020|EPI_ISL_416524|2020-03-11
hCoV-19/USA/NY-NYUMC70/2020|EPI_ISL_420586|2020-03-19
hCoV-19/Belgium/RT-030460/2020|EPI_ISL_418989|2020-03-04
hCoV-19/Belgium/RT-03035/2020|EPI_ISL_417430|2020-03-03
hCoV-19/Belgium/VRAR-030643/2020|EPI_ISL_418981|2020-03-06
hCoV-19/Netherlands/ZuidHolland_17/2020|EPI_ISL_414559|2020-03-07
hCoV-19/USA/WA-UW25/2020|EPI_ISL_414594|2020-03-05
hCoV-19/USA/WA-UW73/2020|EPI_ISL_415601|2020-03-10
hCoV-19/Georgia/Tb-477/2020|EPI_ISL_415642|2020-03-10
hCoV-19/Iceland/244/2020|EPI_ISL_417572|2020-03-17
hCoV-19/Finland/14M14/2020|EPI_ISL_418403|2020-03-14
hCoV-19/Denmark/SSI-101/2020|EPI_ISL_415646|2020-03-03
hCoV-19/Finland/14M13/2020|EPI_ISL_418402|2020-03-14
hCoV-19/England/201040081/2020|EPI_ISL_414525|2020-03-02
hCoV-19/Iceland/127/2020|EPI_ISL_417727|2020-03-12
hCoV-19/USA/UT-00023/2020|EPI_ISL_418965|2020-03-11
hCoV-19/Belgium/DJMG-0325156/2020|EPI_ISL_420413|2020-03-25
hCoV-19/Belgium/LT-030956/2020|EPI_ISL_418985|2020-03-09
hCoV-19/Belgium/CF-0324119/2020|EPI_ISL_420376|2020-03-24
hCoV-19/India/777/2020|EPI_ISL_420551|2020-03-03
hCoV-19/India/2020773/2020|EPI_ISL_420550|2020
hCoV-19/India/2020772/2020|EPI_ISL_420548|2020
hCoV-19/India/773/2020|EPI_ISL_420549|2020-03-03
hCoV-19/India/781/2020|EPI_ISL_420553|2020-03-03
hCoV-19/India/2020781/2020|EPI_ISL_420554|2020
hCoV-19/India/772/2020|EPI_ISL_420547|2020-03-03
hCoV-19/India/763/2020|EPI_ISL_420543|2020-03-03
hCoV-19/India/770/2020|EPI_ISL_420545|2020-03-03
hCoV-19/Taiwan/125/2020|EPI_ISL_420082|2020-03-19
hCoV-19/Spain/Madrid_LP12_21/2020|EPI_ISL_417972|2020-03-09
hCoV-19/USA/MN58-MDH58/2020|EPI_ISL_417502|2020-03-14
hCoV-19/Italy/TE5166/2020|EPI_ISL_420563|2020-03-18
hCoV-19/Australia/VIC44/2020|EPI_ISL_419767|2020-03-11
hCoV-19/Australia/VIC62/2020|EPI_ISL_419774|2020-03-13
hCoV-19/Italy/UnivPM1/2020|EPI_ISL_417491|2020-03-03
hCoV-19/Australia/VIC54/2020|EPI_ISL_419770|2020-03-12
hCoV-19/Lithuania/ChVir1632/2020|EPI_ISL_416741|2020-02
hCoV-19/Australia/QLDID923/2020|EPI_ISL_418801|2020-03-14
hCoV-19/Norway/1955/2020|EPI_ISL_420146|2020-03-11
hCoV-19/Australia/VIC192/2020|EPI_ISL_419888|2020-03-19
hCoV-19/Finland/FIN-266/2020|EPI_ISL_414646|2020-03-04
hCoV-19/Iceland/149/2020|EPI_ISL_417799|2020-03-13
hCoV-19/Belgium/KA-03042/2020|EPI_ISL_417424|2020-03-04
hCoV-19/Iceland/7/2020|EPI_ISL_417740|2020-03-15
hCoV-19/Belgium/ULG-4163/2020|EPI_ISL_417013|2020-03-09
hCoV-19/Belgium/ULG-6972/2020|EPI_ISL_417024|2020-03-15
hCoV-19/Belgium/DRV-0325157/2020|EPI_ISL_420414|2020-03-25
hCoV-19/Italy/TE5472/2020|EPI_ISL_420564|2020-03-19
hCoV-19/Australia/VIC98/2020|EPI_ISL_419810|2020-03-16
hCoV-19/USA/WY-WYPHL014/2020|EPI_ISL_421550|2020-03-16
hCoV-19/England/SHEF-C07BC/2020|EPI_ISL_420159|2020-03-29
hCoV-19/Spain/Valencia17/2020|EPI_ISL_419681|2020-03-10
hCoV-19/Wales/PHWC-248B3/2020|EPI_ISL_419453|2020-03-19
hCoV-19/Australia/VIC274/2020|EPI_ISL_419967|2020-03-22
hCoV-19/Senegal/600/2020|EPI_ISL_420074|2020-03-20
hCoV-19/Australia/VIC320/2020|EPI_ISL_420011|2020-03-24
hCoV-19/Australia/VIC318/2020|EPI_ISL_420009|2020-03-24
hCoV-19/Australia/VIC323/2020|EPI_ISL_420014|2020-03-24
hCoV-19/Australia/VIC319/2020|EPI_ISL_420010|2020-03-24
hCoV-19/England/20100022706/2020|EPI_ISL_415136|2020-02-29
hCoV-19/Australia/VIC266/2020|EPI_ISL_419959|2020-03-22
hCoV-19/Australia/VIC224/2020|EPI_ISL_419919|2020-03-20
hCoV-19/Australia/VIC217/2020|EPI_ISL_419912|2020-03-20
hCoV-19/Australia/VIC264/2020|EPI_ISL_419957|2020-03-22
hCoV-19/England/20124001302/2020|EPI_ISL_418684|2020-03-17
hCoV-19/Iceland/1/2020|EPI_ISL_417535|2020-03-13
hCoV-19/Canada/ON_PHL0976/2020|EPI_ISL_418378|2020-03-13
hCoV-19/Belgium/GL-030546/2020|EPI_ISL_418792|2020-03-05
hCoV-19/Luxembourg/LNS4845603/2020|EPI_ISL_419589|2020-03-15
hCoV-19/England/200991076/2020|EPI_ISL_414524|2020-03-01
hCoV-19/Iceland/237/2020|EPI_ISL_417565|2020-03-17
hCoV-19/Iceland/317/2020|EPI_ISL_417646|2020-03-18
hCoV-19/Luxembourg/LNS0366116/2020|EPI_ISL_419564|2020-03-15
hCoV-19/Iceland/150/2020|EPI_ISL_417711|2020-03-13
hCoV-19/Luxembourg/LNS5731562/2020|EPI_ISL_417529|2020-03-18
hCoV-19/Denmark/SSI-04/2020|EPI_ISL_416153|2020-03-02
hCoV-19/England/20104003002/2020|EPI_ISL_417222|2020-03-04
hCoV-19/France/IDF3212/2020|EPI_ISL_420061|2020-03-23
hCoV-19/Finland/FIN03032020A/2020|EPI_ISL_413602|2020-03-03
hCoV-19/Spain/Madrid201105/2020|EPI_ISL_418251|2020-02-25
hCoV-19/Spain/CastillayLeon201061/2020|EPI_ISL_418247|2020-02-26
hCoV-19/Switzerland/GE9586/2020|EPI_ISL_414022|2020-02-27
hCoV-19/Switzerland/GE3895/2020|EPI_ISL_413997|2020-02-26
hCoV-19/England/20139056904/2020|EPI_ISL_420716|2020-03-26
hCoV-19/Australia/VIC199/2020|EPI_ISL_419895|2020-03-19
hCoV-19/Congo/241/2020|EPI_ISL_420033|2020-03-22
hCoV-19/Austria/CeMM0019/2020|EPI_ISL_419672|2020-03-19
hCoV-19/Australia/VIC240/2020|EPI_ISL_419935|2020-03-21
hCoV-19/Luxembourg/LNS7866283/2020|EPI_ISL_419596|2020-03-12
hCoV-19/Switzerland/1000477806/2020|EPI_ISL_413024|2020-02-29
hCoV-19/Spain/Valencia45/2020|EPI_ISL_420129|2020-03-13
hCoV-19/England/20139057404/2020|EPI_ISL_420719|2020-03-27
hCoV-19/England/20109099006/2020|EPI_ISL_417297|2020-03-06
hCoV-19/England/20124030802/2020|EPI_ISL_418708|2020-03-17
hCoV-19/Australia/VIC29/2020|EPI_ISL_419748|2020-03-10
hCoV-19/Australia/VIC-CBA3/2020|EPI_ISL_420877|2020-03-28
hCoV-19/England/20140038704/2020|EPI_ISL_420751|2020-03-30
hCoV-19/Australia/VIC178/2020|EPI_ISL_419875|2020-03-18
hCoV-19/Peru/010/2020|EPI_ISL_415787|2020-03-10
hCoV-19/Belgium/ULG-10018/2020|EPI_ISL_421196|2020-03-30
hCoV-19/Australia/VIC153/2020|EPI_ISL_419850|2020-03-17
hCoV-19/Australia/VIC143/2020|EPI_ISL_419840|2020-03-16
hCoV-19/Belgium/ULG-6942/2020|EPI_ISL_417021|2020-03-15
hCoV-19/Belgium/ULG-6950/2020|EPI_ISL_417023|2020-03-15
hCoV-19/USA/MN69-MDH69/2020|EPI_ISL_419397|2020-03-14
hCoV-19/Australia/QLDID926/2020|EPI_ISL_418804|2020-03-18
hCoV-19/Australia/VIC249/2020|EPI_ISL_419944|2020-03-21
hCoV-19/Greece/10/2020|EPI_ISL_418263|2020-03-18
hCoV-19/Wales/PHWC-2465F/2020|EPI_ISL_419434|2020-03-17
hCoV-19/Belgium/TG-030757/2020|EPI_ISL_420318|2020-03-07
hCoV-19/Belgium/RGE-0325122/2020|EPI_ISL_420379|2020-03-25
hCoV-19/Brazil/SPBR-03/2020|EPI_ISL_414014|2020-03-02
hCoV-19/England/20104013703/2020|EPI_ISL_417235|2020-03-02
hCoV-19/Portugal/CV62/2020|EPI_ISL_413647|2020-03-01
hCoV-19/Iceland/22/2020|EPI_ISL_417734|2020-03-02
hCoV-19/Iceland/19/2020|EPI_ISL_417817|2020-03-02
hCoV-19/Iceland/83/2020|EPI_ISL_417868|2020-03-09
hCoV-19/Iceland/37/2020|EPI_ISL_417681|2020-03-04
hCoV-19/Belgium/JL-03044/2020|EPI_ISL_418270|2020-03-04
hCoV-19/Belgium/NL-030447/2020|EPI_ISL_420314|2020-03-04
hCoV-19/England/20109097506/2020|EPI_ISL_417293|2020-03-08
hCoV-19/Finland/FIN-508/2020|EPI_ISL_414643|2020-03-07
hCoV-19/Finland/FIN03032020C/2020|EPI_ISL_413604|2020-03-03
hCoV-19/Belgium/DBA-03032/2020|EPI_ISL_416475|2020-03-03
hCoV-19/Belgium/JRH-030459/2020|EPI_ISL_418988|2020-03-04
hCoV-19/Switzerland/SZ1417/2020|EPI_ISL_415702|2020-03-02
hCoV-19/Belgium/VS-030542/2020|EPI_ISL_418863|2020-03-05
hCoV-19/Iceland/70/2020|EPI_ISL_417728|2020-03-08
hCoV-19/Iceland/82/2020|EPI_ISL_417867|2020-03-09
hCoV-19/Iceland/129/2020|EPI_ISL_417714|2020-03-12
hCoV-19/Iceland/144/2020|EPI_ISL_417795|2020-03-13
hCoV-19/Iceland/238/2020|EPI_ISL_417566|2020-03-17
hCoV-19/Iceland/56/2020|EPI_ISL_417852|2020-03-06
hCoV-19/Iceland/73/2020|EPI_ISL_417861|2020-03-09
hCoV-19/Austria/CeMM0018/2020|EPI_ISL_419671|2020-03-19
hCoV-19/Iceland/23/2020|EPI_ISL_417840|2020-03-02
hCoV-19/Belgium/DWAEE-030954/2020|EPI_ISL_418983|2020-03-09
hCoV-19/Iceland/12/2020|EPI_ISL_417688|2020-03-01
hCov-19/Germany/BAV-V2011376/2020|EPI_ISL_420902|2020-03-13
hCoV-19/Iceland/54/2020|EPI_ISL_417684|2020-03-06
hCoV-19/Iceland/33/2020|EPI_ISL_417702|2020-03-03
hCoV-19/Iceland/50/2020|EPI_ISL_417769|2020-03-05
hCoV-19/Australia/VIC269/2020|EPI_ISL_419962|2020-03-22
hCoV-19/Belgium/DAL-030650/2020|EPI_ISL_420446|2020-03-06
hCoV-19/Iceland/243/2020|EPI_ISL_417571|2020-03-17
hCoV-19/Iceland/333/2020|EPI_ISL_417662|2020-03-14
hCoV-19/Iceland/113/2020|EPI_ISL_417781|2020-03-11
hCoV-19/England/20139046604/2020|EPI_ISL_420689|2020-03-28
hCoV-19/England/20139059904/2020|EPI_ISL_420730|2020-03-27
hCoV-19/England/20142062204/2020|EPI_ISL_420773|2020-03-30
hCoV-19/England/20139045904/2020|EPI_ISL_420687|2020-03-28
hCoV-19/England/20139045804/2020|EPI_ISL_420686|2020-03-28
hCoV-19/England/20099038206/2020|EPI_ISL_415129|2020-02-29
hCoV-19/England/20108034006/2020|EPI_ISL_417258|2020-03-06
hCoV-19/Canada/ON_PHL7590/2020|EPI_ISL_418373|2020-03-14
hCoV-19/Iceland/334/2020|EPI_ISL_417663|2020-03-14
hCoV-19/England/20124049402/2020|EPI_ISL_418723|2020-03-16
hCoV-19/Iceland/335/2020|EPI_ISL_417664|2020-03-13
hCoV-19/England/20109099106/2020|EPI_ISL_417298|2020-03-08
hCoV-19/Switzerland/1000477377/2020|EPI_ISL_413020|2020-02-27
hCoV-19/England/20139063204/2020|EPI_ISL_420744|2020-03-28
hCoV-19/USA/NY-NYUMC75/2020|EPI_ISL_420591|2020-03-18
hCoV-19/USA/MN68-MDH68/2020|EPI_ISL_419396|2020-03-14
hCoV-19/Italy/TE5056/2020|EPI_ISL_418257|2020-03-17
hCoV-19/Italy/TE6222/2020|EPI_ISL_420583|2020-03-23
hCoV-19/Italy/TE5780/2020|EPI_ISL_420567|2020-03-21
hCoV-19/Italy/TE6195/2020|EPI_ISL_420569|2020-03-23
hCoV-19/Italy/6193/2020|EPI_ISL_420568|2020-03-23
hCoV-19/Belgium/ULG-10043/2020|EPI_ISL_421210|2020-03-31
hCoV-19/England/20139058104/2020|EPI_ISL_420723|2020-03-28
hCoV-19/Denmark/SSI-05/2020|EPI_ISL_416140|2020-03-02
hCoV-19/England/20109050406/2020|EPI_ISL_417265|2020-03-08
hCoV-19/Congo/523/2020|EPI_ISL_420849|2020-03-28
hCoV-19/England/20110023706/2020|EPI_ISL_417307|2020-03-08
hCoV-19/Wales/PHW33/2020|EPI_ISL_415656|2020-03-12
hCoV-19/Wales/PHWC-25542/2020|EPI_ISL_421003|2020-03-23
hCoV-19/Iceland/123/2020|EPI_ISL_417783|2020-03-11
hCoV-19/England/20126096602/2020|EPI_ISL_418770|2020-03-18
hCoV-19/Iceland/104/2020|EPI_ISL_417538|2020-03-17
hCoV-19/Wales/PHWC-2523C/2020|EPI_ISL_420977|2020-03-22
hCoV-19/England/20108007302/2020|EPI_ISL_417256|2020-03-03
hCoV-19/Australia/VIC226/2020|EPI_ISL_419921|2020-03-20
hCoV-19/England/20139055204/2020|EPI_ISL_420714|2020-03-28
hCoV-19/Belgium/DB-03023/2020|EPI_ISL_416470|2020-03-02
hCoV-19/Belgium/SN-03031/2020|EPI_ISL_416469|2020-03-03
hCoV-19/Shanghai/SH0025/2020|EPI_ISL_416334|2020-02-06
hCoV-19/Belgium/RR-030699/2020|EPI_ISL_420355|2020-03-06
hCoV-19/Australia/VIC38/2020|EPI_ISL_419756|2020-03-11
hCoV-19/Belgium/ULG-9715/2020|EPI_ISL_418656|2020-03-22
hCoV-19/France/ARA10257/2020|EPI_ISL_418427|2020-03-17
hCoV-19/France/ARA12996/2020|EPI_ISL_420620|2020-03-23
hCoV-19/Portugal/PT0044/2020|EPI_ISL_421447|2020-03-18
hCoV-19/France/ARA10184/2020|EPI_ISL_418422|2020-03-17
hCoV-19/France/Lyon_06487/2020|EPI_ISL_416754|2020-03-06
hCoV-19/France/Lyon_487/2020|EPI_ISL_416747|2020-03-04
hCoV-19/France/Lyon_06056/2020|EPI_ISL_417334|2020-03-04
hCoV-19/Belgium/NKR-030645/2020|EPI_ISL_418795|2020-03-06
hCoV-19/France/IDF2420/2020|EPI_ISL_418230|2020-03-13
hCoV-19/France/HF2797/2020|EPI_ISL_420044|2020-03-18
hCoV-19/France/IDF3324/2020|EPI_ISL_421512|2020-03-23
hCoV-19/France/IDF2684/2020|EPI_ISL_418240|2020-03-16
hCoV-19/Congo/248/2020|EPI_ISL_420035|2020-03-22
hCoV-19/France/GE2722/2020|EPI_ISL_420040|2020-03-12
hCoV-19/France/IDF3276/2020|EPI_ISL_421508|2020-03-23
hCoV-19/Australia/VIC285/2020|EPI_ISL_419976|2020-03-22
hCoV-19/France/BFC2709/2020|EPI_ISL_420038|2020-03-17
hCoV-19/France/BFC2094/2020|EPI_ISL_415651|2020-03-05
hCoV-19/Belgium/DB-0323140/2020|EPI_ISL_420397|2020-03-23
hCoV-19/France/Valence_532/2020|EPI_ISL_416749|2020-03-04
hCoV-19/Luxembourg/LNS9371718/2020|EPI_ISL_417526|2020-03-18
hCoV-19/France/BFC2147/2020|EPI_ISL_415652|2020-03-05
hCoV-19/France/IDF2278/2020|EPI_ISL_416499|2020-03-11
hCoV-19/France/IDF3230/2020|EPI_ISL_420063|2020-03-22
hCoV-19/France/IDF3235/2020|EPI_ISL_420064|2020-03-23
hCoV-19/France/ARA10165/2020|EPI_ISL_418419|2020-03-16
hCoV-19/France/ARA10163/2020|EPI_ISL_418418|2020-03-16
hCoV-19/France/CVL2000/2020|EPI_ISL_418222|2020-03-04
hCoV-19/Congo/94/2020|EPI_ISL_417947|2020-03-19
hCoV-19/France/IDF2534/2020|EPI_ISL_418234|2020-03-14
hCoV-19/Luxembourg/LNS0156959/2020|EPI_ISL_419563|2020-03-12
hCoV-19/Luxembourg/LNS0756270/2020|EPI_ISL_419568|2020-03-14
hCoV-19/Luxembourg/LNS1234709/2020|EPI_ISL_419570|2020-03-12
hCoV-19/Luxembourg/LNS0158952/2020|EPI_ISL_417534|2020-03-18
hCoV-19/France/ARA12485/2020|EPI_ISL_420607|2020-03-23
hCoV-19/France/IDF2848/2020|EPI_ISL_420046|2020-03-17
hCoV-19/France/HF2496/2020|EPI_ISL_418231|2020-03-15
hCoV-19/Taiwan/128/2020|EPI_ISL_420083|2020-03-18
hCoV-19/Congo/214/2020|EPI_ISL_420030|2020-03-21
hCoV-19/Congo/521/2020|EPI_ISL_420854|2020-03-25
hCoV-19/Australia/VIC312/2020|EPI_ISL_420003|2020-03-23
hCoV-19/France/ARA09434/2020|EPI_ISL_418414|2020-03-15
hCoV-19/France/ARA12915/2020|EPI_ISL_420618|2020-03-23
hCoV-19/France/ARA094100/2020|EPI_ISL_418412|2020-03-15
hCoV-19/France/ARA09686/2020|EPI_ISL_418417|2020-03-16
hCoV-19/France/ARA12524/2020|EPI_ISL_420609|2020-03-23
hCoV-19/France/ARA12265/2020|EPI_ISL_419186|2020-03-22
hCoV-19/France/ARA12576/2020|EPI_ISL_420611|2020-03-23
hCoV-19/France/Clermont-Ferrand_650/2020|EPI_ISL_416752|2020-03-04
hCoV-19/France/ARA10189/2020|EPI_ISL_418424|2020-03-17
hCoV-19/France/ARA12384/2020|EPI_ISL_420605|2020-03-22
hCoV-19/France/ARA13160/2020|EPI_ISL_420624|2020-03-24
hCoV-19/France/ARA11943/2020|EPI_ISL_419170|2020-03-21
hCoV-19/France/Lyon_06531/2020|EPI_ISL_416756|2020-03-06
hCoV-19/France/ARA12250/2020|EPI_ISL_419182|2020-03-22
hCoV-19/France/ARA12973/2020|EPI_ISL_420619|2020-03-23
hCoV-19/Luxembourg/LNS6603085/2020|EPI_ISL_419593|2020-03-16
hCoV-19/Luxembourg/LNS8188502/2020|EPI_ISL_419598|2020-03-14
hCoV-19/Luxembourg/LNS4691488/2020|EPI_ISL_419587|2020-03-11
hCoV-19/Australia/VIC137/2020|EPI_ISL_419830|2020-03-22
hCoV-19/Congo/431/2020|EPI_ISL_420847|2020-03-26
hCoV-19/Luxembourg/LNS2886370/2020|EPI_ISL_419579|2020-03-14
hCoV-19/France/IDF3236/2020|EPI_ISL_421506|2020-03-21
hCoV-19/Senegal/315/2020|EPI_ISL_420070|2020-03-17
hCoV-19/Argentina/C3013/2020|EPI_ISL_420598|2020-03-22
hCoV-19/France/IDF2536/2020|EPI_ISL_421504|2020-03-14
hCoV-19/Congo/73/2020|EPI_ISL_417941|2020-03-18
hCoV-19/Congo/KN-0054/2020|EPI_ISL_417437|2020-03-17
hCoV-19/Congo/KN-0072/2020|EPI_ISL_417442|2020-03-18
hCoV-19/Congo/80/2020|EPI_ISL_417942|2020-03-18
hCoV-19/Congo/355/2020|EPI_ISL_420844|2020-03
hCoV-19/Luxembourg/LNS2614631/2020|EPI_ISL_419578|2020-03-08
hCoV-19/Congo/400/2020|EPI_ISL_420846|2020-03
hCoV-19/France/Lyon_683/2020|EPI_ISL_416750|2020-03-06
hCoV-19/France/Lyon_06042/2020|EPI_ISL_417333|2020-03-04
hCoV-19/France/ARA12238/2020|EPI_ISL_419180|2020-03-22
hCoV-19/Australia/VIC170/2020|EPI_ISL_419867|2020-03-18
hCoV-19/Belgium/ULG-9725/2020|EPI_ISL_418659|2020-03-22
hCoV-19/Congo/KN-0058/2020|EPI_ISL_417438|2020-03-17
hCoV-19/Luxembourg/LNS2848109/2020|EPI_ISL_417527|2020-03-18
hCoV-19/France/Valence_425/2020|EPI_ISL_416746|2020-03-03
hCoV-19/Wales/PHW27/2020|EPI_ISL_415655|2020-03-12
hCoV-19/Belgium/ULG-8634/2020|EPI_ISL_418640|2020-03-19
hCoV-19/England/SHEF-C0707/2020|EPI_ISL_420270|2020-03-22
hCoV-19/Australia/VIC91/2020|EPI_ISL_419804|2020-03-15
hCoV-19/Wales/PHWC-2469B/2020|EPI_ISL_419438|2020-03-18
hCoV-19/Italy/INMI7/2020|EPI_ISL_419255|2020-03-23
hCoV-19/Luxembourg/LNS3588186/2020|EPI_ISL_419583|2020-03-15
hCoV-19/Wales/PHWC-2522D/2020|EPI_ISL_420949|2020-03-21
hCoV-19/France/HF1805/2020|EPI_ISL_414628|2020-03-02
hCoV-19/Iceland/66/2020|EPI_ISL_417857|2020-03-07
hCoV-19/Iceland/91/2020|EPI_ISL_417873|2020-03-10
hCoV-19/Iceland/286/2020|EPI_ISL_417614|2020-03-18
hCoV-19/Russia/StPetersburg-3524/2020|EPI_ISL_415710|2020-03-15
hCoV-19/Iceland/101/2020|EPI_ISL_417682|2020-03-10
hCoV-19/England/20142060804/2020|EPI_ISL_420767|2020-03-30
hCoV-19/England/20138012802/2020|EPI_ISL_420521|2020-03-25
hCoV-19/England/20104009102/2020|EPI_ISL_417234|2020-03-02
hCoV-19/England/20109098806/2020|EPI_ISL_417295|2020-03-08
hCoV-19/Finland/FIN-313/2020|EPI_ISL_414641|2020-03-05
hCoV-19/England/20124095502/2020|EPI_ISL_418729|2020-03-18
hCoV-19/Finland/13M77/2020|EPI_ISL_418397|2020-03-13
hCoV-19/Spain/Cataluna201396/2020|EPI_ISL_418250|2020
hCoV-19/Switzerland/1000477757/2020|EPI_ISL_413021|2020-02-29
hCoV-19/Brazil/BA-312/2020|EPI_ISL_415105|2020-03-04
hCoV-19/Iceland/280/2020|EPI_ISL_417608|2020-03-17
hCoV-19/England/20109053606/2020|EPI_ISL_417279|2020-03-07
hCoV-19/France/ARA12626/2020|EPI_ISL_420612|2020-03-23
hCoV-19/France/HF3141/2020|EPI_ISL_420057|2020-03-22
hCoV-19/Belgium/ULG-3163/2020|EPI_ISL_417006|2020-03-05
hCoV-19/Belgium/BM-030687/2020|EPI_ISL_420343|2020-03-06
hCoV-19/Iceland/20/2020|EPI_ISL_417695|2020-03-02
hCoV-19/USA/VA-DCLS-0014/2020|EPI_ISL_419708|2020-03-12
hCoV-19/France/ARA12371/2020|EPI_ISL_420604|2020-03-23
hCoV-19/France/ARA1307/2020|EPI_ISL_420621|2020-03-24
hCoV-19/Iceland/27/2020|EPI_ISL_417721|2020-03-03
hCoV-19/Belgium/BA-02291/2020|EPI_ISL_415159|2020-02-29
hCoV-19/Congo/KN-0060/2020|EPI_ISL_417440|2020-03-17
hCoV-19/Luxembourg/LNS1874423/2020|EPI_ISL_419573|2020-03-11
hCoV-19/Austria/CeMM0008/2020|EPI_ISL_419661|2020-03-10
hCoV-19/Finland/13M19/2020|EPI_ISL_418385|2020-03-13
hCoV-19/Spain/Madrid_H12_2309/2020|EPI_ISL_421179|2020-03-27
hCoV-19/Australia/VIC123/2020|EPI_ISL_419731|2020-03-20
hCoV-19/Australia/VIC297/2020|EPI_ISL_419988|2020-03-23
hCoV-19/Wales/PHWC-25551/2020|EPI_ISL_421004|2020-03-23
hCoV-19/Australia/VIC212/2020|EPI_ISL_419907|2020-03-20
hCoV-19/England/SHEF-C0093/2020|EPI_ISL_420268|2020-03-23
hCoV-19/England/20109093806/2020|EPI_ISL_417287|2020-03-06
hCoV-19/Belgium/MTR-03026/2020|EPI_ISL_416476|2020-03-02
hCoV-19/Iceland/218/2020|EPI_ISL_417834|2020-03-16
hCoV-19/Iceland/79/2020|EPI_ISL_417679|2020-03-09
hCoV-19/Belgium/RC-0324168/2020|EPI_ISL_420425|2020-03-24
hCoV-19/England/20140038604/2020|EPI_ISL_420750|2020-03-23
hCoV-19/England/20139062704/2020|EPI_ISL_420742|2020-03-28
hCoV-19/England/20120033002/2020|EPI_ISL_420464|2020-03-12
hCoV-19/England/20104008702/2020|EPI_ISL_417230|2020-03-02
hCoV-19/England/20100121007/2020|EPI_ISL_415141|2020-02-29
hCoV-19/England/20136096504/2020|EPI_ISL_420648|2020-03-23
hCoV-19/England/20138014402/2020|EPI_ISL_420522|2020-03-25
hCoV-19/England/20139046704/2020|EPI_ISL_420690|2020-03-28
hCoV-19/England/20139046504/2020|EPI_ISL_420688|2020-03-28
hCoV-19/Germany/NRW-15/2020|EPI_ISL_419532|2020-03-11
hCoV-19/Australia/VIC220/2020|EPI_ISL_419915|2020-03-20
hCoV-19/Australia/VIC104/2020|EPI_ISL_419818|2020-03-17
hCoV-19/USA/WI-GMF00281/2020|EPI_ISL_419652|2020-03-25
hCoV-19/England/20102098802/2020|EPI_ISL_417217|2020-03-01
hCoV-19/England/20104015302/2020|EPI_ISL_417236|2020-03-01
hCoV-19/Iceland/321/2020|EPI_ISL_417650|2020-03-18
hCoV-19/Congo/191/2020|EPI_ISL_417955|2020-03-21
hCoV-19/Congo/108/2020|EPI_ISL_417948|2020-03-19
hCoV-19/Congo/236/2020|EPI_ISL_420032|2020-03-22
hCoV-19/Australia/VIC49/2020|EPI_ISL_419764|2020-03-12
hCoV-19/England/SHEF-C034F/2020|EPI_ISL_420205|2020-03-29
hCoV-19/Congo/81/2020|EPI_ISL_417944|2020-03-18
hCoV-19/Australia/VIC227/2020|EPI_ISL_419922|2020-03-20
hCoV-19/Finland/13M60/2020|EPI_ISL_418393|2020-03-13
hCoV-19/Iceland/294/2020|EPI_ISL_417623|2020-03-18
hCoV-19/Iceland/285/2020|EPI_ISL_417613|2020-03-17
hCoV-19/Iceland/304/2020|EPI_ISL_417633|2020-03-17
hCoV-19/Belgium/ULG-7134/2020|EPI_ISL_418628|2020-03-16
hCoV-19/England/SHEF-C02D9/2020|EPI_ISL_420218|2020-03-27
hCoV-19/Belgium/ULG-9619/2020|EPI_ISL_418649|2020-03-22
hCoV-19/France/ARA10876/2020|EPI_ISL_418429|2020-03-18
hCoV-19/Canada/ON_PHL2653/2020|EPI_ISL_418371|2020-03-07
hCoV-19/USA/WA-UW135/2020|EPI_ISL_416673|2020-03-11
hCoV-19/Italy/TE5476/2020|EPI_ISL_420565|2020-03-19
hCoV-19/England/20139057004/2020|EPI_ISL_420717|2020-03-26
hCoV-19/England/20110003506/2020|EPI_ISL_415150|2020-03-09
hCoV-19/Iceland/2/2020|EPI_ISL_417552|2020-03-16
hCoV-19/Iceland/24/2020|EPI_ISL_417747|2020-03-11
hCoV-19/Germany/NRW-31/2020|EPI_ISL_419548|2020-03-15
hCoV-19/Iceland/72/2020|EPI_ISL_417860|2020-03-08
hCoV-19/England/20126006802/2020|EPI_ISL_418749|2020-03-18
hCoV-19/England/20124096802/2020|EPI_ISL_418733|2020-03-18
hCoV-19/Australia/VIC206/2020|EPI_ISL_419901|2020-03-19
hCoV-19/England/20139055304/2020|EPI_ISL_420715|2020-03-29
hCoV-19/England/20102000506/2020|EPI_ISL_415147|2020-03-01
hCoV-19/England/20140039404/2020|EPI_ISL_420756|2020-03-27
hCoV-19/USA/UT-00008/2020|EPI_ISL_417026|2020-03-20
hCoV-19/Austria/CeMM0014/2020|EPI_ISL_419667|2020-03-13
hCoV-19/England/20136094704/2020|EPI_ISL_420643|2020-03-26
hCoV-19/England/20140039004/2020|EPI_ISL_420752|2020-03-26
hCoV-19/England/20108004702/2020|EPI_ISL_417250|2020-03-02
hCoV-19/USA/UT-00301/2020|EPI_ISL_420814|2020-03-27
hCoV-19/USA/UT-00290/2020|EPI_ISL_420810|2020-03-27
hCoV-19/England/20100004806/2020|EPI_ISL_415134|2020-02-29
hCoV-19/Senegal/139/2020|EPI_ISL_418217|2020-03-13
hCoV-19/Congo/300/2020|EPI_ISL_420841|2020-03-22
hCoV-19/England/20100122106/2020|EPI_ISL_415142|2020-03-02
hCoV-19/England/20140039104/2020|EPI_ISL_420753|2020-03-25
hCoV-19/England/20139063804/2020|EPI_ISL_420748|2020-03-28
hCoV-19/England/20102068502/2020|EPI_ISL_417213|2020-03-01
hCoV-19/England/20109050806/2020|EPI_ISL_417269|2020-03-05
hCoV-19/Finland/13M29/2020|EPI_ISL_418388|2020-03-13
hCoV-19/Iceland/11/2020|EPI_ISL_417539|2020-03-16
hCoV-19/England/20140048704/2020|EPI_ISL_420761|2020-03-25
hCoV-19/England/20136087804/2020|EPI_ISL_420910|2020-03-25
hCoV-19/England/20128035202/2020|EPI_ISL_420477|2020-03-18
hCoV-19/USA/NY-NYUMC15/2020|EPI_ISL_418200|2020-03-17
hCoV-19/England/20128046202/2020|EPI_ISL_420478|2020-03-19
hCoV-19/England/20128046302/2020|EPI_ISL_420479|2020-03-19
hCoV-19/USA/NY-NYUMC33/2020|EPI_ISL_418979|2020-03-17
hCoV-19/USA/CZB-RR057-014/2020|EPI_ISL_417938|2020-03-18
hCoV-19/Wales/PHWC-255F7/2020|EPI_ISL_421011|2020-03-24
hCoV-19/Wales/PHWC-25560/2020|EPI_ISL_421005|2020-03-23
hCoV-19/Iceland/291/2020|EPI_ISL_417620|2020-03-18
hCoV-19/USA/MN25-MDH25/2020|EPI_ISL_417192|2020-03-12
hCoV-19/Germany/NRW-01/2020|EPI_ISL_413488|2020-02-28
hCoV-19/England/20140039604/2020|EPI_ISL_420758|2020-03-27
hCoV-19/Denmark/SSI-102/2020|EPI_ISL_415647|2020-03-03
hCoV-19/Hong Kong/HKPU19_0402/2020|EPI_ISL_417181|2020-02-05
hCoV-19/Hong Kong/HKPU74-1302/2020|EPI_ISL_419245|2020-02-22
hCoV-19/Finland/13M3/2020|EPI_ISL_418389|2020-03-13
hCoV-19/USA/WA-UW154/2020|EPI_ISL_416692|2020-03-14
hCoV-19/England/20104035803/2020|EPI_ISL_417238|2020-03-03
hCoV-19/Georgia/Tb-82/2020|EPI_ISL_415644|2020-02-28
hCoV-19/Belgium/ULG-7626/2020|EPI_ISL_418633|2020-03-17
[truncated: 17,809 more rows]
