# Supplementary material for: Global analysis of more than 50,000 SARS-CoV-2 genomes reveals epistasis between eight viral genes
Source: Proc Natl Acad Sci U S A. 2020 Nov 17;117(49):31519–26. doi: 10.1073/pnas.2012331117 (PMC7733830; doi:10.1073/pnas.2012331117)
Supplement: Supplementary File [file pnas.2012331117.sd02.xlsx]

## Sheet: Sheet1
5	5	5	2	5	2	3	3	5	5	3	3	3	2	4	4	5	2	2	3	2	2	2	3	3	2	2	3	3	2	2	3	5	5	5	3	4	2	5	3	5	3	5	5	4	5	2	4	2	5
1	1	1	2	5	2	3	3	5	5	3	3	3	2	4	4	5	2	2	3	2	2	2	3	3	2	2	3	3	2	2	3	5	5	5	3	4	2	5	3	5	3	5	5	4	5	2	4	2	5
1	1	1	1	1	2	3	3	5	5	3	3	3	2	4	4	5	2	2	3	2	2	2	3	3	2	2	3	3	2	2	3	5	5	5	3	4	2	5	3	5	3	5	5	4	5	2	4	2	5
1	1	1	1	5	2	3	3	5	5	3	3	3	2	4	4	5	2	2	3	2	2	2	3	3	2	2	3	3	2	2	3	5	5	5	3	4	2	5	3	5	3	5	5	4	5	2	4	2	5
5	5	5	2	5	2	3	3	5	5	3	3	3	2	4	4	5	2	2	3	2	2	2	3	3	2	2	3	3	2	2	3	5	5	5	3	4	2	5	3	5	3	5	5	4	5	2	4	2	5
5	5	5	2	5	2	3	3	5	5	3	3	3	2	4	4	5	2	2	3	2	2	2	3	3	2	2	3	3	2	2	3	5	5	5	3	4	2	5	3	5	3	5	5	4	5	2	4	2	5
5	5	5	2	5	2	3	3	5	5	3	3	3	2	4	4	5	2	2	3	2	2	2	3	3	2	2	3	3	2	2	3	5	5	5	3	4	2	5	3	5	3	5	5	4	5	2	4	2	5
0	0	0	0	0	0	0	0	0	0	0	0	0	0	0	0	0	0	0	0	0	0	0	0	0	0	0	0	0	0	0	0	0	0	0	0	0	0	0	0	0	0	0	0	0	0	0	0	0	0
1	1	1	1	1	1	1	1	5	5	3	3	3	2	4	4	5	2	2	3	2	2	2	3	3	2	2	3	3	2	2	3	5	5	5	3	4	2	5	3	5	3	5	5	4	5	2	4	2	5
1	1	5	2	5	2	3	3	5	5	3	3	3	2	4	4	5	2	2	3	2	2	2	3	3	2	2	3	3	2	2	3	5	5	5	3	4	2	5	3	5	3	5	5	4	5	2	4	2	5
5	5	1	2	5	2	3	3	5	5	3	3	3	2	4	4	5	2	2	3	2	2	2	3	3	2	2	3	3	2	2	3	5	5	5	3	4	2	5	3	5	3	5	5	4	5	2	4	2	5
1	1	1	1	1	1	3	3	5	5	3	3	3	2	4	4	5	2	2	3	2	2	2	3	3	2	2	3	3	2	2	3	5	5	5	3	4	2	5	3	5	3	5	5	4	5	2	4	2	5
0	0	0	0	0	0	0	0	0	0	0	0	0	0	0	0	0	0	0	0	0	0	0	3	3	2	2	3	3	2	2	3	5	5	5	3	4	2	5	3	5	3	5	5	4	5	2	4	2	5
1	1	1	1	1	1	1	3	5	5	3	3	3	2	4	4	5	2	2	3	2	2	2	3	3	2	2	3	3	2	2	3	5	5	5	3	4	2	5	3	5	3	5	5	4	5	2	4	2	5
0	0	0	0	0	0	0	0	0	0	0	0	0	0	0	0	0	0	0	0	0	0	0	0	0	0	2	3	3	2	2	3	5	5	5	3	4	2	5	3	5	3	5	5	4	5	2	4	2	5
5	5	5	2	5	2	3	3	5	5	3	3	3	2	4	4	5	2	2	3	2	2	2	3	3	2	2	3	3	2	2	3	5	5	5	3	4	2	5	3	5	3	5	5	4	5	2	4	2	5
5	5	5	2	5	2	3	3	5	5	3	3	3	2	4	4	5	2	2	3	2	2	2	3	3	2	2	3	3	2	2	3	5	5	5	3	4	2	5	3	5	3	5	5	4	5	2	4	2	5
1	1	1	1	1	1	1	1	5	5	3	3	3	2	4	4	5	2	2	3	2	2	2	3	3	2	2	3	3	2	2	3	5	5	5	3	4	2	5	3	5	3	5	5	4	5	2	4	2	5
5	5	5	2	5	2	3	3	5	5	3	3	3	2	4	4	5	2	2	3	2	2	2	3	3	2	2	3	3	2	2	3	5	5	5	3	4	2	5	3	5	3	5	5	4	5	2	4	2	5
0	0	0	0	0	0	0	0	0	0	0	0	0	0	0	0	0	0	0	0	0	0	0	3	3	2	2	3	3	2	2	3	5	5	5	3	4	2	5	3	5	3	5	5	4	5	2	4	2	5
5	5	5	2	5	2	3	3	5	5	3	3	3	2	4	4	5	2	2	3	2	2	2	3	3	2	2	3	3	2	2	3	5	5	5	3	4	2	5	3	5	3	5	5	4	5	2	4	2	5
1	1	1	1	1	1	1	1	1	1	1	1	1	1	1	1	1	1	1	1	1	1	1	1	1	1	1	1	1	1	1	1	1	1	1	1	1	1	1	1	1	1	1	1	1	1	2	4	2	5
0	0	0	0	0	0	0	0	0	0	0	0	0	0	0	0	0	0	0	0	0	0	0	0	0	0	0	0	0	0	0	0	0	0	0	0	0	0	0	0	0	0	0	0	0	0	2	4	2	5
5	5	5	2	5	2	3	3	5	5	3	3	3	2	4	4	5	2	2	3	2	2	2	3	3	2	2	3	3	2	2	3	5	5	5	3	4	2	5	3	5	3	5	5	4	5	2	4	2	5
1	1	1	1	1	2	3	3	5	5	3	3	3	2	4	4	5	2	2	3	2	2	2	3	3	2	2	3	3	2	2	3	5	5	5	3	4	2	5	3	5	3	5	5	4	5	2	4	2	5
1	1	1	1	1	1	3	3	5	5	3	3	3	2	4	4	5	2	2	3	2	2	2	3	3	2	2	3	3	2	2	3	5	5	5	3	4	2	5	3	5	3	5	5	4	5	2	4	2	5
1	1	1	1	1	1	1	1	5	5	3	3	3	2	4	4	5	2	2	3	2	2	2	3	3	2	2	3	3	2	2	3	5	5	5	3	4	2	5	3	5	3	5	5	4	5	2	4	2	5
1	1	1	2	5	2	3	3	5	5	3	3	3	2	4	4	5	2	2	3	2	2	2	3	3	2	2	3	3	2	2	3	5	5	5	3	4	2	5	3	5	3	5	5	4	5	2	4	2	5
0	0	0	0	0	0	0	0	0	0	0	0	0	0	0	0	0	0	0	0	0	0	0	3	3	2	2	3	3	2	2	3	5	5	5	3	4	2	5	3	5	3	5	5	4	5	2	4	2	5
0	0	0	0	0	0	0	0	0	0	0	0	0	0	0	0	0	0	0	0	0	0	0	0	0	0	0	0	0	0	0	0	0	0	0	0	0	2	5	3	5	3	5	5	4	5	2	4	2	5
0	0	0	0	0	0	0	0	0	0	0	0	0	0	0	0	0	0	0	0	0	0	0	0	0	0	0	0	0	0	0	0	0	0	0	0	0	0	0	0	0	0	0	0	0	0	0	0	0	0
0	5	5	2	5	2	3	3	5	5	3	3	3	2	4	4	5	2	2	3	2	2	2	3	3	2	2	3	3	2	2	3	5	5	5	3	4	2	5	3	5	3	5	5	4	5	2	4	2	5
0	0	0	0	0	0	0	0	0	0	0	0	0	0	0	0	0	0	0	0	0	0	0	3	3	2	1	3	3	2	2	3	5	5	5	3	4	2	5	3	5	3	5	5	4	5	2	4	2	5
5	5	5	2	5	2	3	3	5	5	3	1	3	2	4	4	5	2	2	3	2	2	2	3	3	2	2	3	3	2	2	3	5	5	5	3	4	2	5	3	5	3	5	5	4	5	2	4	2	5
0	0	0	0	0	0	0	0	0	0	0	0	0	0	0	0	0	0	0	0	0	0	1	3	3	1	5	5	1	2	2	3	5	5	5	3	4	2	5	3	5	3	5	5	4	5	2	4	2	5
0	0	0	0	0	0	0	0	0	0	0	0	0	0	0	0	0	0	0	0	0	0	0	3	3	1	5	5	1	2	2	3	5	5	5	3	4	2	5	3	5	3	5	5	4	5	2	4	2	5
0	0	0	0	0	0	0	0	0	0	3	3	3	2	4	4	5	2	2	3	2	2	2	3	3	1	5	5	1	2	2	3	5	5	5	3	4	2	5	3	5	3	5	5	4	5	2	4	2	5
0	0	0	0	0	0	0	0	0	0	0	0	0	0	0	0	0	0	0	0	0	0	0	3	3	5	5	5	2	2	2	3	5	5	5	3	4	2	5	3	5	3	5	5	4	5	2	4	2	5
0	0	0	0	0	0	0	0	0	0	0	0	0	0	0	0	0	0	0	0	0	0	0	0	0	0	0	0	0	0	2	3	5	5	5	3	4	2	5	3	5	3	5	5	4	5	2	4	2	5
5	5	5	2	5	2	3	3	5	5	3	3	3	2	4	4	5	2	2	3	2	2	2	3	3	2	2	3	3	2	2	3	5	5	5	3	4	2	5	3	5	3	5	5	4	5	2	4	2	5
0	0	0	0	0	0	0	0	0	0	0	0	0	0	0	0	0	0	0	0	0	0	0	0	0	0	0	0	0	0	0	0	0	0	0	0	0	0	0	0	0	0	0	0	0	0	0	0	0	0
5	5	5	2	5	2	3	3	5	5	3	3	3	2	4	4	5	2	2	3	2	2	2	3	3	2	2	3	3	2	2	3	5	5	5	3	4	2	5	3	5	3	5	5	4	5	2	4	2	5
0	0	0	0	0	0	0	0	0	0	0	0	0	0	0	0	0	0	0	0	0	0	0	0	0	0	0	0	0	0	0	0	0	0	0	0	0	0	0	0	0	0	0	0	0	0	0	0	0	0
0	0	0	0	0	0	0	0	0	0	0	0	0	0	0	0	0	0	0	0	0	0	0	0	0	0	0	0	1	2	2	3	5	5	5	3	4	2	5	3	5	3	5	5	4	5	2	4	2	5
0	0	0	0	0	0	0	0	0	0	0	0	0	0	0	0	0	0	0	0	0	0	0	0	0	0	0	0	0	0	2	3	5	5	5	3	4	2	5	3	5	3	5	5	4	5	2	4	2	5
0	0	0	0	0	0	0	0	0	0	0	0	0	0	0	0	0	0	0	0	0	0	0	0	3	2	2	3	3	2	2	3	5	5	5	3	4	2	5	3	5	3	5	5	4	5	2	4	2	5
0	0	0	0	0	0	0	0	0	0	0	0	0	0	0	0	0	0	0	0	0	0	0	0	0	0	0	0	0	2	2	3	5	5	5	3	4	2	5	3	5	3	5	5	4	5	2	4	2	5
0	0	0	0	0	0	0	0	0	0	0	0	0	0	0	0	0	0	0	0	0	0	0	0	0	0	0	0	0	0	0	0	0	0	0	0	0	0	0	0	0	0	0	0	0	0	0	4	2	5
0	0	0	0	0	2	3	3	5	5	3	3	3	2	4	4	5	2	2	3	2	2	2	3	3	2	5	3	3	2	2	3	5	5	5	3	4	2	5	3	5	3	5	5	4	5	2	4	2	5
0	0	0	0	0	0	0	0	0	0	0	0	0	0	0	0	0	0	0	0	0	0	0	0	0	0	0	0	0	0	0	0	0	0	0	0	0	0	0	0	0	0	0	0	0	0	0	0	0	0
0	0	0	0	0	0	0	0	0	0	0	0	0	0	0	0	0	0	0	0	0	0	0	3	3	5	5	5	2	2	2	3	5	5	5	3	4	2	5	3	5	3	5	5	4	5	2	4	2	5
0	0	0	0	0	0	0	0	0	0	0	0	0	0	0	0	0	0	0	0	0	0	0	0	0	0	0	0	0	0	0	0	0	0	0	0	0	0	0	0	0	0	0	0	0	0	0	0	0	0
0	0	0	0	0	0	0	0	0	0	0	0	0	0	0	0	0	0	0	0	0	0	0	0	0	0	0	0	0	0	0	0	0	0	0	0	0	0	0	0	0	0	0	5	4	5	2	4	2	5
0	0	0	0	0	0	0	0	0	0	0	0	0	0	0	0	0	0	0	0	0	0	0	0	0	0	0	0	0	0	0	0	0	0	0	0	0	0	0	0	0	0	0	0	0	0	0	0	0	0
0	0	0	0	0	0	0	0	0	0	0	0	0	0	0	0	0	0	0	0	0	0	0	0	0	0	0	0	0	0	0	0	0	0	0	0	0	0	0	0	0	0	0	0	0	0	0	0	0	0
5	5	5	2	5	2	3	3	5	5	3	3	3	2	4	4	5	2	2	3	2	2	2	3	3	2	2	3	3	2	2	3	5	5	5	3	4	2	5	3	5	3	5	5	4	5	2	4	2	5
5	5	5	2	5	2	3	3	5	5	3	3	3	2	4	4	5	2	2	3	2	2	2	3	3	1	2	3	1	2	2	3	5	5	5	3	4	2	5	3	5	3	5	5	4	5	2	4	2	5
1	1	1	1	1	1	1	1	1	1	1	1	1	1	1	1	1	1	1	1	1	1	1	1	1	1	1	1	1	1	1	1	1	1	1	1	1	1	1	1	1	1	1	1	1	1	2	4	2	5
0	0	0	0	0	0	0	0	0	0	0	0	0	0	0	0	0	0	0	0	0	0	0	3	3	5	5	5	2	2	2	3	5	5	5	3	4	2	5	3	5	3	5	5	4	5	2	4	2	5
5	5	5	2	5	2	3	3	5	5	3	3	3	2	4	4	5	2	2	3	2	2	2	3	3	2	2	3	3	2	2	3	5	5	5	3	4	2	5	3	5	3	5	5	4	5	2	4	2	5
1	1	1	1	1	1	1	3	5	5	3	3	3	2	4	4	5	2	2	3	2	2	2	3	3	2	2	3	3	2	2	3	5	5	5	3	4	2	5	3	5	3	5	5	4	5	2	4	2	5
0	0	0	0	0	0	0	0	0	0	0	0	0	0	0	0	0	0	0	0	0	0	0	0	0	0	0	0	0	0	0	0	0	0	0	0	0	0	0	0	0	0	0	0	0	0	0	0	0	0
5	5	5	2	5	2	3	3	5	5	3	3	3	2	4	4	5	2	2	3	2	2	2	3	3	2	2	3	3	2	2	3	5	5	5	3	4	2	5	3	5	3	5	5	4	5	3	4	2	5
0	0	0	0	0	0	0	0	0	0	0	0	0	0	0	0	0	0	0	0	0	0	0	0	0	0	0	0	0	0	0	0	0	0	0	0	0	0	0	0	0	0	0	0	0	0	0	4	2	5
0	0	0	0	0	0	0	0	0	0	0	0	0	0	0	0	0	0	0	0	0	0	0	0	0	0	0	0	0	0	0	0	0	0	0	0	0	0	0	0	0	0	5	5	4	5	2	4	2	5
5	5	5	2	5	2	3	3	5	5	3	3	3	2	4	4	5	2	2	3	2	2	2	3	3	2	2	3	3	2	2	3	5	5	5	3	4	2	5	3	5	3	5	5	4	5	2	4	2	5
0	0	0	0	0	0	0	0	0	0	0	0	0	0	0	0	0	0	0	0	0	0	0	0	0	0	0	0	0	0	0	0	5	5	5	3	4	2	5	3	5	3	5	5	4	5	2	4	2	5
0	0	0	0	0	0	0	0	0	0	0	0	0	0	0	0	0	0	0	0	0	0	0	0	3	5	5	5	2	2	2	3	5	5	5	3	4	2	5	3	5	3	5	5	4	5	2	4	2	5
5	5	5	2	5	2	3	3	5	5	3	3	3	2	4	4	5	2	2	3	2	2	2	3	3	2	2	3	3	2	2	3	5	5	5	3	4	2	5	3	5	3	5	5	4	5	2	4	2	5
5	5	5	2	5	2	3	3	5	5	3	3	3	2	4	4	5	2	2	3	2	2	2	3	3	2	2	3	3	2	2	3	5	5	5	3	4	2	5	3	5	3	5	5	4	5	2	4	2	5
4	2	3	4	5	4	5	4	3	5	3	5	5	3	3	4	2	5	3	5	2	2	2	3	3	2	2	3	3	2	2	3	5	5	5	3	4	2	5	3	5	3	5	5	4	5	2	4	2	5
1	1	1	1	1	1	1	1	1	1	1	1	1	1	1	1	1	1	1	1	1	1	1	1	1	1	1	1	1	1	1	1	1	1	1	1	1	1	1	1	1	1	1	1	1	1	2	4	2	5
1	1	1	1	1	1	1	1	1	1	1	1	1	1	1	1	1	1	1	1	1	1	1	1	1	1	1	1	1	1	1	1	1	1	1	1	1	1	1	1	1	1	1	1	1	1	2	4	2	5
0	0	0	0	0	0	0	0	0	0	0	0	0	0	0	0	0	0	0	0	0	0	0	0	3	1	5	3	1	2	2	3	5	5	5	3	4	2	5	3	5	3	5	5	4	5	2	4	2	5
0	0	0	0	0	0	0	0	0	0	0	0	0	0	0	0	0	0	0	0	0	0	0	0	0	0	0	0	0	0	0	0	0	0	0	0	0	0	0	0	0	0	0	0	0	0	0	0	0	0
5	5	5	2	5	2	3	3	5	5	3	3	3	2	4	4	5	2	2	3	2	2	2	3	3	1	5	5	1	2	2	3	5	5	5	3	4	2	5	3	5	3	5	5	4	5	2	4	2	5
0	0	5	2	5	2	3	3	5	5	3	3	3	2	4	4	5	2	2	3	2	2	2	3	3	2	2	3	3	2	2	3	5	5	5	3	4	2	5	3	5	3	5	5	4	5	2	4	2	5
0	0	0	0	0	0	0	0	0	0	0	0	0	0	0	0	0	0	0	0	0	0	0	0	0	0	0	0	3	2	2	3	5	5	5	3	4	2	5	3	5	3	5	5	4	5	2	4	2	5
5	5	5	2	5	2	3	3	5	5	3	3	3	2	4	4	5	2	2	3	2	2	2	3	3	1	1	1	1	2	2	3	5	5	5	3	4	2	5	3	5	3	5	5	4	5	2	4	2	5
0	0	0	0	0	0	0	0	0	0	0	0	0	0	0	0	0	0	0	0	0	0	0	0	0	0	0	0	0	0	0	0	0	0	0	0	0	0	0	0	0	0	0	0	0	0	0	0	0	0
0	0	0	0	0	0	0	0	0	0	0	0	0	0	0	0	0	0	0	0	0	0	0	0	0	0	0	0	0	0	0	0	0	0	0	0	0	0	0	0	0	0	0	0	0	0	0	0	0	0
3	5	2	2	5	2	3	3	5	5	3	3	3	2	4	4	5	2	2	3	2	2	2	3	3	2	2	3	3	2	2	3	5	5	5	3	4	2	5	3	5	3	5	5	4	5	2	4	2	5
1	1	1	1	1	1	1	3	5	5	3	3	3	2	4	4	5	2	2	3	2	2	2	3	3	2	2	3	3	2	2	3	5	5	5	3	4	2	5	3	5	3	5	5	4	5	2	4	2	5
1	1	1	1	1	1	1	1	1	1	1	1	1	2	4	4	5	2	2	3	2	2	2	3	3	2	2	3	3	2	2	3	5	5	5	3	4	2	5	3	5	3	5	5	4	5	2	4	2	5
1	1	1	1	1	1	3	3	5	5	3	3	3	2	4	4	5	2	2	3	2	2	2	3	3	2	2	3	3	2	2	3	5	5	5	3	4	2	5	3	5	3	5	5	4	5	2	4	2	5
1	1	1	1	1	1	1	1	1	1	1	1	3	2	4	4	5	2	2	3	2	2	2	3	3	2	2	3	3	2	2	3	5	5	5	3	4	2	5	3	5	3	5	5	4	5	2	4	2	5
5	5	5	2	5	2	3	3	5	5	3	3	3	2	4	4	5	2	2	3	2	2	2	3	3	2	2	3	3	2	2	3	5	5	5	3	4	2	5	3	5	3	5	5	4	5	2	4	2	5
0	0	0	0	0	0	0	0	0	0	0	0	0	0	0	0	0	0	0	0	0	0	0	0	0	0	0	0	0	0	0	3	5	5	5	3	4	2	5	3	5	3	5	5	4	5	2	4	2	5
5	5	5	2	5	2	3	3	5	5	3	3	3	2	4	4	5	2	2	3	2	2	2	3	3	2	2	3	3	2	2	3	5	5	5	3	4	2	5	3	5	3	5	5	4	5	2	4	2	5
5	5	5	2	5	2	3	3	5	5	3	3	3	2	4	4	5	2	2	3	2	2	2	3	3	2	2	3	3	2	2	3	5	5	5	3	4	2	5	3	5	3	5	5	4	5	2	4	2	5
0	0	0	0	0	0	0	0	0	0	0	0	0	0	0	0	0	0	0	0	0	0	0	0	0	0	0	0	0	0	0	0	0	0	0	0	0	0	0	0	0	3	5	5	4	5	2	4	2	5
5	5	5	2	5	2	3	3	5	5	3	3	3	2	4	4	5	2	2	3	2	2	2	3	3	2	2	3	3	2	2	3	5	5	5	3	4	2	5	3	5	3	5	5	4	5	2	4	2	5
5	5	5	2	5	2	3	3	5	5	3	3	3	2	4	4	5	2	2	3	2	2	2	3	3	2	2	3	3	2	2	3	5	5	5	3	4	2	5	3	5	3	5	5	4	5	2	4	2	5
0	0	0	0	0	0	0	0	0	0	0	0	0	0	0	0	0	0	0	0	0	0	0	0	0	0	0	0	0	0	0	0	0	0	0	0	0	0	0	0	0	0	0	5	4	5	2	4	2	5
0	0	0	0	0	0	0	0	0	0	0	0	0	0	0	0	0	0	0	0	0	0	0	0	0	0	0	0	0	0	0	0	0	0	0	0	0	0	0	0	0	0	0	0	0	0	0	0	0	0
0	0	0	0	0	0	0	0	0	0	0	0	0	0	0	0	0	0	0	0	0	0	0	0	0	0	0	0	0	0	0	0	0	0	0	0	0	0	0	0	0	3	5	5	4	5	2	4	2	5
0	0	0	0	0	0	0	0	0	0	0	0	0	0	0	0	0	0	0	0	0	0	0	0	3	3	5	5	5	2	2	3	5	5	5	3	4	2	5	3	5	3	5	5	4	5	2	4	2	5
0	0	0	0	0	0	0	0	0	0	0	0	0	0	0	0	0	0	0	0	0	0	0	0	0	0	0	3	3	2	2	3	5	5	5	3	4	2	5	3	5	3	5	5	4	5	2	4	2	5
0	0	0	0	0	0	0	0	0	0	0	0	0	0	0	0	0	0	0	0	0	0	0	0	0	0	0	0	0	2	2	3	5	5	5	3	4	2	5	3	5	3	5	5	4	5	2	4	2	5
0	0	5	2	5	2	3	3	5	5	3	3	3	2	4	4	5	2	2	3	2	2	2	3	3	2	2	3	3	2	2	3	5	5	5	3	4	2	5	3	5	3	5	5	4	5	2	4	2	5
0	0	0	0	0	0	0	0	0	0	0	0	0	0	0	0	0	0	0	0	0	0	0	0	0	0	0	0	0	0	0	0	0	0	0	0	0	0	0	0	0	0	0	0	0	0	0	0	0	0
2	3	2	2	5	2	3	3	5	5	3	3	3	2	4	4	5	2	2	3	2	2	2	3	3	2	2	3	3	2	2	3	0	5	5	3	4	2	5	3	5	3	5	5	4	5	2	4	2	5
0	0	0	0	0	0	0	0	0	0	0	0	0	0	0	0	0	0	0	0	0	0	0	0	0	0	0	0	0	0	0	0	0	0	0	0	0	0	0	0	0	0	0	0	0	0	0	0	0	0
0	0	0	0	0	0	0	0	0	0	0	0	0	0	0	0	0	2	2	3	2	2	2	3	3	5	5	5	2	2	2	3	5	5	5	3	4	2	5	3	5	3	5	5	4	5	2	4	2	5
0	0	0	0	0	0	0	0	0	0	0	0	0	0	0	0	0	0	0	0	0	0	0	3	3	1	5	5	1	2	2	3	5	5	5	3	4	2	5	3	5	3	5	5	4	5	2	4	2	5
0	0	0	0	0	0	0	0	0	0	0	0	0	0	0	0	0	0	0	0	0	0	0	0	0	0	0	0	0	0	0	0	0	0	0	0	0	0	0	0	0	0	0	0	0	0	0	0	2	5
0	0	0	0	0	0	0	0	0	0	0	0	0	0	0	0	0	0	0	0	0	0	0	0	0	0	0	0	0	0	0	0	0	0	0	0	0	0	0	0	0	0	0	0	0	0	0	0	0	0
0	0	0	0	0	0	0	0	0	0	0	0	0	0	0	0	0	2	2	3	2	2	2	3	3	2	2	3	3	2	2	3	5	5	5	3	4	2	5	3	5	3	5	5	4	5	2	4	2	5
0	0	0	0	0	0	0	0	0	0	0	0	0	0	0	0	0	0	0	0	0	0	0	0	0	0	0	0	0	0	0	0	0	0	0	0	0	0	0	0	0	0	0	0	0	0	0	0	0	0
0	0	0	0	0	0	0	0	0	0	0	0	0	0	0	0	0	0	0	0	0	0	0	0	0	0	0	0	0	0	0	0	0	0	0	0	0	0	0	0	0	0	0	0	0	0	0	0	0	0
0	0	0	0	0	0	0	0	0	0	0	0	0	0	0	0	0	0	0	0	0	0	0	0	0	0	0	0	0	0	0	0	0	0	0	0	0	0	0	0	0	0	0	0	0	0	0	0	0	0
0	0	0	0	0	0	0	0	0	0	0	0	0	0	0	0	0	0	0	0	0	0	0	0	0	0	0	0	0	0	0	0	0	0	0	0	0	0	0	0	0	0	0	0	0	0	0	0	0	0
0	0	0	0	0	0	0	0	0	0	0	0	0	0	0	0	5	2	2	3	2	2	2	3	3	2	2	3	3	2	2	3	5	5	5	3	4	2	5	3	5	3	5	5	4	5	2	4	2	5
1	1	1	1	1	1	1	1	1	1	1	1	1	1	1	1	1	1	1	1	1	1	1	1	1	1	1	1	1	1	1	1	1	1	1	1	1	2	5	3	5	3	5	5	4	5	2	4	2	5
5	5	5	2	5	2	3	3	5	5	3	3	3	2	4	4	5	2	2	3	2	2	2	3	3	2	2	3	3	2	2	3	5	5	5	3	4	2	5	3	5	3	5	5	4	5	2	4	2	5
0	0	0	0	0	0	0	0	0	0	0	0	0	0	0	0	0	0	0	0	0	0	0	0	0	0	0	0	0	0	0	0	0	0	0	0	0	0	0	0	0	0	0	0	0	0	0	0	0	0
5	5	5	2	5	2	3	3	5	5	3	3	3	2	4	4	5	2	2	3	2	2	2	3	3	2	2	3	3	2	2	3	5	5	5	3	4	2	5	3	5	3	5	5	4	5	2	4	2	5
1	1	1	1	1	1	1	1	5	5	3	3	3	2	4	4	5	2	2	3	2	2	2	3	3	2	2	3	3	2	2	3	5	5	5	3	4	2	5	3	5	3	5	5	4	5	2	4	2	5
1	1	1	1	1	1	1	1	1	1	3	3	3	2	4	4	5	2	2	3	2	2	2	3	3	2	2	3	3	2	2	3	5	5	5	3	4	2	5	3	5	3	5	5	4	5	2	4	2	5
0	0	0	0	0	0	0	0	0	0	0	0	0	0	0	0	0	0	0	0	0	0	0	0	0	0	0	0	0	0	0	0	0	0	0	0	0	0	0	0	0	0	0	0	0	0	0	0	0	0
0	0	0	0	0	0	0	0	0	0	0	0	0	0	0	0	0	0	0	0	0	0	0	0	0	0	0	0	0	0	0	0	0	0	0	0	0	0	0	0	0	0	0	0	0	0	0	0	0	0
0	0	0	0	0	0	0	0	0	0	0	0	0	0	0	0	0	0	0	0	0	0	0	0	0	0	0	0	0	0	0	0	0	0	0	0	0	0	0	0	0	3	5	5	4	5	2	4	2	5
0	0	0	0	0	0	0	0	0	0	0	0	0	0	0	0	0	0	0	0	0	0	0	3	3	5	5	5	2	2	5	3	5	5	5	3	4	2	5	3	5	3	5	5	4	5	2	4	2	5
1	1	1	1	1	1	1	1	1	1	1	1	1	1	1	1	1	1	1	1	1	1	1	1	1	1	1	1	1	1	1	1	1	1	1	1	1	1	1	1	1	1	1	1	1	1	2	4	2	5
0	0	0	0	0	0	0	0	0	0	0	0	0	0	0	0	0	0	0	0	0	0	0	0	0	0	0	0	0	0	0	0	0	0	0	0	0	0	0	0	0	0	0	5	4	5	2	4	2	5
5	5	5	2	5	2	3	3	5	5	3	3	3	2	4	4	5	2	2	3	2	2	2	3	3	2	2	3	3	2	2	3	5	5	5	3	4	2	5	3	5	3	5	5	4	5	2	4	2	5
0	0	0	0	0	0	0	0	0	0	0	0	0	0	0	0	0	0	0	0	0	0	0	0	0	0	0	0	0	0	2	3	5	5	5	3	4	2	5	3	5	3	5	5	4	5	2	4	2	5
0	0	0	0	0	0	0	0	0	0	0	0	0	0	0	0	0	0	0	0	0	0	0	0	0	0	0	0	0	0	0	0	0	0	0	0	0	0	0	0	0	0	0	0	0	0	2	4	2	5
5	5	5	2	5	2	3	3	5	5	3	3	3	2	4	4	5	2	2	3	2	2	2	3	3	2	2	3	3	2	2	3	5	5	5	3	4	2	5	3	5	3	5	5	4	5	2	4	2	5
1	1	1	1	1	1	1	1	1	1	1	1	1	1	1	1	1	1	1	1	1	2	2	3	3	2	2	3	3	2	2	3	5	5	5	3	4	2	5	3	5	3	5	5	4	5	2	4	2	5
0	0	0	0	0	0	0	0	0	0	0	0	0	0	0	0	0	0	0	0	0	0	0	0	0	0	0	0	0	0	0	0	0	0	0	0	0	0	0	0	0	0	0	0	0	0	0	0	0	0
5	5	5	2	5	2	3	3	5	5	3	3	3	2	4	4	5	2	2	3	2	2	2	3	3	2	2	3	3	2	2	3	5	5	5	3	4	2	5	3	5	3	5	5	4	5	2	4	2	5
5	5	5	2	5	2	3	3	5	5	3	3	3	2	4	4	5	2	2	3	2	2	2	3	3	2	2	3	3	2	2	3	5	5	5	3	4	2	5	3	5	3	5	5	4	5	2	4	2	5
0	0	0	0	0	0	0	0	5	5	3	3	3	2	4	4	5	2	2	3	2	2	2	3	3	2	2	3	3	2	2	3	5	5	5	3	4	2	5	3	5	3	5	5	4	5	2	4	2	5
0	0	0	0	0	0	0	0	0	0	0	0	0	0	0	0	0	0	0	0	0	0	0	0	0	0	0	0	0	0	2	3	5	5	5	3	4	2	5	3	5	3	5	5	4	5	2	4	2	5
0	0	0	0	0	0	0	0	0	0	0	0	0	0	0	0	0	0	0	0	0	0	0	0	0	0	0	0	0	2	2	3	5	5	5	3	4	2	5	3	5	3	5	5	4	5	2	4	2	5
5	5	5	2	5	2	3	3	5	5	3	3	3	2	4	4	5	2	2	3	2	2	2	3	3	2	2	3	3	2	2	3	5	5	5	3	4	2	5	3	5	3	5	5	4	5	2	4	2	5
0	0	0	0	0	0	0	0	0	0	0	3	3	2	4	4	5	2	2	3	2	2	2	3	3	2	2	3	3	2	2	3	5	5	5	3	4	2	5	3	5	3	5	5	4	5	2	4	2	5
0	0	0	0	0	0	0	0	0	0	0	0	0	0	0	0	0	0	0	0	0	0	2	3	3	2	2	3	3	2	2	3	5	5	5	3	4	2	5	3	5	3	5	5	4	5	2	4	2	5
5	5	5	1	5	2	3	3	5	5	3	3	3	2	4	4	5	2	2	3	2	2	2	3	3	2	2	3	3	2	2	3	5	5	5	3	4	2	5	3	5	3	5	5	4	5	2	4	2	5
5	5	5	2	5	2	3	3	5	5	3	3	3	2	4	4	5	2	2	3	2	2	2	3	3	2	2	3	3	2	2	3	5	5	5	3	4	2	5	3	5	3	5	5	4	5	2	4	2	5
0	0	0	0	0	0	0	0	0	0	0	0	0	0	0	0	0	0	0	0	0	0	0	0	0	0	0	0	0	0	0	0	0	0	0	0	0	0	0	0	0	0	0	0	0	0	0	0	0	0
0	0	0	0	0	0	0	0	0	0	0	0	0	0	0	0	0	0	0	0	0	0	0	0	0	0	0	0	0	0	2	3	5	5	5	3	4	2	5	3	5	3	5	5	4	5	2	4	2	5
5	5	5	2	5	2	3	3	5	5	3	3	3	2	4	4	5	2	2	3	2	2	2	3	3	2	2	3	3	2	2	3	5	5	5	3	4	2	5	3	5	3	5	5	4	5	2	4	2	5
0	5	5	2	5	2	3	3	5	5	3	3	3	2	4	4	5	2	2	3	2	2	2	3	3	2	2	3	3	2	2	3	5	5	5	3	4	2	5	3	5	3	5	5	4	5	2	4	2	5
5	5	5	2	5	2	3	3	5	5	3	3	3	2	4	4	5	2	2	3	2	2	2	3	3	2	2	3	3	2	2	3	5	5	5	3	4	2	5	3	5	3	5	5	4	5	2	4	2	5
0	0	0	0	0	0	0	0	0	0	0	0	0	0	0	0	0	0	0	0	0	0	0	0	0	0	0	0	0	0	0	3	5	5	5	3	4	2	5	3	5	3	5	5	4	5	2	4	2	5
0	0	0	0	5	2	3	3	5	5	3	3	3	2	4	4	5	2	2	3	2	2	2	3	3	2	2	3	3	2	2	3	5	5	5	3	4	2	5	3	5	3	5	5	4	5	2	4	2	5
0	0	0	0	0	0	0	0	0	0	0	0	0	0	0	0	0	0	0	0	0	0	2	3	3	2	2	3	3	2	2	3	5	5	5	3	4	2	5	3	5	3	5	5	4	5	2	4	2	5
1	1	1	1	1	1	1	1	5	5	3	3	3	2	4	4	5	2	2	3	2	2	2	3	3	2	2	3	3	2	2	3	5	5	5	3	4	2	5	3	5	3	5	5	4	5	2	4	2	5
1	1	1	1	1	1	1	1	1	1	1	1	1	1	1	1	1	1	1	1	1	1	2	3	3	2	2	3	3	2	2	3	5	5	5	3	4	2	5	3	5	3	5	5	4	5	2	4	2	5
1	1	1	1	5	2	3	3	5	5	3	3	3	2	4	4	5	2	2	3	2	2	2	3	3	2	2	3	3	2	2	3	5	5	5	3	4	2	5	3	5	3	5	5	4	5	2	4	2	5
5	5	5	2	5	2	3	3	5	5	3	3	3	2	4	4	5	2	2	3	2	2	2	3	3	2	2	3	3	2	2	3	5	5	5	3	4	2	5	3	5	3	5	5	4	5	2	4	2	5
5	5	5	2	5	2	3	3	5	5	3	3	3	2	4	4	5	2	2	3	2	2	2	3	3	2	2	3	3	2	2	3	5	5	5	3	4	2	5	3	5	3	5	5	4	5	2	4	2	5
0	0	0	0	0	0	0	0	0	0	0	0	0	0	0	0	0	0	0	0	0	0	0	0	0	0	0	0	0	0	0	0	0	0	0	0	0	0	0	0	0	0	0	0	0	0	2	4	2	5
0	0	0	0	0	0	0	0	0	0	0	0	0	0	0	0	0	0	0	0	0	0	0	0	0	0	0	0	0	0	0	0	0	0	0	0	0	0	0	0	0	3	5	5	4	5	2	4	2	5
0	0	0	0	0	0	0	0	0	0	0	0	0	0	0	0	0	0	0	0	0	0	0	3	3	5	5	5	2	2	2	3	5	5	5	3	4	1	5	3	5	3	5	5	4	5	2	4	2	5
0	0	0	0	0	0	0	0	0	0	0	0	0	0	0	0	0	0	0	0	0	0	0	0	0	0	2	3	3	2	2	3	5	5	5	3	4	2	5	3	5	3	5	5	4	5	2	4	2	5
0	0	0	0	0	0	0	0	0	0	0	0	0	0	0	0	0	0	0	0	0	0	0	0	0	0	0	0	0	0	0	0	5	5	5	3	4	2	5	3	5	3	5	5	4	5	2	4	2	5
0	0	0	0	5	2	3	3	5	5	3	3	3	2	4	4	5	2	2	3	2	2	2	3	3	3	5	5	5	2	2	3	5	5	5	3	4	2	5	3	5	3	5	5	4	5	2	4	2	5
5	5	5	2	5	2	3	3	5	5	3	3	3	2	4	4	5	2	2	3	2	2	2	3	3	2	1	1	1	1	2	3	5	5	5	3	4	2	5	3	5	3	5	5	4	5	2	4	2	5
0	0	0	0	0	0	0	0	0	0	0	0	0	0	0	0	0	0	0	0	2	2	2	3	3	2	2	3	3	2	2	3	5	5	5	3	4	2	5	3	5	3	5	5	4	5	2	4	2	5
0	0	0	0	0	0	0	0	0	0	0	0	0	0	0	0	0	0	0	0	0	0	0	0	0	0	0	0	0	0	0	0	0	0	0	0	0	0	0	0	0	0	0	0	0	0	0	0	0	0
0	0	0	0	0	0	0	0	0	0	0	0	0	0	0	0	0	0	0	0	0	0	0	0	0	0	0	0	0	0	0	0	0	0	0	0	0	0	0	0	0	0	0	0	0	0	0	0	0	0
0	0	0	0	0	0	0	0	0	0	0	0	0	0	0	0	0	0	0	0	0	0	0	0	0	0	0	0	0	0	0	0	0	0	0	0	0	0	0	0	0	0	5	5	4	5	2	4	2	5
0	0	0	0	0	0	0	0	0	0	0	0	0	0	0	0	0	0	0	0	0	0	0	0	0	0	0	0	0	0	0	0	0	0	0	0	0	0	0	0	0	0	0	0	0	0	0	0	0	0
0	0	0	0	0	0	0	0	0	0	0	0	0	0	0	0	0	0	0	0	0	0	0	0	0	0	0	0	3	2	2	3	5	5	5	3	4	2	5	3	5	3	5	5	4	5	2	4	2	5
0	0	0	0	0	0	0	0	0	0	0	0	0	0	0	0	0	0	0	0	0	0	0	0	0	0	0	0	0	0	0	0	0	0	0	0	0	0	0	0	0	0	0	0	0	0	0	0	0	0
0	0	0	0	0	0	0	0	0	0	3	3	3	2	4	4	5	2	2	3	2	2	2	3	3	2	2	3	3	2	2	3	5	5	5	3	4	2	5	3	5	3	5	5	4	5	2	4	2	5
1	1	1	1	1	2	3	3	5	5	3	3	3	2	4	4	5	2	2	3	2	2	2	3	3	2	2	3	3	2	2	3	5	5	5	3	4	2	5	3	5	3	5	5	4	5	2	4	2	5
1	1	1	1	1	1	1	1	1	1	1	1	3	2	4	4	5	2	2	3	2	2	2	3	3	2	2	3	3	2	2	3	5	5	5	3	4	2	5	3	5	3	5	5	4	5	2	4	2	5
0	0	0	2	5	2	3	3	5	5	3	3	3	2	4	4	5	2	2	3	2	2	2	3	3	2	2	3	3	2	2	3	5	5	5	3	4	2	5	3	5	3	5	5	4	5	2	4	2	5
0	0	0	0	0	0	0	0	0	0	3	3	3	2	4	4	5	2	2	3	2	2	2	3	3	2	2	3	3	2	2	3	5	5	5	3	4	2	5	3	5	3	5	5	4	5	2	4	2	5
5	2	5	2	5	2	3	3	5	5	3	3	3	2	4	4	5	2	2	3	2	2	2	3	3	2	2	3	3	2	2	3	5	5	5	3	4	2	5	3	5	3	5	5	4	5	2	4	2	5
5	5	5	2	5	2	3	3	5	5	3	3	3	2	4	4	5	2	2	3	2	2	2	3	3	2	2	3	3	2	2	3	5	5	5	3	4	2	5	3	5	3	5	5	4	5	2	4	2	5
0	0	0	0	0	0	0	0	0	0	0	0	0	0	0	0	0	0	0	0	0	0	0	0	0	0	0	0	0	0	0	0	0	0	0	0	0	0	0	0	0	0	0	0	0	0	0	0	0	0
1	1	1	1	1	1	1	1	1	5	3	3	3	2	4	4	5	2	2	3	2	2	2	3	3	2	2	3	3	2	2	3	5	5	5	3	4	2	5	3	5	3	5	5	4	5	2	4	2	5
1	1	1	1	1	1	1	1	1	1	1	1	1	1	1	1	1	1	1	3	2	2	2	3	3	2	2	3	3	2	2	3	5	5	5	3	4	2	5	3	5	3	5	5	4	5	2	4	2	5
0	0	0	0	0	0	0	0	0	0	0	0	0	0	0	0	0	0	0	0	0	0	0	0	0	0	0	0	0	0	0	0	0	0	0	0	0	0	0	0	0	0	0	0	0	0	0	0	0	0
0	0	0	0	0	0	0	0	0	0	0	0	0	0	0	0	0	0	0	0	0	0	0	0	3	2	2	3	3	2	2	3	5	5	5	3	4	2	5	3	5	3	5	5	4	5	2	4	2	5
0	0	0	0	0	0	0	0	0	0	0	0	0	0	0	0	0	0	0	0	0	0	0	0	0	0	0	0	0	0	2	3	5	5	5	3	4	2	5	3	5	3	5	5	4	5	2	4	2	5
5	5	5	2	5	2	3	3	5	5	3	3	3	2	4	4	5	2	2	3	2	2	2	3	3	2	2	3	3	2	2	3	5	5	5	3	4	2	5	3	5	3	5	5	4	5	2	4	2	5
5	5	5	2	5	2	3	3	5	5	3	3	3	2	4	4	5	2	2	3	2	2	2	3	3	2	2	3	3	2	2	3	5	5	5	3	4	2	5	3	5	3	5	5	4	5	2	4	2	5
0	0	0	0	0	0	0	0	0	0	0	0	0	0	0	0	0	0	0	0	0	0	0	0	0	0	0	0	0	0	2	3	5	5	5	3	4	2	5	3	5	3	5	5	4	5	2	4	2	5
0	0	0	0	0	0	0	0	0	0	0	0	0	0	0	0	0	0	0	0	0	0	0	0	0	0	0	0	0	0	0	0	0	0	0	0	0	0	0	0	0	0	0	0	0	0	0	0	0	0
0	0	0	0	0	0	0	0	0	0	0	0	0	0	0	4	5	2	2	3	2	2	2	3	3	2	5	5	1	2	2	3	5	5	5	3	4	2	5	3	5	3	5	5	4	5	2	4	2	5
0	0	0	0	0	0	0	3	5	5	3	3	3	2	4	4	5	2	2	3	2	2	2	3	3	2	2	3	3	2	2	3	5	5	5	3	4	2	5	3	5	3	5	5	4	5	2	4	2	5
0	0	0	0	0	0	0	0	0	0	0	0	0	0	0	0	0	0	0	0	0	0	0	0	0	0	0	0	0	0	0	0	0	0	0	0	0	0	0	0	0	0	0	0	0	0	0	0	0	0
0	0	0	0	0	0	0	0	0	0	0	0	0	0	0	0	0	0	0	0	0	0	0	0	0	0	0	0	0	0	0	0	0	0	0	0	0	0	0	0	0	0	0	0	0	0	0	0	0	0
0	0	0	0	0	0	0	0	0	0	0	0	0	0	0	0	0	0	0	0	0	0	0	0	0	0	0	0	0	0	0	0	0	0	0	0	0	0	0	0	0	0	0	0	0	0	0	0	0	0
0	0	0	0	0	0	0	0	0	0	0	0	0	0	0	0	0	0	0	0	0	0	0	3	3	5	5	5	2	2	2	3	5	5	5	3	4	2	5	3	5	3	5	5	4	5	2	4	2	5
5	5	5	2	5	2	3	3	5	5	3	3	3	2	4	4	5	2	2	3	2	2	2	3	3	2	2	3	3	2	2	3	5	5	5	3	4	2	5	3	5	3	5	5	4	5	2	4	2	5
0	0	0	0	0	0	0	0	0	0	0	0	0	0	0	0	0	2	2	3	2	2	2	3	3	5	5	5	1	2	2	3	5	5	5	3	4	2	5	3	5	3	5	5	4	5	2	4	2	5
0	0	0	0	0	0	0	0	0	0	0	0	0	0	0	0	0	0	0	0	0	0	0	0	0	0	0	0	0	0	0	0	0	0	0	0	0	0	0	0	0	0	0	0	0	0	0	0	0	0
0	0	0	0	0	0	0	0	0	0	0	0	0	0	0	0	0	0	0	0	0	0	0	0	0	0	0	0	0	0	0	0	0	0	0	0	0	0	0	0	0	0	0	0	0	0	0	0	0	0
0	0	0	0	0	0	0	0	0	0	0	0	0	0	0	0	0	0	0	0	0	0	0	3	3	5	5	5	2	2	2	3	5	5	5	3	4	2	5	3	5	3	5	5	4	5	2	4	2	5
0	0	0	0	0	0	0	0	0	0	0	0	0	0	0	0	0	0	0	0	0	0	0	3	2	5	3	0	0	0	0	0	0	0	0	0	0	0	0	0	0	0	0	0	0	0	0	0	0	0
0	0	0	0	0	0	0	0	0	0	0	0	0	0	0	0	0	0	0	0	0	0	0	0	0	0	0	0	0	0	0	0	0	0	0	0	0	0	0	0	0	3	5	5	4	5	2	4	2	5
0	0	0	0	0	0	0	0	0	0	0	0	0	0	0	0	0	0	0	0	0	0	0	0	0	0	0	0	0	0	0	0	0	0	0	0	0	0	0	0	0	0	0	0	0	0	0	0	0	0
0	0	0	0	0	0	0	0	0	0	0	0	0	0	0	0	0	0	0	0	0	0	0	0	0	0	0	0	0	0	0	0	0	0	0	0	0	0	0	0	0	0	0	0	0	0	0	0	0	0
5	5	5	2	5	2	3	3	5	5	3	3	3	2	4	4	5	2	2	3	2	2	2	3	3	2	2	3	3	2	2	3	5	5	5	3	4	2	5	3	5	3	5	5	4	5	2	4	2	5
0	0	0	0	0	0	0	0	0	0	0	0	0	0	0	0	0	0	0	0	0	0	0	0	0	0	0	0	0	0	2	3	5	5	5	3	4	2	5	3	5	3	5	5	4	5	2	4	2	5
0	0	0	0	0	0	0	0	5	5	3	3	3	2	4	4	5	2	2	3	2	2	2	3	3	2	2	3	3	2	2	3	5	5	5	3	4	2	5	3	5	3	5	5	4	5	2	4	2	5
0	0	0	0	0	0	0	0	0	0	0	0	0	0	0	0	0	0	0	0	0	0	0	0	0	0	0	0	0	0	0	0	0	0	0	0	0	0	0	0	0	0	0	0	0	0	0	0	0	0
0	0	0	0	0	0	0	0	0	0	0	0	0	0	0	0	0	0	0	0	0	0	0	0	0	0	5	2	2	2	2	3	5	5	5	3	4	2	5	3	5	3	5	5	4	5	2	4	2	5
0	0	0	0	0	0	0	0	0	0	0	0	0	0	0	0	0	0	0	0	0	0	0	0	0	0	0	0	0	0	0	0	0	0	0	0	0	0	0	0	0	0	0	0	0	0	0	0	0	0
5	5	5	2	5	2	3	3	5	5	3	3	3	2	4	4	5	2	2	3	2	2	2	3	3	2	2	3	3	2	2	3	5	5	5	3	4	2	5	3	5	3	5	5	4	5	2	4	2	5
5	2	5	2	5	2	3	3	5	5	3	3	3	2	4	4	5	2	2	3	2	2	2	3	3	2	2	3	3	2	2	3	5	5	5	3	4	2	5	3	5	3	5	5	4	5	2	4	2	5
0	0	0	2	5	2	3	3	5	5	3	3	3	2	4	4	5	2	2	3	2	2	2	3	3	2	2	3	3	2	2	3	5	5	5	3	4	2	5	3	5	3	5	5	4	5	2	4	2	5
0	0	0	0	0	0	0	0	0	0	0	0	0	0	0	0	0	0	0	0	0	0	0	0	0	0	0	0	0	0	0	0	0	0	0	0	0	0	0	0	0	0	0	0	0	0	0	0	0	0
0	0	0	0	0	2	3	3	5	5	3	3	3	2	4	4	5	2	2	3	2	2	2	3	3	5	5	5	1	2	2	3	5	5	5	3	4	2	5	3	5	3	5	5	4	5	2	4	2	5
0	0	0	0	0	0	0	0	0	0	0	0	0	0	0	0	0	0	0	0	0	0	0	0	0	0	0	0	0	0	0	0	0	5	5	3	4	2	5	3	5	3	5	5	4	5	2	4	2	5
0	0	0	0	0	0	0	0	0	0	0	0	0	0	0	0	0	0	0	0	0	0	0	0	0	0	0	0	0	0	0	0	0	0	0	0	0	0	0	0	0	0	0	0	0	0	0	0	0	0
0	0	0	0	0	0	0	0	0	0	0	0	0	0	0	0	0	0	0	0	0	0	0	0	0	0	0	0	0	0	0	0	0	0	0	0	0	0	0	0	0	0	0	0	0	0	0	0	0	0
0	0	0	0	0	0	0	0	0	0	0	0	0	0	0	0	0	0	0	0	0	0	0	0	0	0	0	0	0	0	0	0	0	0	0	0	0	0	0	0	0	0	0	0	0	0	0	0	0	0
0	0	0	0	0	0	0	0	0	0	0	0	0	0	0	0	0	0	0	0	0	0	0	0	0	2	2	3	3	2	2	3	5	5	5	3	4	2	5	3	5	3	5	5	4	5	2	4	2	5
0	0	0	0	0	0	0	0	0	0	0	0	0	0	0	0	0	0	0	0	0	0	0	0	3	3	5	5	5	2	2	3	5	5	5	3	4	2	5	3	5	3	5	5	4	5	2	4	2	5
1	1	1	1	1	1	1	1	1	1	1	1	1	1	1	1	1	1	1	1	1	1	1	1	1	1	1	1	1	1	1	1	1	1	1	1	1	1	5	3	5	3	5	5	4	5	2	4	2	5
0	0	0	0	0	0	0	0	0	0	0	0	0	0	0	0	0	0	0	0	0	0	0	0	0	0	0	0	0	0	0	0	0	0	0	0	0	0	0	0	0	0	0	0	0	0	2	4	2	5
0	0	0	0	0	0	0	0	0	0	0	0	0	0	0	0	0	0	0	0	0	0	0	0	0	0	0	0	0	0	0	0	0	0	0	0	0	0	0	0	0	3	5	5	4	5	2	4	2	5
0	0	0	0	0	0	0	0	0	0	0	0	0	0	0	0	0	0	0	0	0	0	0	0	0	0	0	0	0	0	0	0	0	0	0	0	0	0	0	0	0	0	0	0	0	0	0	0	0	0
0	0	0	0	0	0	0	0	0	0	0	0	0	0	0	0	0	0	0	0	0	0	0	0	0	0	0	0	0	0	0	0	0	0	0	0	0	0	0	0	0	0	0	0	0	0	0	0	0	0
1	1	1	1	4	4	3	2	4	5	3	4	4	5	4	2	5	2	2	3	2	2	2	3	3	2	2	3	3	2	2	3	5	5	5	3	4	2	5	3	5	3	5	5	4	5	2	4	2	5
5	5	5	2	5	2	3	3	5	5	3	3	3	2	4	4	5	2	2	3	2	2	2	3	3	2	2	3	3	2	2	3	5	5	5	3	4	2	5	3	5	3	5	5	4	5	2	4	2	5
5	5	5	2	5	2	3	3	5	5	3	3	3	2	4	4	5	2	2	3	2	2	2	3	3	2	2	3	3	2	2	3	5	5	5	3	4	2	5	3	5	3	5	5	4	5	2	4	2	5
5	5	5	2	5	2	3	3	5	5	3	3	3	2	4	4	5	2	2	3	2	2	2	1	3	1	1	1	1	2	2	3	1	5	5	3	4	2	5	3	5	3	5	5	4	5	2	4	2	5
0	0	0	0	0	0	0	0	0	0	0	0	0	0	0	0	0	0	0	0	2	2	2	3	3	2	2	3	3	2	2	3	5	5	5	3	4	2	5	3	5	3	5	5	4	5	2	4	2	5
0	0	0	0	0	0	0	0	0	0	0	0	0	0	0	0	0	0	0	0	0	0	0	0	0	0	0	0	0	0	0	0	0	0	0	0	0	0	0	0	0	0	0	0	0	0	0	0	0	0
0	0	0	0	0	0	0	0	0	0	0	0	0	0	0	0	0	0	0	0	0	0	0	0	0	0	0	0	0	0	0	0	0	0	0	0	0	0	0	0	0	0	0	0	0	0	0	0	0	0
0	0	0	0	0	0	0	0	0	0	0	0	0	0	0	0	0	0	0	0	0	0	0	0	0	0	0	0	0	0	0	0	0	0	0	0	0	0	0	0	0	0	0	0	0	0	0	0	0	0
0	0	0	0	0	0	0	0	0	0	0	0	0	0	0	0	0	0	0	0	0	0	0	0	0	0	0	0	0	0	0	0	0	0	0	0	0	0	0	3	5	3	5	5	4	5	2	4	2	5
1	1	1	1	1	1	1	1	1	1	1	1	1	1	1	1	1	1	1	1	1	1	1	1	1	1	1	1	1	1	1	1	1	1	1	1	1	1	1	1	1	1	1	1	1	1	1	1	1	1
1	1	1	1	1	1	1	3	5	5	3	3	3	2	4	4	5	2	2	3	2	2	2	3	3	2	2	3	3	2	2	3	5	5	5	3	4	2	5	3	5	3	5	5	4	5	2	4	2	5
5	5	5	2	5	2	3	3	5	5	3	3	3	2	4	4	5	2	2	3	2	2	2	3	3	2	2	3	3	2	2	3	5	5	5	3	4	2	5	3	5	3	5	5	4	5	2	4	2	5
5	5	5	2	5	2	3	3	5	5	3	3	3	2	4	4	5	2	2	3	2	2	2	3	3	5	5	5	1	2	2	3	5	5	5	3	4	2	5	3	5	3	5	5	4	5	2	4	2	5
0	0	0	0	0	0	0	0	0	0	0	0	0	0	0	0	0	0	0	0	0	0	0	0	0	0	0	0	0	0	0	0	0	0	0	0	0	0	0	0	0	0	0	0	0	0	0	0	0	0
0	0	0	0	0	0	0	0	0	0	0	0	0	0	0	0	0	0	0	0	0	0	0	0	0	0	0	0	0	0	0	0	0	0	0	0	0	0	0	0	0	0	0	0	0	0	0	0	0	0
0	0	0	0	0	0	0	0	0	0	0	0	0	0	0	0	0	0	0	0	0	0	0	0	0	0	2	3	3	2	2	3	5	5	5	3	4	2	5	3	5	3	5	5	4	5	2	4	2	5
1	1	1	1	1	1	1	3	5	5	3	3	3	2	4	4	5	2	2	3	2	2	2	3	3	2	2	3	3	2	2	3	5	5	5	3	4	2	5	3	5	3	5	5	4	5	2	4	2	5
1	1	1	1	5	2	3	3	5	5	3	3	3	2	4	4	5	2	2	3	2	2	2	3	3	2	2	3	3	2	2	3	5	5	5	3	4	2	5	3	5	3	5	5	4	5	2	4	2	5
1	1	1	1	1	1	1	1	1	1	1	1	1	1	1	1	1	1	1	1	1	1	1	1	1	1	1	1	1	1	1	1	1	1	1	1	1	1	1	1	1	1	1	1	1	1	2	4	2	5
0	0	0	0	0	0	0	0	0	0	0	0	0	0	0	0	0	0	0	0	0	0	0	0	0	0	0	0	0	0	0	0	0	0	0	0	0	0	0	0	0	0	0	0	0	0	0	0	0	0
0	0	0	0	0	0	0	0	0	0	0	0	0	0	0	0	0	0	0	0	0	0	0	0	0	0	0	0	0	0	0	0	0	0	0	0	0	0	0	0	0	0	0	0	0	0	0	0	0	0
0	0	0	0	0	0	0	0	0	0	0	0	0	0	0	0	0	0	0	0	0	0	0	0	0	0	0	0	0	0	0	0	0	0	0	0	0	0	0	0	0	0	0	0	0	0	0	0	0	0
0	0	0	0	0	0	0	0	0	0	0	0	0	0	0	0	0	0	0	0	0	0	0	0	0	0	0	0	0	0	0	0	0	0	0	0	0	0	0	0	0	0	0	0	0	0	0	0	0	0
5	5	5	2	5	2	3	3	5	5	3	3	3	2	4	4	5	2	2	3	2	2	2	3	3	2	2	3	3	2	2	3	5	5	5	3	4	2	5	3	5	3	5	5	4	5	2	4	2	5
0	0	0	0	0	0	0	0	0	0	0	0	0	0	0	0	0	0	0	0	0	0	0	0	0	0	0	0	0	0	0	0	0	0	0	0	0	0	0	0	0	0	0	0	0	0	0	0	0	0
0	0	0	0	0	0	0	0	0	0	0	0	0	0	0	0	0	0	0	0	0	0	0	0	0	0	0	0	0	0	0	0	0	0	0	0	0	0	0	0	0	0	0	0	0	0	0	0	0	0
5	5	5	2	5	2	3	3	5	5	3	3	3	2	4	4	5	2	2	3	2	2	2	3	3	2	5	5	1	2	2	3	5	5	5	3	4	2	5	3	5	3	5	5	4	5	2	4	2	5
0	0	0	0	0	0	0	0	0	0	0	0	0	0	0	0	0	0	0	0	0	0	0	0	0	0	0	0	0	0	0	0	0	0	0	0	0	0	0	0	0	0	0	0	0	0	0	0	0	0
0	0	0	0	0	0	0	0	0	0	0	0	0	0	0	0	0	0	0	0	0	0	0	0	0	0	0	0	0	0	0	0	0	0	0	0	0	0	0	0	0	0	0	0	0	0	0	0	0	0
0	0	0	0	0	0	0	0	0	0	0	0	0	0	0	0	0	0	0	0	0	0	0	0	0	0	0	0	0	0	0	0	0	0	0	0	0	0	0	0	0	0	0	0	0	0	0	0	0	0
1	1	1	1	1	1	1	1	1	1	1	1	1	1	1	1	1	1	1	1	1	1	1	1	1	1	1	1	1	1	1	1	1	1	1	1	1	1	1	1	1	1	1	1	1	1	1	1	1	1
5	5	5	2	5	2	3	3	5	5	3	3	3	2	4	4	5	2	2	3	2	2	2	3	3	2	2	3	3	2	2	3	5	5	5	3	4	2	5	3	5	3	5	5	4	5	2	4	2	5
1	1	1	1	1	1	1	1	1	1	1	1	1	1	1	1	1	1	1	1	1	1	1	1	1	1	1	1	1	1	1	1	1	1	1	1	1	1	1	1	1	1	1	1	1	1	2	4	2	5
5	5	5	2	5	2	3	3	5	5	3	3	3	2	4	4	5	2	2	3	2	2	2	3	3	2	2	3	3	2	2	3	5	5	5	3	4	2	5	3	5	3	5	5	4	5	2	4	2	5
5	5	5	2	5	2	3	3	5	5	3	3	3	2	4	4	5	2	2	3	2	2	2	3	3	2	2	3	3	2	2	3	5	5	5	3	4	2	5	3	5	3	5	5	4	5	2	4	2	5
1	1	1	1	1	1	1	1	1	1	1	1	1	1	1	1	1	1	1	1	1	1	1	3	3	2	2	3	3	2	2	3	5	5	5	3	4	2	5	3	5	3	5	5	4	5	2	4	2	5
5	5	5	2	5	2	3	3	5	5	3	3	3	2	4	4	5	2	2	3	2	2	2	3	3	2	2	3	3	2	2	3	5	5	5	3	4	2	5	3	5	3	5	5	4	5	2	4	2	5
5	5	5	2	5	2	3	3	5	5	3	3	3	2	4	4	5	2	2	3	2	2	2	3	3	2	2	3	3	2	2	3	5	5	5	3	4	2	5	3	5	3	5	5	4	5	2	4	2	5
0	0	0	0	0	0	0	0	0	0	0	0	0	0	0	0	0	0	0	0	0	0	0	0	0	0	0	0	0	0	0	0	0	0	0	0	0	0	0	0	0	0	0	0	0	0	2	4	2	5
0	0	5	2	5	2	3	3	5	5	3	3	3	2	4	4	5	2	2	3	2	2	2	3	3	2	2	3	3	2	2	3	5	5	5	3	4	2	5	3	5	3	5	5	4	5	2	4	2	5
5	5	5	2	5	2	3	3	5	5	3	3	3	2	4	4	5	2	2	3	2	2	2	3	3	2	2	3	3	2	2	3	5	5	5	3	4	2	5	3	5	3	5	5	4	5	2	4	2	5
5	5	5	2	5	2	3	3	5	5	3	3	3	2	4	4	5	2	2	3	2	2	2	3	3	2	2	3	3	2	2	3	5	5	5	3	4	2	5	3	5	3	5	5	4	5	2	4	2	5
0	0	0	0	0	0	0	0	0	0	3	3	3	2	4	4	5	2	2	3	2	2	2	3	3	2	2	3	3	2	2	3	5	5	5	3	4	2	5	3	5	3	5	5	4	5	2	4	2	5
0	0	0	0	0	0	0	0	0	0	0	0	0	0	0	0	0	0	0	0	0	0	0	0	0	0	0	0	0	0	2	3	5	5	5	3	4	2	5	3	5	3	5	5	4	5	2	4	2	5
0	0	0	0	0	0	0	0	0	0	0	0	0	0	0	0	0	0	0	0	0	0	0	0	0	0	0	0	0	0	0	0	5	5	5	3	4	2	5	3	5	3	5	5	4	5	2	4	2	5
0	0	0	0	0	0	0	0	0	0	0	0	0	0	0	0	0	0	0	0	0	0	0	0	0	0	0	0	0	0	0	0	0	0	0	0	0	0	0	0	0	0	0	0	0	0	0	0	0	0
5	5	5	2	5	2	3	3	5	5	3	3	3	2	4	4	5	2	2	3	2	2	2	3	3	2	2	3	3	2	2	3	5	5	5	3	4	2	5	3	5	3	5	5	4	5	2	4	2	5
5	5	5	2	5	2	3	3	5	5	3	3	3	2	4	4	5	2	2	3	2	2	2	3	3	2	2	3	3	2	2	3	5	5	5	3	4	2	5	3	5	3	5	5	4	5	2	4	2	5
5	5	5	2	5	2	3	3	5	5	3	3	3	2	4	4	5	2	2	3	2	2	2	3	3	2	2	3	3	2	2	3	5	5	5	3	4	2	5	3	5	3	5	5	4	5	2	4	2	5
5	5	5	2	5	2	3	3	5	5	3	3	3	2	4	4	5	2	2	3	2	2	2	3	3	2	2	3	3	2	2	3	5	5	5	3	4	2	5	3	5	3	5	5	4	5	2	4	2	5
0	0	0	0	0	0	0	0	0	0	0	0	0	0	0	0	0	0	0	0	0	0	0	0	0	0	0	0	0	0	0	0	5	5	5	3	4	2	5	3	5	3	5	5	4	5	2	4	2	5
0	0	0	0	0	0	0	0	5	5	3	3	3	2	4	4	5	2	2	3	2	2	2	3	3	2	2	3	3	2	2	3	5	5	5	3	4	2	5	3	5	3	5	5	4	5	2	4	2	5
0	0	0	0	0	0	0	0	0	0	0	0	0	0	0	0	0	0	0	0	0	0	0	0	0	0	0	0	0	0	0	0	0	0	0	3	4	2	5	3	5	3	5	5	4	5	2	4	2	5
0	0	0	0	0	0	0	0	0	0	0	0	0	0	0	0	0	0	0	0	0	0	0	0	0	0	0	0	0	0	0	0	0	0	0	0	0	0	0	0	0	0	5	5	4	5	2	4	2	5
0	0	0	0	0	0	0	0	0	0	0	0	0	0	0	0	0	0	2	3	2	2	2	3	3	2	2	3	3	2	2	3	5	5	5	3	4	2	5	3	5	3	5	5	4	5	2	4	2	5
1	1	1	1	1	1	1	1	1	1	1	1	1	1	1	1	1	1	1	1	1	1	1	1	1	1	1	1	1	1	2	3	5	5	5	3	4	2	5	3	5	3	5	5	4	5	2	4	2	5
0	0	0	0	0	0	0	0	0	0	0	0	0	0	0	0	0	0	0	0	0	0	0	0	0	0	0	0	0	0	0	0	0	0	0	0	0	0	0	0	0	0	0	0	0	0	2	4	2	5
5	5	5	2	5	2	3	3	5	5	3	3	3	2	4	4	5	2	2	3	2	2	2	3	3	2	2	3	3	2	2	3	5	5	5	3	4	2	5	3	5	3	5	5	4	5	2	4	2	5
1	1	1	1	1	1	1	1	1	1	1	1	1	1	1	1	1	1	1	1	1	1	2	3	3	2	2	3	3	2	2	3	5	5	5	3	4	2	5	3	5	3	5	5	4	5	2	4	2	5
1	1	1	1	1	1	1	1	1	1	1	1	1	1	1	1	1	1	1	1	1	2	2	3	3	2	2	3	3	2	2	3	5	5	5	3	4	2	5	3	5	3	5	5	4	5	2	4	2	5
5	5	5	2	5	2	3	3	5	5	3	3	3	2	4	4	5	2	2	3	2	2	2	3	3	2	2	3	3	2	2	3	5	5	5	3	4	2	5	3	5	3	5	5	4	5	2	4	2	5
1	1	1	1	1	1	1	1	1	5	3	3	3	2	4	4	5	2	2	3	2	2	2	3	3	2	2	3	3	2	2	3	5	5	5	3	4	2	5	3	5	3	5	5	4	5	2	4	2	5
1	1	1	1	1	1	1	1	1	1	1	1	1	1	1	1	1	1	1	1	1	1	1	1	1	1	1	1	3	2	2	3	5	5	5	3	4	2	5	3	5	3	5	5	4	5	2	4	2	5
0	0	0	0	0	0	0	0	0	0	0	0	0	0	0	0	0	0	0	0	0	0	2	3	3	2	2	3	3	2	2	3	5	5	5	3	4	2	5	3	5	3	5	5	4	5	2	4	2	5
5	5	5	2	5	2	3	3	5	5	3	3	3	2	4	4	5	2	2	3	2	2	2	3	3	2	2	3	3	2	2	3	5	5	5	3	4	2	5	3	5	3	5	5	4	5	2	4	2	5
1	1	1	1	1	1	1	1	1	1	1	1	1	1	1	1	1	1	1	1	1	2	2	3	3	2	2	3	3	2	2	3	5	5	5	3	4	2	5	3	5	3	5	5	4	5	2	4	2	5
5	5	5	2	5	1	3	3	5	1	3	3	3	2	4	4	5	2	2	3	2	2	2	3	3	2	2	3	3	2	2	3	5	5	5	3	4	2	5	3	5	3	5	5	4	5	2	4	2	5
1	1	1	1	1	1	1	1	1	5	3	3	3	2	4	4	5	2	2	3	2	2	2	3	3	2	2	3	3	2	2	3	5	5	5	3	4	2	5	3	5	3	5	5	4	5	2	4	2	5
1	1	1	1	1	1	1	1	5	5	3	3	3	2	4	4	5	2	2	3	2	2	2	3	3	2	2	3	3	2	2	3	5	5	5	3	4	2	5	3	5	3	5	5	4	5	2	4	2	5
1	1	1	2	5	2	3	3	5	5	3	3	3	2	4	4	5	2	2	3	2	2	2	3	3	2	2	3	3	2	2	3	5	5	5	3	4	2	5	3	5	3	5	5	4	5	2	4	2	5
5	5	5	2	5	2	3	3	5	5	3	3	3	2	4	4	5	2	2	3	2	2	2	3	3	2	2	3	3	2	2	3	5	5	5	3	4	2	5	3	5	3	5	5	4	5	2	4	2	5
1	1	1	1	1	1	1	1	1	1	1	1	1	1	1	1	1	1	1	1	1	1	1	1	1	1	1	1	1	1	1	1	1	1	1	1	1	1	1	1	1	1	1	1	1	1	2	4	2	5
5	5	5	2	5	2	3	3	5	5	3	3	3	2	4	4	5	2	2	3	2	2	2	3	3	2	2	3	3	2	2	3	5	5	5	3	4	2	5	3	5	3	5	5	4	5	2	4	2	5
0	0	0	0	0	0	0	0	0	0	0	0	0	0	0	0	0	0	0	0	0	0	0	0	0	0	0	0	0	0	0	0	0	0	0	0	0	0	0	0	0	0	0	0	0	0	2	4	2	5
1	1	1	1	1	1	1	1	1	1	1	1	1	1	1	4	5	2	2	3	2	2	2	3	3	2	2	3	3	2	2	3	5	5	5	3	4	2	5	3	5	3	5	5	4	5	2	4	2	5
0	0	0	0	0	0	0	0	0	0	0	0	0	0	0	0	0	0	0	0	0	0	2	3	3	2	2	3	3	2	2	3	5	5	5	3	4	2	5	3	5	3	5	5	4	5	2	4	2	5
0	0	0	2	5	2	3	3	5	5	3	3	3	2	4	4	5	2	2	3	2	2	2	3	3	2	2	3	3	2	2	3	5	5	5	3	4	2	5	3	5	3	5	5	4	5	2	4	2	5
0	0	0	0	0	0	0	0	0	0	0	3	3	2	4	4	5	2	2	3	2	2	2	3	3	2	2	3	3	2	2	3	5	5	5	3	4	2	5	3	5	3	5	5	4	5	2	4	2	5
5	5	5	2	5	2	3	3	5	5	3	3	3	2	4	4	5	2	2	3	2	2	2	3	3	2	2	3	3	2	2	3	5	5	5	3	4	2	5	3	5	3	5	5	4	5	2	4	2	5
5	5	5	2	5	2	3	3	5	5	3	3	3	2	4	4	5	2	2	3	2	2	2	3	3	2	2	3	3	2	2	3	5	5	5	3	4	2	5	3	5	3	5	5	4	5	2	4	2	5
5	5	5	2	5	2	3	3	5	5	3	3	3	2	4	4	5	2	2	3	2	2	2	3	3	2	2	3	3	2	2	3	5	5	5	3	4	2	5	3	5	3	5	5	4	5	2	4	2	5
5	5	5	2	5	2	3	3	5	5	3	3	3	2	4	4	5	2	2	3	2	2	2	3	3	2	2	3	3	2	2	3	5	5	5	3	4	2	5	3	5	3	5	5	4	5	2	4	2	5
5	5	5	2	5	2	3	3	5	5	3	3	3	2	4	4	5	2	2	3	2	2	2	3	3	2	2	3	3	2	2	3	5	5	5	3	4	2	5	3	5	3	5	5	4	5	2	4	2	5
0	0	0	0	0	0	0	0	0	0	0	0	0	0	0	0	0	0	0	0	0	2	2	3	3	2	2	3	3	2	2	3	5	5	5	3	4	2	5	3	5	3	5	5	4	5	2	4	2	5
5	5	5	2	5	2	3	3	5	5	3	3	3	2	4	4	5	2	2	3	2	2	2	3	3	2	2	3	3	2	2	3	5	5	5	3	4	2	5	3	5	3	5	5	4	5	2	4	2	5
0	0	0	0	0	0	0	0	0	0	0	0	0	0	0	0	0	0	0	0	0	0	0	0	0	0	0	0	0	0	2	3	5	5	5	3	4	2	5	3	5	3	5	5	4	5	2	4	2	5
0	0	0	0	0	0	0	0	0	0	0	0	0	0	0	0	0	0	0	0	0	0	0	0	0	0	0	0	0	0	0	3	5	5	5	3	4	2	5	3	5	3	5	5	4	5	2	4	2	5
0	0	0	0	0	0	0	0	0	0	0	0	0	0	0	0	0	0	0	0	0	0	0	0	0	0	0	0	0	0	2	3	5	5	5	3	4	2	5	3	5	3	5	5	4	5	2	4	2	5
0	0	0	0	0	0	0	0	0	0	0	0	0	0	0	0	0	0	0	0	0	0	0	0	0	0	0	0	0	0	0	0	0	0	0	0	0	0	0	0	0	3	5	5	4	5	2	4	2	5
0	0	0	0	0	0	0	0	0	0	0	0	0	0	0	0	0	0	0	0	0	0	0	0	0	0	0	0	0	0	2	3	5	5	5	3	4	2	5	3	5	3	5	5	4	5	2	4	2	5
0	0	0	0	0	0	0	0	0	0	0	0	0	0	0	0	0	0	0	0	0	0	0	0	0	0	0	0	0	0	0	0	0	0	0	3	4	2	5	3	5	3	5	5	4	5	2	4	2	5
0	0	0	0	0	0	0	0	0	0	0	0	0	0	0	0	0	0	0	0	0	0	0	0	0	0	0	0	3	2	2	3	5	5	5	3	4	2	5	3	5	3	5	5	4	5	2	4	2	5
0	0	0	0	0	0	0	0	0	0	0	0	0	0	0	0	0	0	0	0	0	0	0	0	0	0	0	0	0	0	0	0	0	0	0	0	0	0	0	0	0	0	0	0	0	0	0	4	2	5
0	0	0	0	0	0	0	0	0	0	0	0	0	0	0	0	0	0	0	0	0	0	0	0	0	0	0	0	0	0	0	0	0	0	0	0	0	0	0	0	0	0	0	0	0	0	0	4	2	5
0	0	0	0	0	0	0	0	0	0	0	0	0	0	0	0	0	0	0	0	0	0	0	0	0	2	2	3	3	2	2	3	5	5	5	3	4	2	5	3	5	3	5	5	4	5	2	4	2	5
4	4	3	2	5	2	3	4	2	4	2	5	3	4	2	4	5	2	2	5	2	2	2	3	3	2	2	3	3	2	2	3	5	5	5	3	4	2	5	3	5	3	5	5	4	5	2	4	2	5
0	0	0	0	0	0	0	0	0	0	0	0	0	0	0	0	5	2	2	3	2	2	2	3	3	2	2	3	3	2	2	3	5	5	5	3	4	2	5	3	5	3	5	5	4	5	2	4	2	5
0	0	0	0	0	0	0	0	0	0	0	0	0	0	0	0	0	0	0	0	0	0	0	0	0	0	0	0	0	0	0	0	0	0	0	0	0	0	0	0	0	0	0	0	0	0	0	0	0	5
0	0	0	0	0	0	0	0	0	0	0	0	0	0	0	0	0	0	0	0	0	0	0	0	0	0	0	0	0	0	0	0	5	5	5	3	4	2	5	3	5	3	5	5	4	5	2	4	2	5
0	0	0	0	0	0	0	0	0	0	0	0	0	0	0	0	0	0	0	1	1	1	1	1	1	1	1	1	1	2	2	3	5	5	5	3	4	2	5	3	5	3	5	5	4	5	2	4	2	5
0	0	0	0	0	0	0	0	0	0	0	0	0	0	0	0	0	0	0	1	1	1	1	1	1	1	1	1	1	1	1	3	5	5	5	3	4	2	5	3	5	3	5	5	4	5	2	4	2	5
0	0	0	1	1	1	1	3	5	5	3	3	3	2	4	4	5	2	2	3	2	2	2	3	3	2	2	3	3	2	2	3	5	5	5	3	4	2	5	3	5	3	5	5	4	5	2	4	2	5
0	0	0	0	0	0	0	0	0	0	0	0	0	0	0	0	0	0	0	1	1	1	1	1	1	1	1	1	1	1	1	1	1	1	1	1	1	1	1	1	1	1	1	1	1	1	2	4	2	5
0	0	0	0	0	0	0	3	5	5	3	3	3	2	4	4	5	2	2	3	2	2	2	3	3	2	2	3	3	2	2	3	5	5	5	3	4	2	5	3	5	3	5	5	4	5	2	4	2	5
0	0	0	0	0	0	0	0	0	0	0	0	0	0	0	0	0	0	0	0	0	0	0	0	0	0	0	0	0	0	0	0	0	0	5	3	4	2	5	3	5	3	5	5	4	5	2	4	2	5
1	1	1	2	5	2	3	3	5	5	3	3	3	2	4	4	5	2	2	3	2	2	2	3	3	2	2	3	3	2	2	3	5	5	5	3	4	2	5	3	5	3	5	5	4	5	2	4	2	5
5	5	5	2	5	2	3	3	5	5	3	3	5	2	4	4	5	2	2	3	2	2	2	3	3	2	2	3	3	2	2	3	5	5	5	3	4	2	5	3	5	3	5	5	4	5	2	4	2	5
0	0	0	0	0	0	0	0	0	0	0	0	0	0	0	0	0	0	0	0	0	0	0	0	0	0	0	0	0	0	0	0	0	0	0	0	0	0	0	0	0	0	0	0	0	0	2	4	2	5
0	0	0	0	0	0	0	0	0	0	0	0	0	0	0	0	0	0	0	0	0	0	0	0	0	0	0	0	0	0	0	0	0	0	0	0	0	0	0	0	0	0	0	0	0	0	2	4	2	5
0	5	5	2	5	2	3	3	5	5	3	3	3	2	4	4	5	2	2	3	2	2	2	3	3	2	2	3	3	2	2	3	5	5	5	3	4	2	5	3	5	3	5	5	4	5	2	4	2	5
0	0	0	0	0	0	0	0	0	0	0	0	0	0	0	0	0	0	0	0	0	0	0	3	3	3	5	5	1	2	2	3	5	5	5	3	4	2	5	3	5	3	5	5	4	5	2	4	2	5
1	1	1	1	1	1	1	1	1	1	1	1	1	1	1	1	1	1	1	1	1	1	1	1	3	2	1	3	3	2	2	3	5	5	5	3	4	2	5	3	5	3	5	5	4	5	2	4	2	5
1	1	1	1	1	1	1	3	5	5	3	3	3	2	4	4	5	2	2	3	2	2	2	3	3	2	2	3	3	2	2	3	5	5	5	3	4	2	5	3	5	3	5	5	4	5	2	4	2	5
0	0	0	0	0	0	0	0	0	0	0	0	0	0	0	0	0	0	0	0	0	0	0	0	0	0	0	0	0	0	0	0	0	0	0	0	0	0	0	0	0	0	0	0	0	0	2	4	2	5
5	5	5	2	5	2	3	3	5	5	3	3	3	2	4	4	5	2	2	3	2	2	2	3	3	2	2	3	3	2	2	3	5	5	5	3	4	2	5	3	5	3	5	5	4	5	2	4	2	5
1	1	1	1	1	1	1	1	5	5	3	3	3	2	4	4	5	2	2	3	2	2	2	3	3	2	2	3	3	2	2	3	5	5	5	3	4	2	5	3	5	3	5	5	4	5	2	4	2	5
1	5	5	2	5	2	3	3	5	5	3	3	3	2	4	4	5	2	2	3	2	2	2	3	3	2	2	3	3	2	2	3	5	5	5	3	4	2	5	3	5	3	5	5	4	5	2	4	2	5
0	0	0	0	0	0	0	0	0	0	0	0	0	0	0	0	0	0	0	0	0	0	2	3	3	2	2	3	3	2	2	3	5	5	5	3	4	2	5	3	5	3	5	5	4	5	2	4	2	5
5	5	5	2	5	2	3	3	5	5	3	3	3	2	4	4	5	2	2	3	2	2	2	3	3	2	2	3	3	2	2	3	5	5	5	3	4	2	5	3	5	3	5	5	4	5	2	4	2	5
1	1	1	1	1	1	1	1	1	1	1	1	1	1	1	1	1	1	1	1	1	1	1	1	1	1	1	1	1	2	2	3	5	5	5	3	4	2	5	3	5	3	5	5	4	5	2	4	2	5
1	1	1	1	1	1	1	1	1	1	1	1	1	1	1	1	1	1	1	1	1	1	1	1	1	1	1	1	1	1	2	3	5	5	5	3	4	2	5	3	5	3	5	5	4	5	2	4	2	5
5	5	5	2	5	2	3	3	5	5	3	3	3	2	4	4	5	2	2	3	2	2	2	3	3	2	2	3	3	2	2	3	5	5	5	3	4	2	5	3	5	3	5	5	4	5	2	4	2	5
5	5	5	2	5	2	3	3	5	5	3	3	3	2	4	4	5	2	2	3	2	2	2	3	3	2	2	3	3	2	2	3	5	5	5	3	4	2	5	3	5	3	5	5	4	5	2	4	2	5
5	5	5	2	5	2	3	3	5	5	3	3	3	2	4	4	5	2	2	3	2	2	2	3	3	2	5	5	3	2	2	3	5	5	5	3	4	2	5	3	5	3	5	5	4	5	2	4	2	5
0	0	0	0	0	0	0	0	0	0	0	0	0	0	0	0	0	0	0	0	0	0	0	3	3	2	2	3	3	2	2	3	5	5	5	3	4	2	5	3	5	3	5	5	4	5	2	4	2	5
0	0	0	0	0	0	0	0	0	0	0	0	0	0	0	0	0	0	0	0	0	0	0	0	0	0	0	0	0	0	0	0	0	0	0	0	0	0	0	0	0	0	0	0	0	0	0	0	0	0
0	0	0	0	0	0	0	0	0	0	0	0	0	0	0	0	0	0	0	0	0	0	0	0	0	0	0	0	0	0	0	0	0	0	0	0	0	0	0	0	0	0	0	0	0	0	2	4	2	5
0	0	0	0	0	0	0	0	0	0	0	0	0	0	0	0	0	0	0	1	1	1	1	1	1	1	1	1	1	1	2	3	5	5	5	3	4	2	5	3	5	3	5	5	4	5	2	4	2	5
0	0	0	0	0	0	0	0	0	0	0	0	0	0	0	0	0	0	0	1	1	1	1	1	1	1	1	1	1	2	2	3	5	5	5	3	4	2	5	3	5	3	5	5	4	5	2	4	2	5
0	0	0	0	0	0	0	0	0	0	0	0	0	0	0	0	0	0	0	1	1	1	1	1	1	2	2	3	3	2	2	3	5	5	5	3	4	2	5	3	5	3	5	5	4	5	2	4	2	5
5	5	5	2	5	2	3	3	5	5	3	3	3	2	4	4	5	2	2	3	2	2	2	3	3	2	2	3	3	2	2	3	5	5	5	3	4	2	5	3	5	3	5	5	4	5	2	4	2	5
5	5	5	2	5	2	3	3	5	5	3	3	3	2	4	4	5	2	2	3	2	2	2	3	3	2	2	3	3	2	2	3	5	5	5	3	4	2	5	3	5	3	5	5	4	5	2	4	2	5
0	0	0	0	0	0	0	0	0	0	0	0	0	0	0	0	0	0	0	0	0	0	0	0	0	0	0	0	0	0	0	0	0	0	0	0	0	0	0	0	0	0	0	0	0	0	2	4	2	5
5	5	5	2	5	2	3	3	5	5	3	3	3	2	4	4	5	2	2	3	2	2	2	3	3	2	2	3	3	2	2	3	5	5	5	3	4	2	5	3	5	3	5	5	4	5	2	4	2	5
0	0	0	0	0	0	0	0	0	0	0	0	0	0	0	4	5	2	2	3	2	2	2	3	3	2	2	3	3	2	2	3	5	5	5	3	4	2	5	3	5	3	5	5	4	5	2	4	2	5
0	0	0	0	0	0	3	3	5	5	3	3	3	2	4	4	5	2	2	3	2	2	2	3	3	2	2	3	3	2	2	3	5	5	5	3	4	2	5	3	5	3	5	5	4	5	2	4	2	5
5	5	5	2	5	2	3	3	5	5	3	3	3	2	4	4	5	2	2	3	2	2	2	3	3	2	2	3	3	2	2	3	5	5	5	3	4	2	5	3	5	3	5	5	4	5	2	4	2	5
0	0	0	2	5	2	3	3	5	5	3	3	3	2	4	4	5	2	2	3	2	2	2	3	3	2	2	3	3	2	2	3	5	5	5	3	4	2	5	3	5	3	5	5	4	5	2	4	2	5
0	0	0	0	0	0	0	0	0	0	0	0	0	0	0	0	0	0	0	0	0	0	0	0	0	0	0	0	0	0	0	0	0	0	0	0	0	0	0	0	0	0	0	0	0	0	2	4	2	5
1	1	1	1	1	1	1	1	1	1	1	1	1	1	1	1	1	1	1	1	1	1	1	1	1	1	1	1	1	1	1	1	1	1	1	1	1	1	1	1	1	1	1	1	1	1	2	4	2	5
0	0	0	0	0	0	0	0	0	0	0	0	0	0	0	0	0	0	0	3	2	2	2	3	3	2	2	3	3	2	2	3	5	5	5	3	4	2	5	3	5	3	5	5	4	5	2	4	2	5
0	0	0	0	0	0	0	0	0	0	0	0	0	0	0	0	0	0	0	0	0	0	2	3	3	2	2	3	3	2	2	3	5	5	5	3	4	2	5	3	5	3	5	5	4	5	2	4	2	5
1	1	1	1	1	1	1	1	1	1	1	1	1	1	1	1	1	1	1	1	1	1	2	3	3	2	2	3	3	2	2	3	5	5	5	3	4	2	5	3	5	3	5	5	4	5	2	4	2	5
0	0	0	0	0	0	0	0	0	0	0	0	0	0	0	0	0	0	0	0	0	0	0	3	3	2	2	3	3	2	2	3	5	5	5	3	4	2	5	3	5	3	5	5	4	5	2	4	2	5
0	0	0	0	0	0	0	0	0	0	0	0	0	0	0	0	0	0	2	3	2	2	2	3	3	2	2	3	3	2	2	3	5	5	5	3	4	2	5	3	5	3	5	5	4	5	2	4	2	5
0	0	0	0	0	0	0	0	0	0	0	0	3	2	4	4	5	2	2	3	2	2	2	3	3	2	2	3	3	2	2	3	5	5	5	3	4	2	5	3	5	3	5	5	4	5	2	4	2	5
2	5	5	2	5	2	3	3	5	5	3	3	3	2	4	4	5	2	2	3	2	2	2	3	3	2	2	3	3	2	2	3	5	5	5	3	4	2	5	3	5	3	5	5	4	5	2	4	2	5
5	5	5	2	5	2	3	3	5	5	3	3	3	2	4	4	5	2	2	3	2	2	2	3	3	2	2	3	3	2	2	3	5	5	5	3	4	2	5	3	5	3	5	5	4	5	2	4	2	5
0	0	0	2	5	2	3	3	5	5	3	3	3	2	4	4	5	2	2	3	2	2	2	3	3	2	2	3	3	2	2	3	5	5	5	3	4	2	5	3	5	3	5	5	4	5	2	4	2	5
0	0	0	0	5	2	3	3	5	5	3	3	3	2	4	4	5	2	2	3	2	2	2	3	3	2	2	3	3	2	2	3	5	5	5	3	4	2	5	3	5	3	5	5	4	5	2	4	2	5
0	0	0	2	5	2	3	3	5	5	3	3	3	2	4	4	5	2	2	3	2	2	2	3	3	2	2	3	3	2	2	3	5	5	5	3	4	2	5	3	5	3	5	5	4	5	2	4	2	5
0	0	0	0	0	2	3	3	5	5	3	3	3	2	4	4	5	2	2	3	2	2	2	3	3	2	2	3	3	2	2	3	5	5	5	3	4	2	5	3	5	3	5	5	4	5	2	4	2	5
5	3	5	2	5	2	3	3	5	5	3	3	3	2	4	4	5	2	2	3	2	2	2	3	3	2	2	3	3	2	2	3	5	5	5	3	4	2	5	3	5	3	5	5	4	5	2	4	2	5
5	5	5	2	5	2	3	3	5	5	3	3	3	2	4	4	5	2	2	3	2	2	2	3	3	2	2	3	3	2	2	3	5	5	5	3	4	2	5	3	5	3	5	5	4	5	2	4	2	5
5	5	5	2	5	2	5	3	5	5	3	3	3	2	4	4	5	2	2	3	2	2	2	3	3	2	2	3	3	2	2	3	5	5	5	3	4	2	5	2	5	3	5	5	4	5	2	4	2	5
5	5	5	2	5	2	3	3	5	5	3	3	3	2	4	4	5	2	2	3	2	2	2	3	3	2	2	3	3	2	2	3	5	5	5	3	4	2	5	3	5	3	5	5	4	5	2	4	2	5
0	0	0	0	0	0	0	0	0	0	0	0	0	0	0	0	0	0	0	0	0	0	0	0	0	0	0	0	0	0	0	0	0	0	0	0	0	0	0	0	0	0	0	0	0	0	0	0	0	0
0	0	0	0	0	0	0	0	0	0	0	0	0	0	0	0	0	0	0	0	0	0	0	0	0	0	0	0	0	0	0	0	0	0	0	0	0	0	0	0	0	0	0	0	0	0	0	0	0	0
2	5	5	2	5	2	3	3	5	5	3	3	3	2	4	4	5	2	2	3	2	2	2	3	3	2	2	3	3	2	2	3	5	5	5	3	4	2	5	3	5	3	5	5	4	5	2	4	2	5
0	0	0	0	0	0	0	0	0	0	0	0	0	0	0	4	5	2	2	3	2	2	2	3	3	2	2	3	3	2	2	3	5	5	5	3	4	2	5	3	5	3	5	5	4	5	2	4	2	5
0	0	0	2	5	2	3	3	5	5	3	3	3	2	4	4	5	2	2	3	2	2	2	3	3	2	2	3	3	2	2	3	5	5	5	3	4	2	5	3	5	3	5	5	4	5	2	4	2	5
0	0	0	0	0	0	0	0	0	0	0	0	0	0	0	0	5	2	2	3	2	2	2	3	3	2	2	3	3	2	2	3	5	5	5	3	4	2	5	3	5	3	5	5	4	5	2	4	2	5
0	0	0	0	0	0	0	0	0	0	0	0	0	0	0	0	0	0	0	0	0	0	0	0	0	2	2	3	3	2	2	3	5	5	5	3	4	2	5	3	5	3	5	5	4	5	2	4	2	5
0	0	0	0	0	0	0	0	5	5	3	3	3	2	4	4	5	2	2	3	2	2	2	3	3	2	2	3	3	2	2	3	5	5	5	3	4	2	5	3	5	3	5	5	4	5	2	4	2	5
5	5	5	2	5	2	3	3	5	5	3	3	3	2	4	4	5	2	2	3	2	2	2	3	3	2	2	3	3	2	2	3	5	5	5	3	4	2	5	3	5	3	5	5	4	5	2	4	2	5
0	0	5	2	5	2	3	3	5	5	3	3	3	2	4	4	5	2	2	3	2	2	2	3	3	2	2	3	3	2	2	3	5	5	5	3	4	2	5	3	5	3	5	5	4	5	2	4	2	5
5	5	5	2	5	2	3	3	5	5	3	3	3	2	4	4	5	2	2	3	2	2	2	3	3	2	2	3	3	2	2	3	5	5	5	3	4	2	5	3	5	3	5	5	4	5	2	4	2	5
0	0	0	0	0	0	0	0	0	0	0	0	0	0	0	0	0	0	0	0	0	0	0	0	0	2	2	3	3	2	2	3	5	5	5	3	4	2	5	3	5	3	5	5	4	5	2	4	2	5
0	0	0	0	0	0	0	0	0	0	0	0	0	0	0	0	0	0	0	0	0	0	0	0	0	0	0	0	0	0	0	0	0	0	0	0	0	0	0	0	0	0	0	0	0	0	0	0	0	0
0	0	5	2	5	2	3	3	5	5	3	3	3	2	4	4	5	2	2	3	2	2	2	3	3	2	2	3	3	2	2	3	5	5	5	3	4	2	5	3	5	3	5	5	4	5	2	4	2	5
0	0	0	2	5	2	3	3	5	5	3	3	3	2	4	4	5	2	2	3	2	2	2	3	3	2	2	3	3	2	2	3	5	5	5	3	4	2	5	3	5	3	5	5	4	5	2	4	2	5
0	0	0	0	0	0	0	0	0	0	0	0	0	0	0	0	5	2	2	3	2	2	2	3	3	2	2	3	3	2	2	3	5	5	5	3	4	2	5	3	5	3	5	5	4	5	2	4	2	5
0	0	0	0	0	0	0	0	0	0	0	0	0	0	0	4	5	2	2	3	2	2	2	3	3	2	2	3	3	2	2	3	5	5	5	3	4	2	5	3	5	3	5	5	4	5	2	4	2	5
5	5	5	2	5	2	3	3	5	5	3	3	3	2	4	4	5	2	2	3	2	2	2	3	3	2	2	3	3	2	2	3	5	5	5	3	4	2	5	3	5	3	5	5	4	5	2	4	2	5
4	2	5	3	5	2	3	3	5	5	3	3	3	2	4	4	5	2	2	3	2	2	2	3	3	2	2	3	3	2	2	3	5	5	5	3	4	2	5	3	5	3	5	5	4	5	2	4	2	5
1	1	1	1	1	1	1	3	5	5	3	3	3	2	4	4	5	2	2	3	2	2	2	3	3	2	2	3	3	2	2	3	5	5	5	3	4	2	5	3	5	3	5	5	4	5	2	4	2	5
0	0	0	0	0	0	0	0	0	0	0	0	0	0	0	0	0	0	0	0	0	0	0	3	3	2	2	3	3	2	2	3	5	5	5	3	4	2	5	3	5	3	5	5	4	5	2	4	2	5
5	5	5	2	5	2	3	3	5	5	3	3	3	2	4	4	5	2	2	3	2	2	2	3	3	2	2	3	3	2	2	3	5	5	5	3	4	2	5	3	5	3	5	5	4	5	2	4	2	5
0	0	0	0	0	0	0	0	0	0	0	0	0	0	0	0	0	0	0	0	0	0	0	0	0	0	0	0	0	0	0	0	0	0	0	0	0	0	0	0	0	0	0	0	0	0	0	0	0	0
0	5	5	2	5	2	3	3	5	5	3	3	3	2	4	4	5	2	2	3	2	2	2	3	3	2	2	3	3	2	2	3	5	5	5	3	4	2	5	3	5	3	5	5	4	5	2	4	2	5
5	5	5	2	5	2	3	3	5	5	3	3	3	2	4	4	5	2	2	3	2	2	2	3	3	2	2	3	3	2	2	3	5	5	5	3	4	2	5	3	5	3	5	5	4	5	2	4	2	5
5	5	5	2	5	2	3	3	5	5	3	3	3	2	4	4	5	2	2	3	2	2	2	3	3	2	2	3	3	2	2	3	5	5	5	3	4	2	5	3	5	3	5	5	4	5	2	4	2	5
0	0	0	0	0	0	0	0	0	0	0	0	0	0	0	0	0	0	0	0	0	0	0	0	0	0	0	3	3	2	2	3	5	5	5	3	4	2	5	3	5	3	5	5	4	5	2	4	2	5
0	0	0	0	0	0	0	0	0	0	0	0	0	0	0	0	0	0	0	0	0	0	0	0	0	0	0	0	0	0	0	0	0	0	0	0	0	0	0	0	0	0	0	0	0	0	0	0	0	0
0	0	0	0	0	0	0	0	0	0	0	0	0	0	0	0	0	0	0	0	0	0	0	0	0	0	0	0	0	0	0	0	0	0	0	0	0	0	0	0	0	0	0	0	0	0	2	4	2	5
0	0	0	0	0	0	0	0	0	0	0	0	0	0	0	0	0	0	0	0	0	0	0	0	3	2	2	3	3	2	2	3	5	5	5	3	4	2	5	3	5	3	5	5	4	5	2	4	2	5
0	0	0	0	0	0	0	0	0	0	0	0	0	0	0	0	0	0	0	0	0	0	0	0	0	0	0	0	0	0	0	0	0	0	0	0	0	0	0	0	0	0	0	0	0	0	0	0	2	5
0	0	0	0	0	0	0	0	0	0	0	0	0	0	0	0	0	0	0	0	0	0	2	3	3	2	2	3	3	2	2	3	5	5	5	3	4	2	5	3	5	3	5	5	4	5	2	4	2	5
0	0	0	0	0	0	0	0	0	0	0	0	0	0	0	0	0	0	0	0	0	0	0	0	3	2	2	3	3	2	2	3	5	5	5	3	4	2	5	3	5	3	5	5	4	5	2	4	2	5
0	0	0	0	0	0	0	0	0	0	0	0	0	0	0	0	0	0	0	0	0	0	0	0	3	2	2	3	3	2	2	3	5	5	5	3	4	2	5	3	5	3	5	5	4	5	2	4	2	5
2	5	5	5	5	2	2	5	3	5	3	3	3	2	4	4	5	2	2	3	2	2	2	3	3	2	2	3	3	2	2	3	5	5	5	3	4	2	5	3	5	3	5	5	4	5	2	4	2	5
0	0	0	0	0	0	0	0	0	0	0	0	0	0	0	0	0	0	0	0	0	0	0	3	3	2	2	3	3	2	2	3	5	5	5	3	4	2	5	3	5	3	5	5	4	5	2	4	2	5
5	5	5	2	5	2	3	3	5	5	3	3	3	2	4	4	5	2	2	3	2	2	2	3	3	2	2	3	3	2	2	3	5	5	5	3	4	2	5	3	5	3	5	5	4	5	2	4	2	5
0	0	0	0	0	0	0	0	0	0	0	0	0	0	0	0	0	0	0	0	0	0	0	0	0	0	0	0	0	0	0	0	0	0	0	0	0	0	0	0	0	0	0	0	0	0	0	0	0	0
0	0	0	0	0	0	0	0	0	0	0	0	0	0	0	0	0	0	0	0	0	0	2	3	3	2	2	3	3	2	2	3	5	5	5	3	4	2	5	3	5	3	5	5	4	5	2	4	2	5
0	0	0	0	0	0	0	0	0	0	0	0	0	0	0	0	0	0	0	0	0	0	2	3	3	2	2	3	3	2	2	3	5	5	5	3	4	2	5	3	5	3	5	5	4	5	2	4	2	5
5	5	5	2	5	2	3	3	5	5	3	3	3	2	4	4	5	2	2	3	2	2	2	3	3	2	2	3	3	2	2	3	5	5	5	3	4	2	5	3	5	3	5	5	4	5	2	4	2	5
0	0	0	0	0	0	0	0	0	0	0	0	4	4	4	4	5	2	2	3	2	2	2	3	3	2	2	3	3	2	2	3	5	5	5	3	4	2	5	3	5	3	5	5	4	5	2	4	2	5
0	0	0	0	0	0	0	0	0	0	0	0	0	0	0	0	0	0	2	3	2	2	2	3	3	2	2	3	3	2	2	3	5	5	5	3	4	2	5	3	5	3	5	5	4	5	2	4	2	5
0	0	0	0	0	0	0	0	0	0	0	0	0	0	4	4	5	2	2	3	2	2	2	3	3	2	2	3	3	2	2	3	5	5	5	3	4	2	5	3	5	3	5	5	4	5	2	4	2	5
5	5	5	2	5	2	3	3	5	5	3	3	3	2	4	4	5	2	2	3	2	2	2	3	3	2	2	3	3	2	2	3	5	5	5	3	4	2	5	3	5	3	5	5	4	5	2	4	2	5
0	0	0	0	0	0	0	0	0	0	0	0	0	0	0	0	0	0	0	0	0	0	0	0	0	0	0	0	0	0	0	0	0	0	0	0	0	0	0	0	0	0	0	0	0	0	0	0	0	0
0	0	0	0	0	0	0	0	0	0	0	0	0	0	0	0	0	0	0	0	0	0	0	0	0	0	0	0	0	0	0	3	5	5	5	3	4	2	5	3	5	3	5	5	4	5	2	4	2	5
0	0	0	0	0	0	0	0	0	0	0	0	0	0	0	0	0	0	0	0	0	0	0	3	3	2	2	3	3	2	2	3	5	5	5	3	4	2	5	3	5	3	5	5	4	5	2	4	2	5
0	0	0	0	0	0	0	0	0	0	0	0	0	0	0	0	0	0	0	0	0	0	0	3	3	2	2	3	3	2	2	3	5	5	5	3	4	2	5	3	5	3	5	5	4	5	2	4	2	5
0	0	0	0	0	0	0	0	0	0	0	0	0	0	0	0	0	0	0	0	0	0	0	0	0	2	2	3	3	2	2	3	5	5	5	3	4	2	5	3	5	3	5	5	4	5	2	4	2	5
5	5	5	2	5	2	3	3	5	5	3	3	3	2	4	4	5	2	2	3	2	2	2	3	3	2	2	3	3	2	2	3	5	5	5	3	4	2	5	3	5	3	5	5	4	5	2	4	2	5
0	0	0	0	0	0	0	0	0	0	0	0	0	0	0	0	0	0	0	0	0	0	0	0	0	0	0	0	0	0	0	0	0	0	0	0	0	0	0	0	0	0	0	0	0	0	2	4	2	5
0	0	0	0	0	0	0	0	0	0	0	0	0	0	0	0	0	0	0	0	0	0	0	0	0	0	0	0	0	0	0	0	0	0	0	0	0	0	0	0	0	0	0	0	0	0	0	0	0	0
0	0	0	0	0	0	0	0	0	0	0	0	0	0	0	0	0	0	0	0	0	0	0	0	0	2	2	3	3	2	2	3	5	5	5	3	4	2	5	3	5	3	5	5	4	5	2	4	2	5
0	0	0	0	0	0	0	0	0	0	0	0	0	0	0	0	0	2	2	3	2	2	2	3	3	2	2	3	3	2	2	3	5	5	5	3	4	2	5	3	5	3	5	5	4	5	2	4	2	5
0	0	0	0	0	0	0	0	0	0	0	0	0	0	0	0	0	0	0	0	0	0	2	3	3	2	2	3	3	2	2	3	5	5	5	3	4	2	5	3	5	3	5	5	4	5	2	4	2	5
0	0	0	0	0	0	0	0	0	0	0	0	0	0	0	0	0	0	0	0	0	0	0	0	0	0	0	0	0	0	0	0	0	0	0	0	0	0	0	0	0	0	0	0	0	0	2	4	2	5
0	0	0	0	0	0	0	0	0	0	0	0	0	0	0	0	0	0	0	0	0	0	0	0	0	0	0	0	0	0	0	0	0	0	0	0	0	0	0	0	0	0	0	0	0	0	2	4	2	5
5	5	5	2	5	2	3	3	5	5	3	3	3	2	4	4	5	2	2	3	2	2	2	3	3	2	2	3	3	2	2	3	5	5	5	3	4	2	5	3	5	3	5	5	4	5	2	4	2	5
5	5	5	2	5	2	3	3	5	5	3	3	3	2	4	4	5	2	2	3	2	2	2	3	3	2	2	3	3	2	2	3	5	5	5	3	4	2	5	3	5	3	5	5	4	5	2	4	2	5
0	0	0	0	0	0	0	3	5	5	3	3	3	2	4	4	5	2	2	3	2	2	2	3	3	2	2	3	3	2	2	3	5	5	5	3	4	2	5	3	5	3	5	5	4	5	2	4	2	5
0	0	0	0	0	0	0	0	0	0	0	3	3	2	4	4	5	2	2	3	2	2	2	3	3	2	2	3	3	2	2	3	5	5	5	3	4	2	5	3	5	3	5	5	4	5	2	4	2	5
0	0	0	0	0	0	0	0	0	0	0	0	0	0	0	0	0	0	0	0	0	0	0	0	0	2	2	3	3	2	2	3	5	5	5	3	4	2	5	3	5	3	5	5	4	5	2	4	2	5
5	5	5	2	5	2	3	3	5	5	3	3	3	2	4	4	5	2	2	3	2	2	2	3	3	2	2	3	3	2	2	3	5	5	5	3	4	2	5	3	5	3	5	5	4	5	2	4	2	5
0	0	0	0	0	0	0	0	0	0	0	3	3	2	4	4	5	2	2	3	2	2	2	3	3	2	2	3	3	2	2	3	5	5	5	3	4	2	5	3	5	3	5	5	4	5	2	4	2	5
0	0	0	0	0	0	0	0	0	0	0	3	3	2	4	4	5	2	2	3	2	2	4	3	3	2	2	3	3	2	2	3	5	5	5	3	4	2	5	3	5	3	5	5	4	5	2	4	2	5
1	1	1	1	5	2	3	3	5	5	3	3	3	2	4	4	5	2	2	3	2	2	2	3	3	2	2	3	3	2	2	3	5	5	5	3	4	2	5	3	5	3	5	5	4	5	2	4	2	5
1	1	1	1	1	1	1	1	1	1	1	1	1	1	1	1	1	2	2	3	2	2	2	3	3	2	2	3	3	2	2	3	5	5	5	3	4	2	5	3	5	3	5	5	4	5	2	4	2	5
0	0	0	0	0	2	3	3	5	5	3	3	3	2	4	4	5	2	2	3	2	2	2	3	3	2	2	3	3	2	2	3	5	5	5	3	4	2	5	3	5	3	5	5	4	5	2	4	2	5
0	0	0	2	5	2	3	3	5	5	3	3	3	2	4	4	5	2	2	3	2	2	2	3	3	2	2	3	3	2	2	3	5	5	5	3	4	2	5	3	5	3	5	5	4	5	2	4	2	5
0	0	0	2	5	2	3	3	5	5	3	3	3	2	4	4	5	2	2	3	2	2	2	3	3	2	2	3	3	2	2	3	5	5	5	3	4	2	5	3	5	3	5	5	4	5	2	4	2	5
1	1	1	1	1	1	1	1	1	1	1	1	1	1	1	1	1	1	1	1	1	1	2	3	3	2	2	3	3	2	2	3	5	5	5	3	4	2	5	3	5	3	5	5	4	5	2	4	2	5
5	5	5	2	5	2	3	3	5	5	3	3	3	2	4	4	5	2	2	3	2	2	2	3	3	2	2	3	3	2	2	3	5	5	5	3	4	2	5	3	5	3	5	5	4	5	2	4	2	5
0	0	0	0	5	2	3	3	5	5	3	3	3	2	4	4	5	2	2	3	2	2	2	3	3	2	2	3	3	2	2	3	5	5	5	3	4	2	5	3	5	3	5	5	4	5	2	4	2	5
5	5	5	2	5	2	3	3	5	5	3	3	3	2	4	4	5	2	2	3	2	2	2	3	3	2	2	3	3	2	2	3	5	5	5	3	4	2	5	3	5	3	5	5	4	5	2	4	2	5
0	0	0	0	0	0	0	0	0	0	0	0	0	0	0	0	0	0	0	0	0	0	0	0	0	0	0	0	0	0	0	0	0	0	0	0	0	0	0	0	0	0	0	0	0	0	2	4	2	5
0	0	0	0	0	0	0	0	0	0	0	0	0	0	0	0	0	0	0	0	0	0	0	0	0	0	0	0	0	0	0	0	0	0	0	0	0	0	0	0	0	3	5	5	4	5	2	4	2	5
0	0	0	0	0	2	3	3	5	5	3	3	3	2	4	4	5	2	2	3	2	2	2	3	3	2	2	3	3	2	2	3	5	5	5	3	4	2	5	3	5	3	5	5	4	5	2	4	2	5
0	0	0	0	0	0	0	0	0	0	0	0	0	0	0	0	0	0	0	0	0	0	0	3	3	2	2	3	3	2	2	3	5	5	5	3	4	2	5	3	5	3	5	5	4	5	2	4	2	5
0	0	0	0	0	0	0	0	0	0	0	0	0	0	0	0	0	0	0	0	0	0	0	0	0	0	0	0	0	0	0	0	0	0	0	0	0	0	0	0	0	0	0	0	0	0	0	4	2	5
0	0	0	0	3	2	3	3	5	5	3	3	3	2	4	4	5	2	2	3	2	2	2	3	3	2	2	3	3	2	2	3	5	5	5	3	4	2	5	3	5	3	5	5	4	5	2	4	2	5
5	5	5	2	5	2	3	3	5	5	3	3	3	2	4	4	5	2	2	3	2	2	2	3	3	2	2	3	3	2	2	3	5	5	5	3	4	2	5	3	5	3	5	5	4	5	2	4	2	5
5	5	5	2	5	2	3	3	5	5	3	3	3	2	4	4	5	2	2	3	2	2	2	3	3	2	2	3	3	2	2	3	5	5	5	3	4	2	5	3	5	3	5	5	4	5	2	4	2	5
5	5	5	2	5	2	3	3	5	5	3	3	3	2	4	4	5	2	2	3	2	2	2	3	3	2	2	3	3	2	2	3	5	5	5	3	4	2	5	3	5	3	5	5	4	5	2	4	2	5
1	1	1	1	1	1	1	1	1	1	1	1	1	1	1	1	1	1	1	1	1	2	2	3	3	2	2	3	3	2	2	3	5	5	5	3	4	2	5	3	5	3	5	5	4	5	2	4	2	5
0	0	0	0	0	0	0	0	0	0	0	3	3	2	4	4	5	2	2	3	2	2	2	3	3	2	2	3	3	2	2	3	5	5	5	3	4	2	5	3	5	3	5	5	4	5	2	4	2	5
0	0	0	0	0	0	0	0	0	0	0	0	0	0	0	0	0	2	2	3	2	2	2	3	3	2	2	3	3	2	2	3	5	5	5	3	4	2	5	3	5	3	5	5	4	5	2	4	2	5
5	5	5	2	5	2	3	3	5	5	3	3	3	2	4	4	5	2	2	3	2	2	2	3	3	2	2	3	3	2	2	3	5	5	5	3	4	2	5	3	5	3	5	5	4	5	2	4	2	5
1	1	1	1	1	1	1	1	1	1	1	1	1	1	1	1	1	1	1	1	1	1	1	1	1	1	2	3	3	2	2	3	5	1	5	3	4	2	5	3	5	3	5	5	4	5	2	4	2	5
0	0	0	0	0	0	0	0	0	0	0	0	0	0	0	0	0	0	0	0	0	0	0	0	0	0	0	0	0	0	0	0	0	0	0	0	0	0	0	0	0	0	0	0	0	0	2	4	2	5
0	0	0	0	0	0	0	0	0	0	0	0	0	0	0	0	0	0	0	0	0	0	0	0	0	0	0	0	0	0	0	3	5	5	5	3	4	2	5	3	5	3	5	5	4	5	2	4	2	5
0	0	0	0	5	2	3	3	5	5	3	3	3	2	4	4	5	2	2	3	2	2	2	3	3	2	2	3	3	2	2	3	5	5	5	3	4	2	5	3	5	3	5	5	4	5	2	4	2	5
1	1	1	1	5	2	3	3	5	5	3	3	3	2	4	4	5	2	2	3	2	2	2	3	3	2	2	3	3	2	2	3	5	5	5	3	4	2	5	3	5	3	5	5	4	5	2	4	2	5
0	0	0	0	0	0	0	0	0	0	0	0	0	0	0	0	0	0	0	0	0	0	0	0	3	2	2	3	3	2	2	3	5	5	5	3	4	2	5	3	5	3	5	5	4	5	2	4	2	5
5	5	5	2	5	2	3	3	5	5	3	3	3	2	4	4	5	2	2	3	2	2	2	3	3	2	2	3	3	2	2	3	5	5	5	3	4	2	5	2	5	3	5	5	4	5	2	4	2	5
0	0	0	0	0	0	0	0	0	0	0	0	0	0	0	0	0	0	0	0	0	0	0	0	0	0	2	3	3	2	2	3	5	5	5	3	4	2	5	3	2	3	5	5	4	5	2	4	2	5
0	0	0	0	0	0	0	0	0	0	0	0	0	0	0	0	0	0	0	0	0	0	0	0	0	0	0	0	0	0	0	0	0	0	0	0	0	0	0	0	0	0	0	0	0	0	2	4	2	5
5	5	5	2	5	2	3	3	5	5	3	3	3	2	4	4	5	2	2	3	2	2	2	3	3	2	2	3	3	2	2	3	5	5	5	3	4	2	5	3	5	3	5	5	4	5	2	4	2	5
0	0	0	0	0	0	0	0	0	0	0	0	0	0	0	0	5	2	2	3	2	2	2	3	3	2	2	3	3	2	2	3	5	5	5	3	4	2	5	3	5	3	5	5	4	5	2	4	2	5
0	0	0	0	5	2	3	3	5	5	3	3	3	2	4	4	5	2	2	3	2	2	2	3	3	2	2	3	3	2	2	3	5	5	5	3	4	2	5	3	5	3	5	5	4	5	2	4	2	5
0	0	0	0	0	0	0	0	0	0	0	0	0	0	0	0	0	0	0	0	0	0	0	0	3	2	2	3	3	2	2	3	5	5	5	3	4	2	5	3	5	3	5	5	4	5	2	4	2	5
5	5	5	2	5	2	3	3	5	5	3	3	3	2	4	4	5	2	2	3	2	2	2	3	3	2	2	3	3	2	2	3	5	5	5	3	4	2	5	3	5	3	5	5	4	5	2	4	2	5
0	0	0	0	0	0	0	0	0	0	0	0	0	0	0	0	0	0	0	0	0	0	0	0	0	2	2	3	3	2	2	3	5	5	5	3	4	2	5	3	5	3	5	5	4	5	2	4	2	5
0	0	0	0	0	0	0	0	0	0	0	0	0	0	0	0	0	0	0	0	0	0	0	0	0	0	0	0	0	0	0	0	0	0	0	0	0	0	0	0	0	0	0	0	0	0	2	4	2	5
1	1	1	1	1	1	1	1	5	5	3	3	3	2	4	4	5	2	2	3	2	2	2	3	3	2	2	3	3	2	2	3	5	5	5	3	4	2	5	3	5	3	5	5	4	5	2	4	2	5
1	1	1	1	1	1	1	1	1	1	1	1	1	1	1	1	1	1	2	3	1	2	2	3	3	2	2	3	3	2	2	3	5	5	5	3	4	2	5	3	5	3	5	5	4	5	2	4	2	5
0	0	0	0	0	0	0	0	0	0	0	0	0	0	0	0	0	0	0	0	0	0	0	0	0	0	0	0	0	0	0	0	0	0	0	0	0	0	0	0	0	0	0	0	0	0	0	0	0	0
0	0	0	0	5	2	3	3	5	5	3	3	3	2	4	4	5	2	2	3	2	2	2	3	3	2	2	3	3	2	2	3	5	5	5	3	4	2	5	3	5	3	5	5	4	5	2	4	2	5
0	0	0	0	0	0	0	0	0	0	0	0	0	0	0	0	0	0	0	0	0	0	0	0	0	0	0	3	3	2	2	3	5	5	5	3	4	2	5	3	5	3	5	5	4	5	2	4	2	5
1	1	1	1	1	1	1	1	1	1	1	1	1	1	1	1	5	2	2	3	2	2	2	3	3	2	2	3	3	2	2	3	5	5	5	3	4	2	5	3	5	3	5	5	4	5	2	4	2	5
0	0	0	0	0	0	0	0	0	0	0	0	0	0	0	0	0	0	0	0	0	0	0	3	3	2	2	3	3	2	2	3	5	5	5	3	4	2	5	3	5	3	5	5	4	5	2	4	2	5
0	0	0	0	0	0	0	0	0	0	0	0	0	0	0	0	0	0	0	0	0	0	0	0	0	0	0	0	0	0	2	3	5	5	5	3	4	2	5	3	5	3	5	5	4	5	2	4	2	5
1	1	1	1	1	1	1	1	1	1	1	1	1	1	1	1	1	1	1	1	1	1	1	1	1	1	1	1	1	1	1	1	1	1	1	1	1	1	1	1	1	1	1	1	1	1	2	4	2	5
1	1	1	1	1	1	1	1	1	1	1	1	1	1	1	1	1	1	1	1	1	1	1	1	1	1	1	1	1	1	1	1	1	1	1	1	1	1	1	1	1	1	1	1	1	1	2	4	2	5
1	1	1	1	1	1	1	1	1	1	1	1	1	1	1	1	1	1	1	1	1	1	1	1	1	1	1	1	1	1	1	1	1	1	1	1	1	1	1	1	1	1	1	1	1	1	2	4	2	5
5	5	5	2	5	2	3	3	5	5	3	3	3	2	4	4	5	2	2	3	2	2	2	3	3	2	2	3	3	2	2	3	5	5	5	3	4	2	5	3	5	3	5	5	4	5	2	4	2	5
5	5	5	2	5	2	3	3	5	5	3	3	3	2	4	4	5	2	2	3	2	2	2	3	3	2	2	3	3	2	2	3	5	5	5	3	4	2	5	3	5	3	5	5	4	5	2	4	2	5
1	1	1	2	5	2	3	3	5	5	3	3	3	2	4	4	5	2	2	3	2	2	2	3	3	2	2	3	3	2	2	3	5	5	5	3	4	2	5	3	5	3	5	5	4	5	2	4	2	5
1	1	1	1	1	1	1	1	1	1	1	1	1	1	1	1	1	1	1	1	1	1	1	1	1	1	1	1	1	1	1	1	1	1	1	1	1	1	1	1	1	1	1	1	1	1	2	4	2	5
0	0	0	2	5	2	3	3	5	5	3	3	3	2	4	4	5	2	2	3	2	2	2	3	3	2	2	3	3	2	2	3	5	5	5	3	4	2	5	3	5	3	5	5	4	5	2	4	2	5
5	5	5	2	5	2	3	3	5	5	3	3	3	2	4	4	5	2	2	3	2	2	2	3	3	2	2	3	3	2	2	3	5	5	5	3	4	2	5	3	5	3	5	5	4	5	2	4	2	5
0	0	0	0	0	0	0	0	0	0	0	0	0	0	0	0	0	0	0	0	0	0	0	0	3	2	2	3	3	2	2	3	5	5	5	3	4	2	5	3	5	3	5	5	4	5	2	4	2	5
0	0	0	0	0	0	0	0	0	0	0	0	0	0	0	0	0	0	0	0	0	0	0	0	0	0	0	0	0	0	0	0	0	0	0	3	4	2	5	3	5	3	5	5	4	5	2	4	2	5
0	0	0	0	0	0	0	0	0	0	0	0	0	0	0	0	0	0	0	0	0	0	0	0	3	2	2	3	3	2	2	3	5	5	5	3	4	2	5	3	5	3	5	5	4	5	2	4	2	5
0	0	0	0	5	2	3	3	5	5	3	3	3	2	4	4	5	2	2	3	2	2	2	3	3	2	2	3	3	2	2	3	5	5	5	3	4	2	5	3	5	3	5	5	4	5	2	4	2	5
0	0	0	0	0	0	0	0	0	0	0	0	0	0	0	0	0	0	0	0	0	0	2	3	3	2	2	3	3	2	2	3	5	5	5	3	4	2	5	3	5	3	5	5	4	5	2	4	2	5
5	5	5	2	5	2	3	3	5	5	3	3	3	2	4	4	5	2	2	3	2	2	2	3	3	2	2	3	3	2	2	3	5	5	5	3	4	2	5	3	5	3	5	5	4	5	2	4	2	5
5	5	5	2	5	2	3	3	5	5	3	3	3	2	4	4	5	2	2	3	2	2	2	3	3	2	2	3	3	2	2	3	5	5	5	3	4	2	5	3	5	3	5	5	4	5	2	4	2	5
0	0	0	0	0	0	0	0	0	0	0	0	0	0	0	0	0	0	0	0	0	0	0	0	0	0	0	0	0	0	0	0	0	0	0	3	4	2	5	3	5	3	5	5	4	5	2	4	2	5
0	0	0	0	0	0	0	0	0	0	0	0	0	0	0	0	0	0	2	3	2	2	2	3	3	2	2	3	3	2	2	3	5	5	5	3	4	2	5	3	5	3	5	5	4	5	2	4	2	5
0	0	0	0	0	0	0	0	0	0	0	0	0	0	0	0	0	0	0	0	0	0	0	0	0	0	0	0	0	0	0	0	5	5	5	3	4	2	5	3	5	3	5	5	4	5	2	4	2	5
5	5	5	2	5	2	3	3	5	5	3	3	3	2	4	4	5	2	2	3	2	2	2	3	3	2	2	3	3	2	2	3	5	5	5	3	4	2	5	3	5	3	5	5	4	5	2	4	2	5
1	1	1	1	1	2	3	3	5	5	3	3	3	2	4	4	5	2	2	3	2	2	2	3	3	2	2	3	3	2	2	3	5	5	5	3	4	2	5	3	5	3	5	5	4	5	2	4	2	5
1	1	1	1	1	1	1	1	1	1	1	1	1	1	1	1	1	1	1	1	2	2	2	3	3	2	2	3	3	2	2	3	5	5	5	3	4	2	5	3	5	3	5	5	4	5	2	4	2	5
5	5	5	2	5	2	3	3	5	5	3	3	3	2	4	4	5	2	2	3	2	2	2	3	3	2	2	3	3	2	2	3	5	5	5	3	4	2	5	3	5	3	5	5	4	5	2	4	2	5
0	0	0	0	0	0	0	0	0	0	0	0	0	0	0	0	0	0	2	3	2	2	2	3	3	2	2	3	3	2	2	3	5	5	5	3	4	2	5	3	5	3	5	5	4	5	2	4	2	5
1	1	1	2	5	2	3	3	5	5	3	3	3	2	4	4	5	2	2	3	2	2	2	3	3	2	2	3	3	2	2	3	5	5	5	3	4	2	5	3	5	3	5	5	4	5	2	4	2	5
1	1	1	1	1	1	1	1	1	1	1	1	1	1	1	1	1	1	1	1	1	1	1	1	1	1	1	1	1	1	1	1	1	1	1	1	1	1	1	1	1	1	1	1	1	1	2	4	2	5
0	0	0	0	0	2	3	3	5	5	3	3	3	2	4	4	5	2	2	3	2	2	2	3	3	1	5	5	2	2	2	3	5	5	5	3	4	2	5	3	5	3	5	5	4	5	2	4	2	5
1	1	1	1	1	1	1	1	1	1	1	1	1	1	1	1	1	1	1	1	1	1	1	1	1	1	1	1	1	1	2	3	5	5	5	3	4	2	5	3	5	3	5	5	4	5	2	4	2	5
0	0	0	0	0	0	0	0	0	0	0	0	0	0	0	0	0	0	0	0	0	0	0	1	1	1	1	1	1	1	2	3	5	5	5	3	4	2	5	3	5	3	5	5	4	5	2	4	2	5
1	1	1	1	1	1	1	1	1	1	1	1	1	1	1	1	1	1	1	1	1	1	1	1	1	1	1	1	1	1	2	3	5	5	5	3	4	2	5	3	5	3	5	5	4	5	2	4	2	5
1	1	1	1	1	1	1	1	1	1	1	1	1	1	4	4	5	2	2	3	2	2	2	3	3	2	2	3	3	2	2	3	5	5	5	3	4	2	5	3	5	3	5	5	4	5	2	4	2	5
1	1	1	1	1	1	1	1	1	1	1	1	1	1	1	1	1	1	1	1	1	1	1	1	1	1	1	1	1	1	2	3	5	5	5	3	4	2	5	3	5	3	5	5	4	5	2	4	2	5
5	5	5	2	5	2	3	3	5	5	3	3	3	2	4	4	5	2	2	3	2	2	2	3	3	2	2	3	3	2	2	3	5	5	5	3	4	2	5	3	5	3	5	5	4	5	2	4	2	5
1	5	5	2	5	2	3	3	5	5	3	3	3	2	4	4	5	2	2	3	2	2	2	3	3	2	2	3	3	2	2	3	5	5	5	3	4	2	5	3	5	3	5	5	4	5	2	4	2	5
5	5	5	2	5	2	3	3	5	5	3	3	3	2	4	4	5	2	2	3	2	2	2	3	3	2	2	3	3	2	2	3	5	5	5	3	4	2	5	3	5	3	5	5	4	5	2	4	2	5
0	0	0	1	1	1	1	1	1	1	1	1	1	1	1	1	1	1	1	1	1	1	1	1	1	1	1	1	1	1	2	3	5	5	5	3	4	2	5	3	5	3	5	5	4	5	2	4	2	5
1	1	1	1	1	1	1	1	1	1	1	1	1	1	1	1	1	1	1	1	1	1	1	1	1	1	1	1	1	1	2	3	5	5	5	3	4	2	5	3	5	3	5	5	4	5	2	4	2	5
1	1	1	1	1	1	1	1	1	1	1	1	1	1	1	1	1	1	1	1	1	1	1	1	1	1	1	1	1	1	2	3	5	5	5	3	4	2	5	3	5	3	5	5	4	5	2	4	2	5
5	1	5	2	5	2	3	3	5	5	3	3	3	2	4	4	5	2	2	3	2	2	2	3	3	2	2	3	3	2	2	3	5	5	5	3	4	2	5	3	5	3	5	5	4	5	2	4	2	5
1	1	1	1	1	1	1	1	1	1	1	1	1	1	1	1	1	1	1	1	1	1	1	1	1	1	1	1	1	1	2	3	5	5	5	3	4	2	5	3	5	3	5	5	4	5	2	4	2	5
1	1	1	1	1	1	1	1	1	1	1	1	1	1	1	1	1	1	1	1	1	1	1	1	1	1	1	1	1	1	2	3	5	5	5	3	4	2	5	3	5	3	5	5	4	5	2	4	2	5
1	1	1	1	1	1	1	1	1	1	1	1	1	1	1	1	1	1	1	1	1	1	1	1	1	1	1	1	1	1	2	3	5	5	5	3	4	2	5	3	5	3	5	5	4	5	2	4	2	5
5	5	5	2	5	2	3	3	5	5	3	3	3	2	4	4	5	2	2	3	2	2	2	3	3	2	2	3	3	2	2	3	5	5	5	3	4	2	5	3	5	3	5	5	4	5	2	4	2	5
1	1	1	1	1	1	1	1	1	1	1	1	1	1	1	1	1	1	1	1	1	1	1	1	1	1	1	1	1	1	2	3	5	5	5	3	4	2	5	3	5	3	5	5	4	5	2	4	2	5
0	0	0	0	0	0	0	0	0	0	0	0	0	0	0	0	0	0	0	0	0	0	0	0	0	0	0	0	0	0	0	0	0	0	0	0	0	0	0	0	0	0	0	0	0	0	2	4	2	5
1	1	1	1	1	1	1	1	1	1	1	1	1	1	1	1	1	1	1	1	1	1	1	1	1	1	1	1	1	1	1	3	5	5	5	3	4	2	5	3	5	3	5	5	4	5	2	4	2	5
1	1	1	1	1	1	1	1	1	1	1	1	1	1	1	1	1	1	1	1	1	1	1	1	1	1	1	1	1	1	2	3	5	5	5	3	4	2	5	3	5	3	5	5	4	5	2	4	2	5
1	1	1	1	1	1	1	1	1	1	1	1	1	1	1	4	5	2	2	3	2	2	2	3	3	2	2	3	3	2	2	3	5	5	5	3	4	2	5	3	5	3	5	5	4	5	2	4	2	5
5	5	5	2	5	2	3	3	5	5	3	3	3	2	4	4	5	2	2	3	2	2	2	3	3	2	2	3	3	2	2	3	5	5	5	3	4	2	5	3	5	3	5	5	4	5	2	4	2	5
1	1	1	1	1	1	1	1	1	5	3	3	3	2	4	4	5	2	2	3	2	2	2	3	3	2	2	3	3	2	2	3	5	5	5	3	4	2	5	3	5	3	5	5	4	5	2	4	2	5
1	1	1	1	1	1	1	1	1	5	3	3	3	2	4	4	5	2	2	3	2	2	2	3	3	2	2	3	3	2	2	3	5	5	5	3	4	2	5	3	5	3	5	5	4	5	2	4	2	5
0	0	0	0	0	0	0	0	0	0	0	0	0	0	0	0	0	2	2	3	2	2	2	3	3	2	2	3	3	2	2	3	5	5	5	3	4	2	5	3	5	3	5	5	4	5	2	4	2	5
0	0	0	0	0	0	0	0	0	0	0	0	0	0	0	0	0	2	2	3	2	2	2	3	3	2	2	3	3	2	2	3	5	5	5	3	4	2	5	3	5	3	5	5	4	5	2	4	2	5
1	1	1	1	1	1	1	1	1	1	1	1	1	1	1	1	1	1	1	1	1	1	1	1	1	1	1	1	1	1	2	3	5	5	5	3	4	2	5	3	5	3	5	5	4	5	2	4	2	5
5	5	5	2	5	2	3	3	5	5	3	3	3	2	4	4	5	2	2	3	2	2	2	3	3	2	2	3	3	2	2	3	5	5	5	3	4	2	5	3	5	3	5	5	4	5	2	4	2	5
5	5	5	2	5	2	3	3	5	5	3	3	3	2	4	4	5	2	2	3	2	2	2	3	3	2	2	3	3	2	2	3	5	5	5	3	4	2	5	3	5	3	5	5	4	5	2	4	2	5
1	1	1	2	5	2	3	3	5	5	3	3	3	2	4	4	5	2	2	3	2	2	2	3	3	2	2	3	3	2	2	3	5	5	5	3	4	2	5	3	5	3	5	5	4	5	2	4	2	5
1	1	1	1	1	1	1	1	1	1	1	1	1	1	1	1	1	1	1	1	1	1	1	1	1	1	1	1	1	2	2	3	5	5	5	3	4	2	5	3	5	3	5	5	4	5	2	4	2	5
5	5	5	2	5	2	3	3	5	5	3	3	3	2	4	4	5	2	2	3	2	2	2	3	3	2	2	3	3	2	2	3	5	5	5	3	4	2	5	3	5	3	5	5	4	5	2	4	2	5
1	1	1	1	1	1	1	1	1	1	1	1	1	1	1	1	1	1	1	1	1	2	2	3	3	2	2	3	3	2	2	3	5	5	5	3	4	2	5	3	5	3	5	5	4	5	2	4	2	5
1	1	1	1	1	1	1	1	1	1	1	1	1	1	1	1	1	1	1	1	1	1	1	1	1	1	1	1	1	1	2	3	5	5	5	3	4	2	5	3	5	3	5	5	4	5	2	4	2	5
1	5	5	2	5	2	3	3	5	5	3	3	3	2	4	4	5	2	2	3	2	2	2	3	3	2	2	3	3	2	2	3	5	5	5	3	4	2	5	3	5	3	5	5	4	5	2	4	2	5
0	0	0	0	0	0	0	0	0	0	0	0	0	0	0	0	0	0	0	1	1	1	1	1	1	1	1	1	1	1	1	1	1	1	1	1	1	1	1	1	1	1	1	1	1	1	2	4	2	5
0	0	0	0	0	0	0	0	0	0	0	0	0	0	0	0	0	0	0	1	1	1	1	1	1	1	1	1	1	1	1	1	1	1	1	1	1	1	1	1	1	1	1	1	1	1	2	4	2	5
5	5	5	2	5	2	3	3	5	5	3	3	3	2	4	4	5	2	2	3	2	2	2	3	3	2	2	3	3	2	2	3	5	5	5	3	4	2	5	3	5	3	5	5	4	5	2	4	2	5
5	5	5	2	5	2	3	3	5	5	3	3	3	2	4	4	5	2	2	3	2	2	2	3	3	2	2	3	3	2	2	3	5	5	5	3	4	2	5	3	5	3	5	5	4	5	2	4	2	5
1	1	1	1	1	1	1	1	1	1	1	1	1	1	1	1	1	1	1	1	1	1	1	1	1	1	1	1	1	1	1	1	1	1	1	1	1	1	1	1	1	1	1	1	1	1	2	4	2	5
0	0	0	0	0	0	0	0	0	0	0	0	0	0	0	0	0	0	2	3	2	2	2	3	3	2	2	3	3	2	2	3	5	5	5	3	4	2	5	3	5	3	5	5	4	5	2	4	2	5
0	0	0	0	0	0	0	0	0	0	0	0	0	0	0	0	0	0	0	0	0	0	0	0	0	0	2	3	3	2	2	3	5	5	5	3	4	2	5	3	5	3	5	5	4	5	2	4	2	5
0	0	0	0	0	0	0	0	0	0	0	0	0	0	0	0	0	0	0	0	0	0	0	0	0	2	2	3	3	2	2	3	5	5	5	3	4	2	5	3	5	3	5	5	4	5	2	4	2	5
0	0	0	0	0	0	0	0	0	0	0	0	0	0	0	0	0	0	0	0	0	0	0	0	0	0	0	0	0	0	2	3	5	5	5	3	4	2	5	3	5	3	5	5	4	5	2	4	2	5
0	0	0	0	0	0	0	0	0	0	0	0	0	0	0	0	0	0	0	0	0	0	0	0	0	0	0	0	0	0	0	0	0	0	0	0	0	0	0	0	0	0	0	0	0	0	2	4	2	5
0	0	0	0	0	0	0	0	0	0	0	0	0	0	0	0	0	0	0	0	0	0	0	0	0	0	0	0	0	0	2	3	5	5	5	3	4	2	5	3	5	3	5	5	4	5	2	4	2	5
1	1	5	2	5	2	3	3	5	5	3	3	3	2	4	4	5	2	2	3	2	2	2	3	3	2	2	3	3	2	2	3	5	5	5	3	4	2	5	3	5	3	5	5	4	5	2	4	2	5
0	0	0	0	0	0	0	0	0	0	0	0	0	0	0	0	0	0	0	0	0	0	0	0	0	0	0	0	0	0	0	0	0	0	0	0	0	0	0	0	0	0	0	0	0	0	0	0	0	0
5	5	5	2	5	2	3	3	5	5	3	3	3	2	4	4	5	2	2	3	2	2	2	3	3	2	2	3	3	2	2	3	5	5	5	3	4	2	5	3	5	3	5	5	4	5	2	4	2	5
0	0	0	0	0	0	0	0	0	0	0	0	0	0	0	0	0	0	0	0	0	0	0	0	0	0	0	0	0	0	0	0	0	0	0	0	0	0	0	0	0	0	0	0	0	0	2	4	2	5
0	0	5	2	5	2	3	3	5	5	3	3	3	2	4	4	5	2	2	3	2	2	2	3	3	2	2	3	3	2	2	3	5	5	5	3	4	2	5	3	5	3	5	5	4	5	2	4	2	5
0	0	0	0	0	0	0	0	0	0	0	0	0	0	0	0	0	0	0	0	0	0	2	3	3	2	2	3	3	2	2	3	5	5	5	3	4	2	5	3	5	3	5	5	4	5	2	4	2	5
1	1	1	1	1	1	1	1	1	1	1	1	1	1	1	1	1	1	1	1	1	1	1	1	1	1	1	1	1	1	1	1	1	1	1	1	1	1	1	1	1	1	1	1	1	1	1	1	1	1
1	1	1	1	1	1	1	1	1	1	1	1	1	1	1	1	1	2	2	3	2	2	2	3	3	2	2	3	3	2	2	3	5	5	5	3	4	2	5	3	5	3	5	5	4	5	2	4	2	5
1	1	1	1	1	1	1	1	1	1	1	1	3	1	1	1	1	1	1	1	1	2	2	3	3	2	2	3	3	2	2	3	5	5	5	3	4	2	5	3	5	3	5	5	4	5	2	4	2	5
1	1	1	1	1	2	3	3	5	5	3	3	3	2	4	4	5	2	2	3	2	2	2	3	3	2	2	3	3	2	2	3	5	5	5	3	4	2	5	3	5	3	5	5	4	5	2	4	2	5
0	0	0	0	0	0	0	0	0	0	0	0	0	0	0	0	0	2	1	3	2	5	2	3	3	2	2	3	3	2	2	3	5	5	5	3	4	2	5	3	5	3	5	5	4	5	2	4	2	5
1	1	1	1	1	1	1	1	1	1	1	1	1	1	1	1	1	1	1	1	1	1	1	1	1	1	1	1	1	1	2	3	5	5	5	3	4	2	5	3	5	3	5	5	4	5	2	4	2	5
0	0	0	0	0	0	0	0	0	0	0	0	0	0	0	0	0	0	0	0	0	0	0	0	0	0	0	0	0	0	0	0	0	0	0	0	0	0	0	0	0	0	0	0	0	0	0	0	0	0
0	0	0	0	0	0	0	0	0	0	0	0	0	0	0	0	0	0	0	0	0	0	0	0	0	0	0	0	0	0	0	0	0	0	0	0	0	0	0	0	0	0	0	0	0	0	0	0	0	0
5	5	5	2	5	2	3	3	5	5	3	3	3	2	4	4	5	2	2	3	2	2	2	3	3	2	2	3	3	2	2	3	5	5	5	3	4	2	5	3	5	3	5	5	4	5	2	4	2	5
5	5	5	2	5	2	3	3	5	5	3	3	3	2	4	4	5	2	2	3	2	2	2	3	3	2	2	3	3	2	2	3	5	5	5	3	4	2	5	3	5	3	5	5	4	5	2	4	2	5
5	5	5	2	5	2	3	3	5	5	3	3	3	2	4	4	5	2	2	3	2	2	2	3	3	2	2	3	3	2	2	3	5	5	5	3	4	2	5	3	5	3	5	5	4	5	2	4	2	5
5	2	5	2	2	2	3	3	5	5	3	3	3	2	4	4	5	2	2	3	2	2	2	3	3	2	2	3	3	2	2	3	5	5	5	3	4	2	5	3	5	3	5	5	4	5	2	4	2	5
0	0	0	0	0	0	0	0	0	0	0	0	0	0	0	0	0	0	0	0	0	0	0	0	0	0	0	0	0	0	0	0	0	0	0	0	0	0	0	0	0	0	0	0	0	0	2	4	2	5
0	0	0	0	0	0	0	0	0	0	0	0	0	0	0	0	0	0	0	0	0	0	0	0	0	0	0	0	0	0	2	3	5	5	5	3	4	2	5	3	5	3	5	5	4	5	2	4	2	5
1	1	1	1	1	1	1	1	1	1	1	1	1	1	1	1	1	1	1	1	1	1	1	1	1	1	1	3	3	2	2	3	5	5	5	3	4	2	5	3	5	3	5	5	4	5	2	4	2	5
0	0	0	0	0	0	0	0	0	0	0	0	0	0	0	0	0	0	0	0	0	0	0	0	0	0	0	0	0	0	2	3	5	5	5	3	4	2	5	3	5	3	5	5	4	5	2	4	2	5
5	5	5	2	5	2	3	3	5	5	3	3	3	2	4	4	5	2	2	3	2	2	2	3	3	2	2	3	3	2	2	3	5	5	5	3	4	2	5	3	5	3	5	5	4	5	2	4	2	5
0	0	0	0	1	2	3	3	5	5	3	3	3	2	4	4	1	2	1	3	2	2	2	3	3	2	1	3	3	2	2	3	5	5	5	3	4	2	5	3	5	3	5	5	4	5	2	4	2	5
5	5	5	2	5	2	3	3	5	5	3	3	3	2	4	4	5	2	2	3	2	2	2	3	3	2	2	3	3	2	2	3	5	5	5	3	4	2	5	3	5	3	5	5	4	5	2	4	2	5
0	0	0	0	0	0	0	0	0	0	0	0	0	0	0	0	0	0	0	0	0	0	0	0	0	0	0	0	0	4	2	3	5	5	5	3	4	2	5	3	5	3	5	5	4	5	2	4	2	5
0	0	0	0	0	0	0	0	0	0	0	0	0	0	0	0	0	0	0	0	0	0	0	0	0	0	0	0	0	0	0	0	0	0	0	0	0	0	0	0	0	0	0	0	0	0	0	0	0	0
1	1	1	1	1	1	1	1	1	1	1	1	1	1	1	1	1	1	1	1	1	1	1	1	1	1	1	3	3	2	2	3	5	5	5	3	4	2	5	3	5	3	5	5	4	5	2	4	2	5
0	0	0	0	5	2	3	3	5	5	3	3	3	2	4	4	5	2	2	3	2	2	2	3	3	2	2	3	3	2	2	3	5	5	5	3	4	2	5	3	5	3	5	5	4	5	2	4	2	5
0	0	0	0	0	0	3	3	5	5	3	3	3	2	4	4	5	2	2	3	2	2	2	3	3	2	2	3	3	2	2	3	5	5	5	3	4	2	5	3	5	3	5	5	4	5	2	4	2	5
5	5	5	2	5	2	3	3	5	5	3	3	3	2	4	4	5	2	2	3	2	2	2	3	3	2	2	3	3	2	2	3	5	5	5	3	4	2	5	3	5	3	5	5	4	5	2	4	2	5
5	5	5	2	5	2	3	3	5	5	3	3	3	2	4	4	5	2	2	3	2	2	2	3	3	2	2	3	3	2	2	3	5	5	5	3	4	2	5	3	5	3	5	5	4	5	2	4	2	5
5	5	5	2	5	2	3	3	5	5	3	3	3	2	4	4	5	2	2	3	2	2	2	3	3	2	2	3	3	2	2	3	5	5	5	3	4	2	5	3	5	3	5	5	4	5	2	4	2	5
1	1	1	1	1	1	1	1	1	1	1	1	1	1	1	1	1	1	1	1	1	1	1	1	1	1	1	1	1	1	1	1	1	1	1	1	1	1	1	1	1	1	1	1	1	1	2	4	2	5
5	5	5	2	5	2	3	3	5	5	3	3	3	2	4	4	5	2	2	3	2	2	2	3	3	2	2	3	3	2	2	3	5	5	5	3	4	2	5	3	5	3	5	5	4	5	2	4	2	5
0	0	0	0	0	0	0	0	0	0	0	0	0	0	0	0	0	0	0	0	0	0	2	3	3	2	2	3	3	2	2	3	5	5	5	3	4	2	5	3	5	3	5	5	4	5	2	4	2	5
0	0	0	0	0	0	0	0	0	0	0	0	0	0	4	4	5	2	2	3	2	2	2	3	3	2	2	3	3	2	2	3	5	5	5	3	4	2	5	3	5	3	5	5	4	5	2	4	2	5
0	0	0	0	0	0	0	0	0	0	0	0	0	0	0	0	0	0	0	0	0	0	0	0	0	0	0	0	0	0	2	3	5	5	5	3	4	2	5	3	5	3	5	5	4	5	2	4	2	5
0	0	5	2	5	2	3	3	5	5	3	3	3	2	4	4	5	2	2	3	2	2	2	3	3	2	2	3	3	2	2	3	5	5	5	3	4	2	5	3	5	3	5	5	4	5	2	4	2	5
0	0	0	0	0	0	0	0	0	0	0	0	0	0	0	0	0	0	0	0	0	0	2	3	3	2	1	3	3	2	2	3	5	5	5	3	4	2	5	3	5	3	5	5	4	5	2	4	2	5
0	0	0	0	0	0	0	0	0	0	0	0	0	0	0	0	0	0	0	0	2	1	2	3	3	1	1	3	3	2	2	3	5	5	5	3	4	2	5	3	5	3	5	5	4	5	2	4	2	5
0	0	0	0	5	1	3	3	5	5	3	3	3	2	4	4	5	2	2	3	2	1	1	3	3	2	2	3	3	2	2	3	5	5	5	3	4	2	5	3	5	3	5	5	4	5	2	4	2	5
0	0	0	0	0	0	0	0	0	0	0	0	0	0	0	0	0	0	0	0	0	0	0	0	0	0	0	0	0	0	2	3	5	5	5	3	4	2	5	3	5	3	5	5	4	5	2	4	2	5
0	0	0	0	0	0	0	0	0	0	0	0	0	0	0	0	0	0	0	0	0	0	0	0	0	0	0	0	0	0	2	3	5	5	5	3	4	2	5	3	5	3	5	5	4	5	2	4	2	5
0	0	0	0	5	2	3	3	5	5	3	3	3	2	4	4	5	2	2	3	2	2	2	3	3	2	2	3	3	2	2	3	5	5	5	3	4	2	5	3	5	3	5	5	4	5	2	4	2	5
0	0	0	0	0	0	0	0	0	0	0	0	0	0	0	0	0	0	0	0	0	0	0	0	0	0	0	0	0	0	0	0	0	0	0	0	0	0	0	0	0	0	0	0	0	0	0	0	0	0
0	0	0	0	0	0	0	0	0	0	0	0	0	0	0	0	0	0	0	0	0	0	0	0	0	0	0	0	0	0	2	3	5	5	5	3	4	2	5	3	5	3	5	5	4	5	2	4	2	5
0	0	0	0	0	0	0	0	0	0	0	0	0	0	0	0	0	0	0	0	0	0	0	0	0	0	0	0	0	0	2	3	5	5	5	3	4	2	5	3	5	3	5	5	4	5	2	4	2	5
0	0	0	0	0	0	0	0	0	0	0	0	0	0	0	0	0	0	0	0	0	0	0	0	0	0	0	0	3	2	2	3	5	5	5	3	4	2	5	3	5	3	5	5	4	5	2	4	2	5
5	5	5	2	5	2	3	3	5	5	3	3	3	2	4	4	5	2	2	3	2	2	2	3	3	2	2	3	3	2	2	3	5	5	5	3	4	2	5	3	5	3	5	5	4	5	2	4	2	5
0	0	0	0	0	0	0	0	0	0	0	0	0	0	0	0	0	2	2	3	2	2	2	3	3	2	2	3	1	2	2	3	5	5	5	3	4	2	5	3	5	3	5	5	4	5	2	4	2	5
0	0	0	0	0	0	0	0	0	0	0	0	0	0	0	0	0	0	0	0	0	0	2	3	3	2	2	3	3	2	2	3	5	5	5	3	4	2	5	3	5	3	5	5	4	5	2	4	2	5
0	0	0	0	0	0	0	0	0	0	0	0	0	0	0	0	0	0	0	0	0	0	2	3	3	2	2	3	3	2	2	3	5	5	5	3	4	2	5	3	5	3	5	5	4	5	2	4	2	5
0	0	0	0	0	0	0	0	0	0	0	0	0	0	0	0	0	0	0	0	0	0	0	3	3	2	2	3	3	2	2	3	5	5	5	3	4	2	5	3	5	3	5	5	4	5	2	4	2	5
1	1	1	1	1	1	1	3	5	5	3	3	3	2	4	4	5	2	2	3	2	2	2	3	3	2	2	3	3	2	2	3	5	5	5	3	4	2	5	3	5	3	5	5	4	5	2	4	2	5
5	5	5	2	5	2	3	3	5	5	3	3	3	2	4	4	5	2	2	3	2	2	2	3	3	2	2	3	3	2	2	3	5	5	5	3	4	2	5	3	5	3	5	5	4	5	2	4	2	5
0	0	0	0	0	0	0	0	0	0	0	0	0	0	0	0	0	0	0	0	0	0	0	0	3	5	5	5	2	2	2	3	5	5	5	3	4	2	5	3	5	3	5	5	4	5	2	4	2	5
0	0	0	0	0	0	0	0	0	0	0	0	0	0	0	0	0	0	0	0	0	0	0	0	0	0	0	0	0	0	0	0	0	0	0	0	0	0	0	0	0	0	0	0	0	0	0	4	2	5
0	0	0	0	0	2	3	3	5	5	3	3	3	2	4	4	5	2	2	3	2	2	2	3	3	2	2	3	3	2	2	3	5	5	5	3	4	2	5	3	5	3	5	5	4	5	2	4	2	5
1	1	1	1	1	1	1	1	1	1	1	1	1	1	1	1	1	1	1	1	1	1	1	1	1	1	1	1	1	1	1	1	1	1	1	1	1	1	1	1	1	1	1	1	1	1	2	4	2	5
0	0	0	0	0	0	0	0	0	0	0	0	0	0	0	0	0	0	0	0	0	0	0	0	0	0	0	0	0	0	2	3	5	5	5	3	4	2	5	3	5	3	5	5	4	5	2	4	2	5
0	0	0	0	0	0	0	0	0	0	0	0	0	0	0	0	0	0	0	0	0	0	0	0	0	0	0	0	0	0	0	0	0	0	0	0	0	0	0	0	0	0	0	0	0	0	0	0	0	0
5	5	5	2	5	2	3	3	5	5	3	3	3	2	4	4	5	2	2	3	2	2	2	3	3	2	2	3	3	2	2	3	5	5	5	3	4	2	5	3	5	3	5	5	4	5	2	4	2	5
0	0	0	0	0	0	0	0	0	0	0	0	0	0	0	0	0	0	0	0	2	2	2	3	3	2	2	3	3	2	2	3	5	5	5	3	4	2	5	3	5	3	5	5	4	5	2	4	2	5
0	0	0	0	0	0	0	0	0	0	0	0	0	0	0	0	0	0	0	0	0	0	2	3	3	2	2	3	3	2	2	3	5	5	5	3	4	2	5	3	5	3	5	5	4	5	2	4	2	5
5	5	5	2	5	2	3	3	5	5	3	3	3	2	4	4	5	2	2	3	2	2	2	3	3	2	2	3	3	2	2	3	5	5	5	3	4	2	5	3	5	3	5	5	4	5	2	4	2	5
1	1	1	1	1	1	1	1	1	1	1	1	1	1	4	4	5	2	2	3	2	2	2	3	3	2	2	3	3	2	2	3	5	5	5	3	4	2	5	3	5	3	5	5	4	5	2	4	2	5
0	0	0	0	0	0	0	0	0	0	0	0	0	0	0	0	0	0	0	0	0	0	2	3	3	2	2	3	5	2	2	3	5	5	5	3	4	2	5	3	5	3	5	5	4	5	2	4	2	5
0	0	0	0	0	0	0	0	0	0	0	0	0	0	0	0	0	0	0	0	0	0	0	0	0	0	0	0	0	0	0	0	0	0	0	3	4	2	5	3	5	3	5	5	4	5	2	4	2	5
0	0	0	0	0	0	0	0	0	0	0	0	0	0	0	0	0	0	0	0	0	0	0	0	0	0	0	0	0	0	0	0	0	0	0	0	0	0	0	0	0	0	0	0	0	0	2	4	2	5
0	0	0	0	0	0	0	0	0	0	0	0	0	0	0	0	0	0	0	0	0	0	2	3	3	2	2	3	3	2	2	3	5	5	5	3	4	2	5	3	5	3	5	5	4	2	2	4	2	5
0	0	5	2	5	2	3	3	5	5	3	3	3	2	4	4	5	2	2	3	2	2	2	3	3	2	2	3	3	2	2	3	5	5	5	3	4	2	5	3	5	3	5	5	4	5	2	4	2	5
1	1	1	1	1	1	1	1	1	1	1	1	1	1	1	1	5	2	2	3	2	2	2	3	3	2	2	3	3	2	2	3	5	5	5	3	4	2	5	3	5	3	5	5	4	5	2	4	2	5
0	0	0	0	0	0	0	0	0	0	0	0	0	0	0	0	0	0	0	0	0	0	0	0	0	0	0	0	0	0	0	0	0	0	0	0	0	0	0	0	0	0	0	0	0	0	2	4	2	5
5	5	5	2	5	2	3	3	5	5	3	3	3	2	4	4	5	2	2	3	2	2	2	3	3	2	2	3	3	2	2	3	5	5	5	3	4	2	5	3	5	3	5	5	4	5	2	4	2	5
0	5	5	2	5	2	3	3	5	5	3	3	3	2	4	4	5	2	2	3	2	2	2	3	3	2	2	3	3	2	2	3	5	5	5	3	4	2	5	3	5	3	5	5	4	5	2	4	2	5
0	0	0	2	5	2	3	3	5	5	3	3	3	2	4	4	5	2	2	3	2	2	2	3	3	2	2	3	3	2	2	3	5	5	5	3	4	2	5	3	5	3	5	5	4	5	2	4	2	5
5	5	5	2	5	2	3	3	5	5	3	3	3	2	4	4	5	2	2	3	2	2	2	3	3	2	2	3	3	2	2	3	5	5	5	3	4	2	5	3	5	3	5	5	4	5	2	4	2	5
0	0	0	2	5	2	3	3	5	5	3	3	3	2	4	4	5	2	2	3	2	2	2	3	3	2	2	3	3	2	2	3	5	5	5	3	4	2	5	3	5	3	5	5	4	5	2	4	2	5
0	0	0	0	0	2	3	3	5	5	3	3	3	2	4	4	5	2	2	3	2	2	2	3	3	2	2	3	3	2	2	3	5	5	5	3	4	2	5	3	5	3	5	5	4	5	2	4	2	5
0	0	0	0	0	0	3	3	5	5	3	3	3	2	4	4	5	2	2	3	2	2	2	3	3	2	2	3	3	2	2	3	5	5	5	3	4	2	5	3	5	3	5	5	4	5	2	4	2	5
0	0	0	0	0	0	0	0	0	0	0	0	0	0	0	0	5	2	2	3	2	2	2	3	3	2	2	3	3	2	2	3	5	5	5	3	4	2	5	3	5	3	5	5	4	5	2	4	2	5
2	5	5	2	5	2	3	3	5	5	3	3	3	2	4	4	5	2	2	3	2	2	2	3	3	2	2	3	3	2	2	3	5	5	5	3	4	2	5	3	5	3	5	5	4	5	2	4	2	5
0	0	0	2	5	2	3	3	5	5	3	3	3	2	4	4	5	2	2	3	2	2	2	3	3	2	2	3	3	2	2	3	5	5	5	3	4	2	5	3	5	3	5	5	4	5	2	4	2	5
0	0	0	0	0	2	3	3	5	5	3	3	3	2	4	4	5	2	2	3	2	2	2	3	3	2	2	3	3	2	2	3	5	5	5	3	4	2	5	3	5	3	5	5	4	5	2	4	2	5
0	0	0	2	5	2	3	3	5	5	3	3	3	2	4	4	5	2	2	3	2	2	2	3	3	2	2	3	3	2	2	3	5	5	5	3	4	2	5	3	5	3	5	5	4	5	2	4	2	5
5	5	5	2	5	2	3	3	5	5	3	3	3	2	4	4	5	2	2	3	2	2	2	3	3	2	2	3	3	2	2	3	5	5	5	3	4	2	5	3	5	3	5	5	4	5	2	4	2	5
0	0	0	0	0	0	0	5	5	5	3	3	3	2	4	4	5	2	2	3	2	2	2	3	3	2	2	3	3	2	2	3	5	5	5	3	4	2	5	3	5	3	5	5	4	5	2	4	2	5
1	1	1	1	1	1	1	1	1	1	1	1	1	1	1	1	1	2	2	3	2	2	2	3	3	2	2	3	3	2	2	3	5	5	5	3	4	2	5	3	5	3	5	5	4	5	2	4	2	5
0	0	0	0	0	0	0	0	0	0	0	0	0	0	0	0	0	0	0	0	0	0	0	0	0	0	0	0	0	0	0	0	0	0	0	0	0	0	0	0	0	0	0	0	0	0	0	0	0	0
1	1	1	1	1	1	1	1	1	1	1	1	1	1	1	4	5	2	2	3	2	2	2	3	3	2	2	3	3	2	2	3	5	5	5	3	4	2	5	3	5	3	5	5	4	5	2	4	2	5
0	0	0	0	0	0	0	0	5	5	3	3	3	2	4	4	5	2	2	3	2	2	2	3	3	2	2	3	3	2	2	3	5	5	5	3	4	2	5	3	5	3	5	5	4	5	2	4	2	5
5	5	5	2	5	2	3	3	5	5	3	3	3	2	4	4	5	2	2	3	2	2	2	3	3	2	2	3	3	2	2	3	5	5	5	3	4	2	5	3	5	3	5	5	4	5	2	4	2	5
0	0	0	0	0	0	0	0	0	0	0	0	0	0	0	0	0	0	0	0	0	0	0	0	0	0	0	0	3	2	2	3	5	5	5	3	4	2	5	3	5	3	5	5	4	5	2	4	2	5
5	5	5	2	5	2	3	3	5	5	3	3	3	2	4	4	5	2	2	3	2	2	2	3	3	2	2	3	3	2	2	3	5	5	5	3	4	2	5	3	5	3	5	5	4	5	2	4	2	5
5	5	5	2	5	2	3	3	5	5	3	3	3	2	4	4	5	2	2	3	2	2	2	3	3	2	2	3	3	2	2	3	5	5	5	3	4	2	5	3	5	3	5	5	4	5	2	4	2	5
0	0	0	0	0	0	0	0	0	0	0	0	0	0	0	0	0	0	0	0	0	0	0	0	0	0	0	0	0	0	0	0	5	5	5	3	4	2	5	3	5	3	5	5	4	5	2	4	2	5
5	5	5	2	5	2	3	3	5	5	3	3	3	2	4	4	5	2	2	3	2	2	2	3	3	2	2	3	3	2	2	3	5	5	5	3	4	2	5	3	5	3	5	5	4	5	2	4	2	5
5	5	5	2	5	2	3	3	5	5	3	3	3	2	4	4	5	2	2	3	2	2	2	3	3	2	2	3	3	2	2	3	5	5	5	3	4	2	5	3	5	3	5	5	4	5	2	4	2	5
0	0	0	2	5	2	3	3	5	5	3	3	3	2	4	4	5	2	2	3	2	2	2	3	3	2	2	3	3	2	2	3	5	5	5	3	4	2	5	3	5	3	5	5	4	5	2	4	2	5
0	0	0	0	0	0	0	0	0	0	0	0	0	0	0	0	0	0	0	0	0	0	0	0	3	2	2	3	3	2	2	3	5	5	5	3	4	2	5	3	5	3	5	5	4	5	2	4	2	5
5	5	5	2	5	2	3	3	5	5	3	3	3	2	4	4	5	2	2	3	2	2	2	3	3	2	2	3	3	2	2	3	5	5	5	3	4	2	5	3	5	3	5	5	4	5	2	4	2	5
0	0	0	0	0	0	0	0	0	0	0	0	0	0	0	0	0	0	0	0	0	0	0	0	0	0	0	0	0	0	0	0	0	0	0	0	0	0	0	0	0	0	0	0	0	0	2	4	2	5
0	0	0	0	0	2	3	3	5	5	3	3	3	2	4	4	5	2	2	3	2	2	2	3	3	2	2	3	3	2	2	3	5	5	5	3	4	2	5	3	5	3	5	5	4	5	2	4	2	5
5	5	5	2	5	2	3	3	5	5	3	3	3	2	4	4	5	2	2	3	2	2	2	3	3	2	2	3	3	2	2	3	5	5	5	3	4	2	5	3	5	3	5	5	4	5	2	4	2	5
0	0	0	0	0	0	0	0	0	0	0	0	0	0	0	0	0	0	0	0	0	0	0	0	0	0	2	3	3	2	2	3	5	5	5	3	4	2	5	3	5	3	5	5	4	5	2	4	2	5
0	0	0	0	5	2	3	3	5	5	3	3	3	2	4	4	5	2	2	3	2	2	2	3	3	2	2	3	3	2	2	3	5	5	5	3	4	2	5	3	5	3	5	5	4	5	2	4	2	5
0	0	0	0	1	1	3	3	5	5	3	3	3	2	4	4	5	2	2	3	2	2	2	3	3	2	2	3	3	2	2	3	5	5	5	3	4	2	5	3	5	3	5	5	4	5	2	4	2	5
0	0	0	0	0	0	0	0	0	0	0	0	0	0	0	0	0	0	0	0	2	2	2	3	3	2	2	3	3	2	2	3	5	5	5	3	4	2	5	3	5	3	5	5	4	5	2	4	2	5
0	0	0	0	0	0	0	0	0	0	0	0	0	0	0	0	0	0	0	0	0	0	0	0	0	0	0	0	0	0	0	0	0	0	0	0	0	0	0	0	0	0	0	0	0	0	0	0	0	0
0	0	0	2	5	2	3	3	5	5	3	3	3	2	4	4	5	2	2	3	2	2	2	3	3	2	2	3	3	2	2	3	5	5	5	3	4	2	5	3	5	3	5	5	4	5	2	4	2	5
0	0	0	0	0	0	0	0	0	0	0	0	0	0	0	0	0	0	0	0	0	0	2	3	3	2	2	3	3	2	2	3	5	5	5	3	4	2	5	3	5	3	5	5	4	5	2	4	2	5
0	0	0	0	0	2	3	3	5	5	3	3	3	2	4	4	5	2	2	3	2	2	2	3	3	2	2	3	3	2	2	3	5	5	5	3	4	2	5	3	5	3	5	5	4	5	2	4	2	5
0	0	0	0	0	0	0	0	0	0	0	0	0	0	0	0	0	0	0	0	0	0	0	0	0	0	0	0	0	0	0	0	5	5	5	3	4	2	5	3	5	3	5	5	4	5	2	4	2	5
0	0	0	0	0	0	0	0	0	0	0	0	0	0	0	0	0	0	0	0	0	0	2	3	3	2	2	3	3	2	2	3	5	5	5	3	4	2	5	3	5	3	5	5	4	5	2	4	2	5
5	5	5	2	5	2	3	3	5	5	3	3	3	2	4	4	5	2	2	3	2	2	2	3	3	2	2	3	3	2	2	3	5	5	5	3	4	2	5	3	5	3	5	5	4	5	2	4	2	5
1	1	1	1	1	1	1	1	1	1	1	1	1	1	1	4	5	2	2	3	2	2	2	3	3	2	2	3	3	2	2	3	5	5	5	3	4	2	5	3	5	3	5	5	4	5	2	4	2	5
0	0	0	0	5	2	3	3	5	5	3	3	3	2	4	4	5	2	2	3	2	2	2	3	3	2	2	3	3	2	2	3	5	5	5	3	4	2	5	3	5	3	5	5	4	5	2	4	2	5
5	5	5	2	5	2	3	3	5	5	3	3	3	2	4	4	5	2	2	3	2	2	2	3	3	2	2	3	3	2	2	3	5	5	5	3	4	2	5	3	5	3	5	5	4	5	2	4	2	5
0	0	0	0	0	0	0	0	0	0	0	0	0	0	0	0	0	0	0	0	0	0	0	0	0	0	0	0	0	0	0	0	0	0	0	0	0	0	0	0	0	0	0	0	0	0	0	4	2	5
1	1	1	1	1	1	1	1	1	1	1	1	1	1	1	1	1	2	2	3	2	2	2	3	3	2	2	3	3	2	2	3	5	5	5	3	4	2	5	3	5	3	5	5	4	5	2	4	2	5
0	0	0	0	0	0	0	0	0	0	0	0	0	0	0	0	0	0	0	0	0	0	0	0	0	0	0	0	0	0	0	0	0	0	0	0	0	0	0	0	0	0	0	0	0	0	0	0	0	0
0	0	0	0	0	0	0	0	0	0	0	0	0	0	0	0	0	0	0	0	0	0	0	0	0	0	0	0	0	2	2	3	5	5	5	3	4	2	5	3	5	3	5	5	4	5	2	4	2	5
1	1	1	1	1	1	1	1	1	1	1	1	1	1	1	1	1	1	1	1	1	1	1	1	1	1	1	1	3	2	2	3	5	5	5	3	4	2	5	3	5	3	5	5	4	5	2	4	2	5
0	0	0	0	0	0	0	0	0	0	0	0	0	0	0	0	0	0	0	0	0	0	0	0	0	0	0	0	0	0	2	3	5	5	5	3	4	2	5	3	5	3	5	5	4	5	2	4	2	5
0	0	0	0	0	0	0	0	0	0	0	0	0	0	0	0	0	0	0	0	0	0	0	3	3	2	2	3	3	2	2	3	5	5	5	3	4	2	5	3	5	3	5	5	4	5	2	4	2	5
0	0	0	2	5	2	3	3	5	5	3	3	3	2	4	4	5	2	2	3	2	2	2	3	3	2	2	3	3	2	2	3	5	5	5	3	4	2	5	3	5	3	5	5	4	5	2	4	2	5
0	0	0	0	0	0	3	3	5	5	3	3	3	2	4	4	5	2	2	3	2	2	2	3	3	2	2	3	3	2	2	3	5	5	5	3	4	2	5	3	5	3	5	5	4	5	2	4	2	5
0	0	0	0	0	0	0	0	0	0	0	0	0	0	0	0	0	0	0	0	0	0	0	0	0	0	0	0	0	0	0	0	0	0	0	0	0	0	0	0	0	3	5	5	4	5	2	4	2	5
3	5	5	2	5	2	3	3	5	5	3	3	3	2	4	4	5	2	2	3	2	2	2	3	3	2	2	3	3	2	2	3	5	5	5	3	4	2	5	3	5	3	5	5	4	5	2	4	2	5
5	5	5	2	5	2	3	3	5	5	3	3	3	2	4	4	5	2	2	3	2	2	2	3	3	2	2	3	3	2	2	3	5	5	5	3	4	2	5	3	5	3	5	5	4	5	2	4	2	5
1	1	1	1	1	1	1	1	1	1	1	1	1	1	1	1	1	2	2	3	2	2	2	3	3	2	2	3	3	2	2	3	5	5	5	3	4	2	5	3	5	3	5	5	4	5	2	4	2	5
0	0	0	0	5	2	3	3	5	5	3	3	3	2	4	4	5	2	2	3	2	2	2	3	3	2	2	3	3	2	2	3	5	5	5	3	4	2	5	3	5	3	5	5	4	5	2	4	2	5
0	0	0	0	0	0	0	0	5	5	3	3	3	2	4	4	5	2	2	3	2	2	2	3	3	2	2	3	3	2	2	3	5	5	5	3	4	2	5	3	5	3	5	5	4	5	2	4	2	5
5	5	5	2	5	2	3	3	5	5	3	3	3	2	4	4	5	2	2	3	2	2	2	3	3	2	2	3	3	2	2	3	5	5	5	3	4	2	5	3	5	3	5	5	4	5	2	4	2	5
0	0	0	0	0	0	0	3	5	5	3	3	3	2	4	4	5	2	2	3	2	2	2	3	3	2	2	3	3	2	2	3	5	5	5	3	4	2	5	3	5	3	5	5	4	5	2	4	2	5
0	0	0	0	0	0	0	0	0	0	0	0	3	2	4	4	5	2	2	3	2	2	2	3	3	2	2	3	3	2	2	3	5	5	5	3	4	2	5	3	5	3	5	5	4	5	2	4	2	5
0	0	0	0	0	0	0	0	0	5	2	3	2	2	4	5	5	2	2	3	2	2	2	3	3	2	2	3	3	2	2	3	3	5	5	3	4	2	5	3	5	3	5	5	4	5	2	4	2	5
5	5	5	2	5	2	3	3	5	5	3	3	3	2	4	4	5	2	2	3	2	2	2	3	3	2	2	3	3	2	2	3	5	5	5	3	4	2	5	3	5	3	5	5	4	5	2	4	2	5
5	5	5	2	5	2	3	3	5	5	3	3	3	2	4	4	5	2	2	3	2	2	2	3	3	2	2	3	3	2	2	3	5	5	5	3	4	2	5	3	5	3	5	5	4	5	2	4	2	5
0	0	0	0	0	0	0	0	0	0	0	0	0	0	0	0	0	0	0	0	0	0	0	0	0	2	2	3	1	4	2	3	5	5	5	3	4	2	5	3	5	3	5	5	4	5	2	4	2	5
5	5	5	2	5	2	3	3	5	5	3	3	3	2	4	4	5	2	2	3	2	2	2	3	3	2	2	3	3	2	2	3	5	5	5	3	4	2	5	3	5	3	5	5	4	5	2	4	2	5
5	5	5	2	5	2	3	3	5	5	3	3	3	2	4	4	5	2	2	3	2	2	2	3	3	2	2	3	3	2	2	3	5	5	5	3	4	2	5	3	5	3	5	5	4	5	2	4	2	5
5	5	5	2	5	2	3	3	5	5	3	3	3	2	4	4	5	2	2	3	2	2	2	3	3	2	2	3	3	2	2	3	5	5	5	3	4	2	5	3	5	3	5	5	4	5	2	4	2	5
5	5	5	2	5	2	3	3	5	5	3	3	3	2	4	4	5	2	2	3	2	2	2	3	3	2	2	3	3	2	2	3	5	5	5	3	4	2	5	3	5	3	5	5	4	5	2	4	2	5
0	0	0	0	0	0	0	0	0	0	0	0	0	0	0	0	0	0	0	0	0	0	0	0	0	0	0	0	0	0	2	3	5	5	5	3	4	2	5	3	5	3	5	5	4	5	2	4	2	5
5	5	5	2	5	2	3	3	5	5	3	3	3	2	4	4	5	2	2	3	2	2	2	3	3	2	2	3	3	2	2	3	5	5	5	3	4	2	5	3	5	3	5	5	4	5	2	4	2	5
0	0	0	0	0	0	0	0	0	0	0	0	0	0	0	0	0	0	0	0	0	0	0	0	0	0	0	0	0	0	0	0	5	5	5	3	4	2	5	3	5	3	5	5	4	5	2	4	2	5
5	5	5	2	5	2	3	3	5	5	3	3	3	2	4	4	5	2	2	3	2	2	2	3	3	2	2	3	3	2	2	3	5	5	5	3	4	2	5	3	5	3	5	5	4	5	2	4	2	5
5	5	5	2	5	2	3	3	5	5	3	3	3	2	4	4	5	2	2	3	2	2	2	3	3	2	2	3	3	2	2	3	5	5	5	3	4	2	5	3	5	3	5	5	4	5	2	4	2	5
5	5	5	2	5	2	3	3	5	5	3	3	3	2	4	4	5	2	2	3	2	2	2	3	3	2	2	3	3	2	2	3	5	5	5	3	4	2	5	3	5	3	5	5	4	5	2	4	2	5
5	5	5	2	5	2	3	3	5	5	3	3	3	2	4	4	5	2	2	3	2	2	2	3	3	2	2	3	3	2	2	3	5	5	5	3	4	2	5	3	5	3	5	5	4	5	2	4	2	5
0	0	0	0	0	0	0	0	0	0	0	0	0	0	0	0	0	0	0	0	0	0	0	0	0	0	0	0	0	0	0	0	0	0	0	0	0	0	0	0	0	0	0	0	0	0	0	4	2	5
0	0	0	0	0	0	0	0	0	0	0	0	0	0	0	0	0	0	0	0	0	0	0	0	0	0	0	0	0	0	0	0	0	0	0	0	0	0	0	0	0	3	5	5	4	5	2	4	2	5
0	0	0	0	0	0	0	0	0	0	0	0	0	0	0	0	0	0	0	0	0	0	2	3	3	2	2	3	3	2	2	3	5	5	5	3	4	2	5	3	5	3	5	5	4	5	2	4	2	5
0	0	5	2	5	2	3	3	5	5	3	3	3	2	4	4	5	2	2	3	2	2	2	3	3	2	2	3	3	2	2	3	5	5	5	3	4	2	5	3	5	3	5	5	4	5	2	4	2	5
5	5	5	2	5	2	3	3	5	5	3	3	3	2	4	4	5	2	2	3	2	2	2	3	3	2	2	3	3	2	2	3	5	5	5	3	4	2	5	3	5	3	5	5	4	5	2	4	2	5
0	0	0	0	0	0	0	0	0	0	0	0	0	0	0	0	0	0	0	0	0	0	0	0	0	0	0	0	0	0	0	0	0	0	0	0	0	0	0	0	0	0	0	0	0	0	2	4	2	5
0	0	0	0	0	0	0	0	0	0	0	0	0	0	0	0	0	0	0	0	0	0	0	0	0	0	0	0	0	0	0	0	0	0	5	3	4	2	5	3	5	3	5	5	4	5	2	4	2	5
0	0	0	0	0	0	0	0	0	0	0	0	0	0	0	0	0	0	0	0	0	2	2	3	3	2	2	3	3	2	2	3	5	5	5	3	4	2	5	3	5	3	5	5	4	5	2	4	2	5
1	1	1	1	1	1	1	1	1	1	1	1	1	1	1	1	5	2	2	3	2	2	2	1	3	2	1	1	3	2	2	3	5	5	5	3	4	2	5	3	5	3	5	5	4	5	2	4	2	5
0	0	0	0	0	0	0	0	0	0	0	0	0	0	0	0	0	0	0	0	0	0	0	0	0	0	0	0	0	0	0	0	0	0	0	0	0	0	0	3	5	3	5	5	4	5	2	4	2	5
5	5	5	2	5	2	3	3	5	5	3	3	3	2	4	4	5	2	2	3	2	2	2	3	3	2	2	3	3	2	2	3	5	5	5	3	4	2	5	3	5	3	5	5	4	5	2	4	2	5
5	5	5	2	5	2	3	3	5	5	3	3	3	2	4	4	5	2	2	3	2	2	2	3	3	2	2	3	3	2	2	3	5	5	5	3	4	2	5	3	5	3	5	5	4	5	2	4	2	5
5	5	5	2	5	2	3	3	5	5	3	3	3	2	4	4	5	2	2	3	2	2	2	3	3	2	2	3	3	2	2	3	5	5	5	3	4	2	5	3	5	3	5	5	4	5	2	4	2	5
5	5	5	2	5	2	3	3	5	5	3	3	3	2	4	4	5	2	2	3	2	2	2	3	3	2	2	3	3	2	2	3	5	5	5	3	4	2	5	3	5	3	5	5	4	5	2	4	2	5
5	5	5	2	5	2	3	3	5	5	3	3	3	2	4	4	5	2	2	3	2	2	2	3	3	2	2	3	3	2	2	3	5	5	5	3	4	2	5	3	5	3	5	5	4	5	2	4	2	5
0	0	0	0	0	0	0	0	0	0	0	0	0	0	0	0	0	0	0	0	0	0	0	0	0	0	0	0	0	0	0	3	5	5	5	3	4	2	5	3	5	3	5	5	4	5	2	4	2	5
0	0	0	0	0	0	0	0	0	0	0	0	0	0	0	0	0	0	0	0	0	0	0	0	0	0	0	0	0	0	0	0	0	0	0	0	0	0	5	3	5	3	5	5	4	5	2	4	2	5
0	0	0	0	0	0	0	0	0	0	0	0	0	0	0	0	0	0	0	0	0	0	0	0	0	0	0	0	0	0	0	0	5	5	5	3	4	2	5	3	5	3	5	5	4	5	2	4	2	5
0	0	0	0	0	0	0	0	0	0	0	0	0	0	0	0	0	0	0	0	0	0	0	0	0	0	0	0	0	0	0	0	0	0	0	3	4	2	5	3	5	3	5	5	4	5	2	4	2	5
0	0	0	0	0	0	0	0	0	0	0	0	0	0	0	0	0	0	0	0	0	0	0	0	0	0	0	0	0	0	0	0	0	0	0	0	0	0	0	0	0	0	0	0	0	0	2	4	2	5
1	5	5	2	5	2	3	3	1	5	3	3	5	2	1	4	5	2	2	3	2	1	2	3	3	2	1	3	1	2	2	3	5	5	5	3	4	2	5	3	5	3	5	5	4	5	2	4	2	5
1	1	1	1	1	1	1	1	1	1	1	1	1	1	1	1	1	1	1	3	2	2	2	3	3	2	2	3	3	2	2	3	5	5	5	3	4	2	5	3	5	3	5	5	4	5	2	4	2	5
1	1	1	1	1	1	1	1	1	1	1	1	1	1	1	1	1	1	1	1	1	1	1	1	1	1	1	1	1	1	1	1	1	1	1	1	1	1	1	1	1	1	1	1	1	1	2	4	2	5
5	5	5	2	5	2	3	3	5	5	3	3	3	2	4	4	5	2	2	3	2	2	2	3	3	2	2	3	3	2	2	3	5	5	5	3	4	2	5	3	5	3	5	5	4	5	2	4	2	5
0	0	0	0	0	0	0	0	0	0	0	0	0	0	0	0	0	0	0	0	0	0	0	0	0	0	0	0	0	0	0	0	0	0	0	0	0	0	0	0	0	0	0	0	0	0	2	4	2	5
0	0	0	0	0	0	0	0	0	0	0	0	0	0	0	0	0	2	2	3	2	2	2	3	3	2	2	3	3	2	2	3	5	5	5	3	4	2	5	3	5	3	5	5	4	5	2	4	2	5
1	1	1	1	1	1	1	1	1	1	1	1	1	1	1	1	1	1	1	1	1	1	1	1	1	1	1	1	1	1	1	1	1	1	1	1	1	1	1	1	1	1	1	1	1	1	2	4	2	5
0	0	0	0	0	0	0	0	0	0	0	0	0	0	0	0	0	0	0	0	0	0	0	0	0	0	0	0	0	0	2	3	5	5	5	3	4	2	5	3	5	3	5	5	4	5	2	4	2	5
0	0	0	0	0	0	0	0	0	0	0	0	0	0	0	0	0	0	0	0	0	0	0	0	0	0	0	0	0	0	2	3	5	5	5	3	4	2	5	3	5	3	5	5	4	5	2	4	2	5
1	1	1	1	1	1	1	1	1	1	1	1	1	2	4	4	5	2	2	3	2	2	2	3	3	2	2	3	3	2	2	3	5	5	5	3	4	2	5	3	5	3	5	5	4	5	2	4	2	5
0	0	0	0	0	0	0	0	0	0	0	0	0	0	0	0	0	0	0	0	0	0	0	0	0	0	0	3	3	1	2	3	5	5	5	3	4	2	5	3	5	3	5	5	4	5	2	4	2	5
0	0	0	0	0	0	0	0	0	0	0	0	0	0	0	0	0	0	0	1	1	1	1	1	1	1	1	1	1	1	2	3	5	5	5	3	4	2	5	3	5	3	5	5	4	5	2	4	2	5
0	0	0	0	0	0	0	0	0	0	0	0	0	0	0	0	0	0	0	0	0	0	0	0	0	0	0	0	0	0	0	0	0	0	0	0	0	0	0	0	0	0	0	0	0	0	2	4	2	5
0	0	0	0	0	0	0	0	0	0	0	0	0	0	0	0	0	0	0	0	0	0	0	0	0	0	0	0	0	0	0	0	0	0	0	0	0	0	0	0	0	0	0	0	0	0	2	4	2	5
0	0	0	0	0	0	0	0	0	0	0	0	0	0	0	0	5	2	2	3	2	2	2	3	3	2	2	3	3	2	2	3	5	5	5	3	4	2	5	3	5	3	5	5	4	5	2	4	2	5
0	0	0	0	0	0	0	0	0	0	0	0	0	0	0	0	5	2	2	3	2	2	2	3	3	2	2	3	3	2	2	3	5	5	5	3	4	2	5	3	5	3	5	5	4	5	2	4	2	5
0	0	5	2	5	2	3	3	5	5	3	3	3	2	4	4	5	2	2	3	2	2	2	3	3	2	2	3	3	2	2	3	5	5	5	3	4	2	5	3	5	3	5	5	4	5	2	4	2	5
1	1	1	1	1	1	1	1	1	1	1	1	1	1	1	1	1	1	1	1	1	1	1	1	1	1	1	1	1	1	1	1	1	1	1	1	1	1	1	1	1	1	1	1	1	1	2	4	2	5
0	0	0	0	0	0	0	0	0	0	0	0	0	0	0	0	0	0	0	0	0	0	0	0	3	3	5	5	5	2	2	5	5	5	5	3	4	2	5	3	5	3	5	5	4	5	2	4	2	5
1	1	1	1	1	1	1	1	1	1	1	1	1	1	1	1	1	1	1	1	1	1	1	1	1	1	1	1	1	1	1	1	1	1	1	1	1	1	1	1	1	1	1	1	1	1	2	4	2	5
5	5	5	2	5	2	3	3	5	5	3	3	3	2	4	4	5	2	2	3	2	2	2	3	3	2	2	3	3	2	2	3	5	5	5	3	4	2	5	3	5	3	5	5	4	5	2	4	2	5
5	5	5	2	5	2	3	3	5	5	3	3	3	2	4	4	5	2	2	3	2	2	2	3	3	2	2	3	3	2	2	3	5	5	5	3	4	2	5	3	5	3	5	5	4	5	2	4	2	5
5	5	5	2	5	2	3	3	5	5	3	3	3	2	4	4	5	2	2	3	2	2	2	3	3	2	2	3	3	2	2	3	5	5	5	3	4	2	5	3	5	3	5	5	4	5	2	4	2	5
0	0	0	0	0	0	0	0	0	0	0	0	0	0	0	0	0	0	0	0	0	0	0	0	3	2	2	3	3	2	2	3	5	5	5	3	4	2	5	3	5	3	5	5	4	5	2	4	2	5
0	0	0	0	0	0	0	0	0	0	0	0	0	0	0	0	0	0	0	0	0	0	0	0	0	0	0	3	3	2	2	3	5	5	5	3	4	2	5	3	5	3	5	5	4	5	2	4	2	5
0	0	0	0	0	0	0	0	0	0	0	0	0	0	0	0	0	0	0	0	0	0	2	3	3	2	2	3	3	2	2	3	5	5	5	3	4	2	5	3	5	3	5	5	4	5	2	4	2	5
0	0	0	0	0	0	0	0	0	0	0	0	0	0	0	0	0	0	0	0	0	0	0	0	0	0	0	0	0	0	2	3	5	5	5	3	4	2	5	3	5	3	5	5	4	5	2	4	2	5
5	5	5	2	5	2	3	3	5	5	3	3	3	2	4	4	5	2	2	3	2	2	2	3	3	2	2	3	3	2	2	3	5	5	5	3	4	2	5	3	5	3	5	5	4	5	2	4	2	5
5	5	5	2	5	2	3	3	5	5	3	3	3	2	4	4	5	2	2	3	2	2	2	3	3	2	2	3	3	2	2	3	5	5	5	3	4	2	5	3	5	3	5	5	4	5	2	4	2	5
0	0	0	0	0	0	0	0	0	0	0	0	0	0	0	0	0	0	0	0	0	0	2	3	3	2	2	3	3	2	2	3	5	5	5	3	4	2	5	3	5	3	5	5	4	5	2	4	2	5
0	5	5	2	5	2	3	3	5	5	3	3	3	2	4	4	5	2	2	3	2	2	2	3	3	2	2	3	3	2	2	3	5	5	5	3	4	2	5	3	5	3	5	5	4	5	2	4	2	5
0	5	5	2	5	2	3	3	5	5	3	3	3	2	4	4	5	2	2	3	2	2	2	3	3	2	2	3	3	2	2	3	5	5	5	3	4	2	5	3	5	3	5	5	4	5	2	4	2	5
5	5	5	2	5	2	3	3	5	5	3	3	3	2	4	4	5	2	2	3	2	2	2	3	3	2	2	3	3	2	2	3	5	5	5	3	4	2	5	3	5	3	5	5	4	5	2	4	2	5
0	0	0	0	0	0	0	0	5	5	3	3	3	2	4	4	5	2	2	3	2	2	2	3	3	2	2	3	3	2	2	3	5	5	5	3	4	2	5	3	5	3	5	5	4	5	2	4	2	5
0	0	0	0	0	0	0	0	0	0	0	0	0	0	0	0	0	0	0	0	0	0	0	3	3	2	2	3	3	2	2	3	5	5	5	3	4	2	5	3	5	3	5	5	4	5	2	4	2	5
0	0	5	2	5	2	3	3	5	5	3	3	3	2	4	4	5	2	2	3	2	2	2	3	3	2	2	3	3	2	2	3	5	5	5	3	4	2	5	3	5	3	5	5	4	5	2	4	2	5
1	1	1	1	5	2	3	3	5	5	3	3	3	2	4	4	5	2	2	3	2	2	2	3	3	2	2	3	3	2	2	3	5	5	5	3	4	2	5	3	5	3	5	5	4	5	2	4	2	5
0	0	0	2	5	2	3	3	5	5	3	3	3	2	4	4	5	2	2	3	2	2	2	3	3	2	2	3	3	2	2	3	5	5	5	3	4	2	5	3	5	3	5	5	4	5	2	4	2	5
5	5	5	2	5	2	3	3	5	5	3	3	3	2	4	4	5	2	2	3	2	2	2	3	3	2	2	3	3	2	2	3	5	5	5	3	4	2	5	3	5	3	5	5	4	5	2	4	2	5
5	5	5	2	5	2	3	3	5	5	3	3	3	2	4	4	5	2	2	3	2	2	2	3	3	2	2	3	3	2	2	3	5	5	5	3	4	2	5	3	5	3	5	5	4	5	2	4	2	5
5	5	5	2	5	2	3	3	5	5	3	3	3	2	4	4	5	2	2	3	2	2	2	3	3	2	2	3	3	2	2	3	5	5	5	3	4	2	5	3	5	3	5	5	4	5	2	4	2	5
5	1	5	2	5	2	3	3	5	5	3	3	3	2	4	4	1	2	2	3	2	2	2	3	3	2	2	3	3	2	2	3	5	5	5	3	4	2	5	3	5	3	5	5	4	5	2	4	2	5
0	0	0	0	0	0	0	0	0	0	0	0	0	0	0	0	0	0	0	0	0	0	0	0	0	0	0	0	0	0	0	0	0	0	0	0	0	0	0	0	0	0	0	0	0	0	0	0	0	0
5	5	5	2	5	2	3	3	5	5	3	3	3	2	4	4	5	2	2	3	2	2	2	3	3	2	2	3	3	2	2	3	5	5	5	3	4	2	5	3	5	3	5	5	4	5	2	4	2	5
0	0	0	2	5	2	3	3	5	5	3	3	3	2	4	4	5	2	2	3	2	2	2	3	3	2	2	3	3	2	2	3	5	5	5	3	4	2	5	3	5	3	5	5	4	5	2	4	2	5
1	1	1	1	1	1	1	1	1	1	1	1	1	1	1	1	1	1	1	1	1	1	1	1	1	1	1	1	1	1	1	1	1	1	1	1	1	1	1	1	1	1	1	1	1	1	2	4	2	5
5	5	5	2	5	2	3	3	5	5	3	3	3	2	4	4	5	2	2	3	2	2	2	3	3	2	2	3	3	2	2	3	5	5	5	3	4	2	5	3	5	3	5	5	4	5	2	4	2	5
0	0	0	0	0	0	0	0	0	0	0	0	0	0	0	0	0	0	0	0	0	0	2	3	3	2	2	3	3	2	2	3	5	5	5	3	4	2	5	3	5	3	5	5	4	5	2	4	2	5
0	0	0	0	0	0	0	0	0	0	0	0	0	0	0	0	0	0	0	0	0	0	0	0	0	0	0	0	0	0	0	0	0	0	0	0	0	0	0	0	0	0	0	0	0	0	2	4	2	5
1	1	1	1	1	1	1	1	1	1	1	1	1	1	1	1	1	1	1	1	1	1	2	3	3	2	2	3	3	2	2	3	5	5	5	3	4	2	5	3	5	3	5	5	4	5	2	4	2	5
0	0	0	0	0	0	0	0	0	0	0	0	0	0	0	0	0	0	0	0	0	0	0	0	0	0	0	0	3	2	2	3	5	5	5	3	4	2	5	3	5	3	5	5	4	5	2	4	2	5
0	0	0	0	0	0	0	0	0	0	0	0	0	0	0	0	0	0	2	3	2	2	2	3	3	2	2	3	3	2	2	3	5	5	5	3	4	2	5	3	5	3	5	5	4	5	2	4	2	5
0	0	0	0	0	0	0	0	0	0	0	0	0	0	0	0	0	0	0	0	0	0	0	0	0	0	0	0	0	0	2	3	5	5	5	3	4	2	5	3	5	3	5	5	4	5	2	4	2	5
0	0	0	0	0	0	0	0	0	0	0	0	0	0	0	0	0	0	0	0	0	0	2	3	3	2	2	3	3	2	2	3	5	5	5	3	4	2	5	3	5	3	5	5	4	5	2	4	2	5
0	0	0	0	0	0	0	0	0	0	0	0	0	0	0	0	0	0	0	0	0	0	0	0	0	0	0	0	0	0	0	0	0	0	0	0	0	0	0	0	0	0	0	0	0	0	2	4	2	5
1	1	1	1	1	1	1	1	1	1	1	1	1	1	1	1	1	1	1	1	1	1	1	1	1	1	1	1	1	1	1	1	1	1	1	1	1	1	1	1	1	1	1	1	4	5	2	4	2	5
1	1	1	1	1	1	1	1	1	1	1	1	1	1	1	1	1	1	1	1	1	1	1	1	1	1	1	1	1	1	1	1	1	1	1	1	1	1	1	1	1	1	1	1	4	5	2	4	2	5
5	5	5	2	5	2	3	3	5	5	3	3	3	2	4	4	5	2	2	3	2	2	2	3	3	2	2	3	3	2	2	3	5	5	5	3	4	2	5	3	5	3	5	5	4	5	2	4	2	5
0	0	0	0	0	0	0	0	0	0	0	0	0	0	0	0	0	0	0	0	0	0	0	0	0	0	0	0	1	1	2	3	5	5	5	3	4	2	5	3	5	3	5	5	4	5	2	4	2	5
1	1	1	1	1	1	1	1	1	1	1	1	1	1	4	4	5	2	2	3	2	2	2	3	3	2	2	3	3	2	2	3	5	5	5	3	4	2	5	3	5	3	5	5	4	5	2	4	2	5
5	5	5	2	5	2	3	3	5	5	3	3	3	2	4	4	5	2	2	3	2	2	2	3	3	2	2	3	3	2	2	3	5	5	5	3	4	2	5	3	5	3	5	5	4	5	2	4	2	5
5	5	5	2	5	2	3	3	5	5	3	3	3	2	4	4	5	2	2	3	2	2	2	3	3	2	2	3	3	2	2	3	5	5	5	3	4	2	5	3	5	3	5	5	4	5	2	4	2	5
5	5	5	2	5	2	3	3	5	5	3	3	3	2	4	4	5	2	2	3	2	2	2	3	3	2	2	3	3	2	2	3	5	5	5	3	4	2	5	3	5	3	5	5	4	5	2	4	2	5
0	0	0	0	0	0	0	0	0	0	0	0	0	0	0	0	0	0	0	0	0	0	0	0	0	0	0	0	0	0	2	3	5	5	5	3	4	2	5	3	5	3	5	5	4	5	2	4	2	5
5	5	5	2	5	2	3	3	5	5	3	3	5	2	4	4	5	2	2	3	2	2	2	3	3	2	2	3	3	2	2	3	5	5	5	3	4	2	5	3	5	3	5	5	4	5	2	4	2	5
0	0	0	0	0	0	0	0	0	0	0	0	0	0	0	0	0	0	0	1	1	1	2	3	3	2	2	3	3	2	2	3	5	5	5	3	4	2	5	3	5	3	5	5	4	5	2	4	2	5
0	0	0	1	5	2	3	3	5	1	3	3	3	2	4	4	1	2	1	3	2	2	1	3	1	2	1	3	3	2	2	3	5	5	5	3	4	2	5	3	5	3	5	5	4	5	2	4	2	5
5	5	5	2	5	2	3	3	5	5	3	3	3	2	4	4	5	2	2	3	2	2	2	3	3	2	2	3	3	2	2	3	5	5	5	3	4	2	5	3	5	3	5	5	4	5	2	4	2	5
5	5	5	2	5	2	3	3	5	5	3	3	3	2	4	4	5	2	2	3	2	2	2	3	3	2	2	3	3	2	2	3	5	5	5	3	4	2	5	3	5	3	5	5	4	5	2	4	2	5
5	5	5	2	5	2	3	3	5	5	3	3	3	2	4	4	5	2	2	3	2	2	2	3	3	2	2	3	3	2	2	3	5	5	5	3	4	2	5	3	5	3	5	5	4	5	2	4	2	5
5	5	5	2	5	2	3	3	5	5	3	3	3	2	4	4	5	2	2	3	2	2	2	3	3	2	2	3	3	2	2	3	5	5	5	3	4	2	5	3	5	3	5	5	4	5	2	4	2	5
0	0	0	0	0	0	0	0	0	0	0	0	0	0	0	0	0	0	0	0	0	0	0	0	0	0	0	0	0	0	0	0	0	0	0	0	0	0	0	0	0	0	0	0	0	0	2	4	2	5
1	1	1	2	5	2	3	3	5	5	3	3	3	2	4	4	5	2	2	3	2	2	2	3	3	2	2	3	3	2	2	3	5	5	5	3	4	2	5	3	5	3	5	5	4	5	2	4	2	5
1	1	1	1	1	1	1	1	1	1	1	1	1	1	1	1	1	1	1	1	1	1	1	1	1	1	1	1	1	2	2	3	5	5	5	3	4	2	5	3	5	3	5	5	4	5	2	4	2	5
5	5	5	2	5	2	3	3	5	5	3	3	3	2	4	4	5	2	2	3	2	2	2	3	3	2	2	3	3	2	2	3	5	5	5	3	4	2	5	3	5	3	5	5	4	5	2	4	2	5
0	0	5	2	5	2	3	3	5	5	3	3	3	2	4	4	5	2	2	3	2	2	2	3	3	2	2	3	3	2	2	3	5	5	5	3	4	2	5	3	5	3	5	5	4	5	2	4	2	5
5	5	5	2	5	2	3	3	5	5	3	3	3	2	4	4	5	2	2	3	2	2	2	3	3	2	2	3	3	2	2	3	5	5	5	3	4	2	5	3	5	3	5	5	4	5	2	4	2	5
5	5	5	2	5	2	3	3	5	5	3	3	3	2	4	4	5	2	2	3	2	2	2	3	3	2	2	3	3	2	2	3	5	5	5	3	4	2	5	3	5	3	5	5	4	5	2	4	2	5
5	5	5	2	5	2	3	3	5	5	3	3	3	2	4	4	5	2	2	3	2	2	2	3	3	2	2	3	3	2	2	3	5	5	5	3	4	2	5	3	5	3	5	5	4	5	2	4	2	5
0	0	0	0	0	0	0	0	0	0	0	0	0	0	0	0	0	0	0	0	0	0	0	0	0	0	0	0	0	0	2	3	5	5	5	3	4	2	5	3	5	3	5	5	4	5	2	4	2	5
5	5	5	2	5	2	3	3	5	5	3	3	3	2	4	4	5	2	2	3	2	2	2	3	3	2	2	3	3	2	2	1	5	5	5	3	4	2	5	3	5	3	5	5	4	5	2	4	2	5
5	5	5	2	5	2	3	3	5	5	3	3	3	2	4	4	5	2	2	3	2	2	2	3	3	2	2	3	3	2	2	3	5	5	5	3	4	2	5	3	5	3	5	5	4	5	2	4	2	5
5	5	5	2	5	2	3	3	5	5	3	3	3	2	4	4	5	2	2	3	2	2	2	3	3	2	2	3	3	2	2	3	5	5	5	3	4	2	5	3	5	3	5	5	4	5	2	4	2	5
1	1	1	1	1	1	1	1	1	1	1	1	1	1	1	1	1	1	1	1	1	1	1	1	1	1	1	1	1	1	1	1	1	1	1	1	1	1	1	1	1	1	1	1	1	1	2	4	2	5
5	5	5	2	5	2	3	3	5	5	3	3	3	2	4	4	5	2	2	3	2	2	2	3	3	2	2	3	3	2	2	3	5	5	5	3	4	2	5	3	5	3	5	5	4	5	2	4	2	5
0	0	0	0	0	0	0	0	0	0	0	0	0	0	0	0	0	0	0	0	0	0	2	3	3	2	2	3	3	2	2	3	5	5	5	3	4	2	5	3	5	3	5	5	4	5	2	4	2	5
1	1	1	1	5	2	3	3	5	5	3	1	3	2	4	4	5	2	2	1	2	2	2	3	3	2	2	3	3	2	2	3	5	5	5	3	4	2	5	3	5	3	5	5	4	5	2	4	2	5
1	1	1	1	1	1	1	1	1	1	1	1	1	1	1	1	1	1	1	1	1	1	1	1	1	1	1	1	1	1	2	3	5	5	5	3	4	2	5	3	5	3	5	5	4	5	2	4	2	5
0	0	0	0	0	0	0	0	0	5	3	3	3	2	4	4	5	2	2	3	2	2	1	3	3	2	2	3	3	2	2	3	5	5	5	3	4	2	5	3	5	3	5	5	4	5	2	4	2	5
1	1	1	1	1	1	1	1	1	1	1	1	1	1	1	1	1	1	1	1	1	1	1	1	1	1	1	1	1	2	2	3	5	5	5	3	4	2	5	3	5	3	5	5	4	5	2	4	2	5
0	0	0	0	5	2	3	3	5	5	3	3	3	2	4	4	5	2	2	3	2	2	2	3	3	2	2	3	3	2	2	3	5	5	5	3	4	2	5	3	5	3	5	5	4	5	2	4	2	5
0	0	0	0	0	0	0	0	0	0	0	0	0	0	0	0	0	0	0	0	0	0	0	0	0	0	0	0	0	0	0	0	0	0	0	0	0	0	0	0	0	0	0	0	0	0	2	4	2	5
5	5	5	2	5	2	3	3	5	5	3	3	3	2	4	4	5	2	2	3	2	2	2	3	3	2	2	3	3	2	2	3	5	5	5	3	4	2	5	3	5	3	5	5	4	5	2	4	2	5
5	5	5	2	5	2	3	3	5	5	3	3	3	2	4	4	5	2	2	3	2	2	2	3	3	2	2	3	3	2	2	3	5	5	5	3	4	2	5	3	5	3	5	5	4	5	2	4	2	5
5	5	5	2	5	2	3	3	5	5	3	3	3	2	4	4	5	2	2	3	2	2	2	3	3	2	2	3	3	2	2	3	5	5	5	3	4	2	5	3	5	3	5	5	4	5	2	4	2	5
1	1	1	2	5	2	3	3	5	5	3	3	3	2	4	4	5	2	2	3	2	2	2	3	3	2	2	3	3	2	2	3	5	5	5	3	4	2	5	3	5	3	5	5	4	5	2	4	2	5
0	0	0	0	0	0	0	0	0	0	0	0	0	0	0	0	0	0	0	0	0	0	0	0	0	0	0	0	0	0	0	0	0	0	0	0	0	0	0	0	0	0	0	0	0	0	2	4	2	5
1	1	1	1	1	1	1	1	5	5	3	3	3	2	4	4	5	2	2	3	2	2	2	3	3	2	2	3	3	2	2	3	5	5	5	3	4	2	5	3	5	3	5	5	4	5	2	4	2	5
0	0	0	0	0	0	0	0	5	5	3	1	3	2	4	4	1	2	2	3	2	2	2	3	3	2	2	3	1	2	2	3	5	5	5	3	4	2	5	3	5	3	5	5	4	5	2	4	2	5
1	1	1	1	1	1	1	1	1	1	1	1	1	1	1	1	1	1	1	1	1	1	1	1	1	1	1	1	1	1	2	3	5	5	5	3	4	2	5	3	5	3	5	5	4	5	2	4	2	5
1	1	1	1	1	1	1	1	1	1	1	1	1	1	1	1	1	1	1	1	1	1	1	1	1	1	1	1	3	2	2	3	5	5	5	3	4	2	5	3	5	3	5	5	4	5	2	4	2	5
5	5	5	2	5	2	3	3	5	5	3	3	3	2	4	4	5	2	2	3	2	2	2	3	3	2	2	3	3	2	2	3	5	5	5	3	4	2	5	3	5	3	5	5	4	5	2	4	2	5
5	5	5	2	5	2	3	3	5	5	3	3	3	2	4	4	5	2	2	3	2	2	2	3	3	2	2	3	3	2	2	3	5	5	5	3	4	2	5	3	5	3	5	5	4	5	2	4	2	5
0	0	0	0	0	0	0	0	5	5	3	3	3	2	4	4	5	2	2	3	2	2	2	3	3	2	2	3	3	2	2	3	5	5	5	3	4	2	5	3	5	3	5	5	4	5	2	4	2	5
5	5	5	2	5	2	3	3	5	5	3	3	3	2	4	4	5	2	2	3	2	2	2	3	3	2	2	3	3	2	2	3	5	5	5	3	4	2	5	3	5	3	5	5	4	5	2	4	2	5
5	5	5	2	5	2	3	3	5	5	3	3	3	2	4	4	5	2	2	3	2	2	2	3	3	2	2	3	3	2	2	3	5	5	5	3	4	2	5	3	5	3	5	5	4	5	2	4	2	5
1	1	1	1	1	1	1	1	1	5	3	3	3	1	4	1	5	2	2	3	2	2	2	3	3	2	2	3	3	2	2	3	5	5	5	3	4	2	5	3	5	3	5	5	4	5	2	4	2	5
1	1	1	1	1	1	1	1	1	1	1	1	1	1	1	1	1	1	1	1	1	1	1	1	3	1	1	1	3	2	2	3	5	5	5	3	4	2	5	3	5	3	5	5	4	5	2	4	2	5
0	0	0	0	0	0	0	0	0	0	0	0	0	0	0	0	0	0	0	0	0	0	0	0	0	0	0	0	0	0	1	3	5	5	5	3	4	2	5	3	5	3	5	5	4	5	2	4	2	5
1	1	1	2	5	2	3	3	5	5	3	3	3	2	4	4	5	2	2	3	2	2	2	3	3	2	2	3	3	2	2	3	5	5	5	3	4	2	5	3	5	3	5	5	4	5	2	4	2	5
5	5	5	2	5	2	3	3	5	5	3	3	3	2	4	4	5	2	2	3	2	2	2	3	3	2	2	3	3	2	2	3	5	5	5	3	4	2	5	3	5	3	5	5	4	5	2	4	2	5
1	5	5	2	5	2	3	3	5	5	3	3	3	2	4	4	5	2	2	3	2	2	2	3	3	2	2	3	3	2	2	3	5	5	5	3	4	2	5	3	5	3	5	5	4	5	2	4	2	5
5	5	5	2	5	2	3	3	5	5	3	3	3	2	4	4	5	2	2	3	2	2	2	3	3	2	2	3	3	2	2	3	5	5	5	3	4	2	5	3	5	3	5	5	4	5	2	4	2	5
5	5	5	2	5	2	3	3	5	5	3	3	3	2	4	4	5	2	2	3	2	2	2	3	3	2	2	3	3	2	2	3	5	5	5	3	4	2	5	3	5	3	5	5	4	5	2	4	2	5
5	5	5	2	5	2	3	3	5	5	3	3	3	2	4	4	5	2	2	3	2	2	2	3	3	2	2	3	3	2	2	3	5	5	5	3	4	2	5	3	5	3	5	5	4	5	2	4	2	5
1	5	5	2	5	2	3	3	5	5	3	3	3	2	4	4	5	2	2	3	2	2	2	3	3	2	2	3	3	2	2	3	5	5	5	3	4	2	5	3	5	3	5	5	4	5	2	4	2	5
1	1	5	2	5	2	3	3	5	5	3	3	3	2	4	4	5	2	2	3	2	2	2	3	3	2	2	3	3	2	2	3	5	5	5	3	4	2	5	3	5	3	5	5	4	5	2	4	2	5
5	5	5	2	5	2	3	3	5	5	3	3	3	2	4	4	5	2	2	3	2	2	2	3	3	2	2	3	3	2	2	3	5	5	5	3	4	2	5	3	5	3	5	5	4	5	2	4	2	5
1	1	5	2	5	2	3	3	5	5	3	3	3	2	4	4	5	2	2	3	2	2	2	3	3	2	2	3	3	2	2	3	5	5	5	3	4	2	5	3	5	3	5	5	4	5	2	4	2	5
5	5	5	2	5	2	3	3	5	5	3	3	3	2	4	4	5	2	2	3	2	2	2	3	3	2	2	3	3	2	2	3	5	5	5	3	4	2	5	3	5	3	5	5	4	5	2	4	2	5
1	1	1	1	1	1	1	1	1	5	3	3	3	2	4	4	5	2	2	3	2	2	2	3	3	2	2	3	3	2	2	3	5	5	5	3	4	2	5	3	5	3	5	5	4	5	2	4	2	5
0	0	0	0	0	0	0	0	0	0	0	0	0	0	0	0	0	0	0	0	0	0	0	0	0	0	0	0	0	0	0	0	0	0	0	0	0	0	0	0	0	0	0	0	0	0	0	0	0	0
5	5	5	2	5	2	3	3	5	5	3	3	3	2	4	4	5	2	2	3	2	2	2	3	3	2	2	3	3	2	2	3	5	5	5	3	4	2	5	3	5	3	5	5	4	5	2	4	2	5
0	0	0	0	5	2	3	3	5	5	3	3	3	2	4	4	5	2	2	3	2	2	2	3	3	2	2	3	3	2	2	3	5	5	5	3	4	2	5	3	5	3	5	5	4	5	2	4	2	5
0	0	0	0	0	0	0	0	0	0	0	0	0	0	0	0	0	0	0	0	0	0	0	0	0	0	0	0	0	0	2	3	5	5	5	3	4	2	5	3	5	3	5	5	4	5	2	4	2	5
5	5	5	2	5	2	3	3	5	5	3	3	3	2	4	4	5	2	2	3	2	2	2	3	3	2	2	3	3	2	2	3	5	5	5	3	4	2	5	3	5	3	5	5	4	5	2	4	2	5
0	0	5	2	5	2	3	3	5	5	3	3	3	2	4	4	5	2	2	3	2	2	2	3	3	2	2	3	3	2	2	3	5	5	5	3	4	2	5	3	5	3	5	5	4	5	2	4	2	5
5	5	5	2	5	2	3	3	5	5	3	3	3	2	4	4	5	2	2	3	2	2	2	3	3	2	2	3	3	2	2	3	5	5	5	3	4	2	5	3	5	3	5	5	4	5	2	4	2	5
1	1	1	1	1	1	1	1	1	5	3	3	3	2	4	4	5	2	2	3	2	2	2	3	3	2	2	3	3	2	2	3	5	5	5	3	4	2	5	3	5	3	5	5	4	5	2	4	2	5
5	5	5	2	5	2	3	3	5	5	3	3	3	2	4	4	5	2	2	3	2	2	2	3	3	2	2	3	3	2	2	3	5	5	5	3	4	2	5	3	5	3	5	5	4	5	2	4	2	5
0	0	0	0	0	0	0	0	0	0	0	0	0	0	0	0	0	0	0	0	0	0	0	0	0	0	0	0	0	1	2	3	5	5	5	3	4	2	5	3	5	3	5	5	4	5	2	4	2	5
1	1	1	1	1	1	1	1	1	1	1	1	1	1	1	1	1	1	1	1	1	1	1	1	1	1	1	1	1	1	1	1	1	1	1	1	1	1	1	1	1	1	1	1	1	1	2	4	2	5
5	5	5	2	5	2	3	3	5	5	3	3	3	2	4	4	5	2	2	3	2	2	2	3	3	2	2	3	3	2	2	3	5	5	5	3	4	2	5	3	5	3	5	5	4	5	2	4	2	5
0	0	0	0	0	0	0	0	0	0	0	0	0	0	0	0	0	0	0	0	0	0	0	0	0	0	0	0	0	0	2	3	5	5	5	3	4	2	5	3	5	3	5	5	4	5	2	4	2	5
0	0	0	0	0	0	0	0	0	0	0	0	0	0	0	0	0	0	0	0	0	0	0	0	0	0	0	0	0	0	0	0	0	0	0	0	0	0	0	0	0	0	0	0	0	0	0	4	2	5
1	1	1	1	1	1	1	1	5	5	3	3	3	2	4	4	5	2	2	3	2	2	2	3	3	2	2	3	3	2	2	3	5	5	5	3	4	2	5	3	5	3	5	5	4	5	2	4	2	5
5	5	5	2	5	2	3	3	5	5	3	3	3	2	4	4	5	2	2	3	2	2	2	3	3	2	2	3	3	2	2	3	5	5	5	3	4	2	5	3	5	3	5	5	4	5	2	4	2	5
1	1	1	1	5	2	3	3	5	5	3	3	3	2	4	4	5	2	2	3	2	2	2	3	3	2	2	3	3	2	2	3	5	5	5	3	4	2	5	3	5	3	5	5	4	5	2	4	2	5
1	1	1	1	1	1	1	1	1	5	3	3	3	2	4	4	5	2	2	3	2	2	2	3	3	2	2	3	3	2	2	3	5	5	5	3	4	2	5	3	5	3	5	5	4	5	2	4	2	5
5	5	5	2	5	2	3	3	5	5	3	3	3	2	4	4	5	2	2	3	2	2	2	3	3	2	2	3	3	2	2	3	5	5	5	3	4	2	5	3	5	3	5	5	4	5	2	4	2	5
1	1	1	1	5	2	3	3	5	5	3	3	3	2	4	4	5	2	2	3	2	2	2	3	3	2	2	3	3	2	2	3	5	5	5	3	4	2	5	3	5	3	5	5	4	5	2	4	2	5
5	5	5	2	5	2	3	3	5	5	3	3	3	2	4	4	5	2	2	3	2	2	2	3	3	2	2	3	3	2	2	3	5	5	5	3	4	2	5	3	5	3	5	5	4	5	2	4	2	5
5	5	5	2	5	2	3	3	5	5	3	3	3	2	4	4	5	2	2	3	2	2	2	3	3	2	2	3	3	2	2	3	5	5	5	3	4	2	5	3	5	3	5	5	4	5	2	4	2	5
1	1	5	2	5	2	3	3	5	5	3	3	3	2	4	4	5	2	2	3	2	2	2	3	3	2	2	3	3	2	2	3	5	5	5	3	4	2	5	3	5	3	5	5	4	5	2	4	2	5
1	1	5	2	5	2	3	3	5	5	3	3	3	2	4	4	5	2	2	3	2	2	2	3	3	2	2	3	3	2	2	3	5	5	5	3	4	2	5	3	5	3	5	5	4	5	2	4	2	5
0	0	0	0	0	0	0	0	0	0	0	0	0	0	0	0	0	0	0	1	1	1	1	1	1	1	1	1	1	1	1	1	1	1	1	1	1	1	1	1	1	1	1	1	1	1	2	4	2	5
0	0	0	0	0	0	0	0	0	0	0	0	0	0	0	0	0	0	0	0	0	0	0	0	3	2	2	3	3	2	2	3	5	5	5	3	4	2	5	3	5	3	5	5	4	5	2	4	2	5
0	0	0	0	0	0	0	0	0	0	0	0	0	0	0	0	0	0	0	0	0	0	0	0	0	0	0	0	0	0	0	0	0	0	0	0	0	0	0	0	0	0	0	0	0	0	2	4	2	5
0	0	0	0	0	0	0	0	0	0	0	0	0	0	0	0	0	0	0	0	0	0	0	0	0	0	0	0	0	0	0	0	0	0	0	0	0	0	0	0	0	0	0	0	0	0	2	4	2	5
0	0	0	0	0	0	0	0	0	0	0	0	0	0	0	0	0	0	0	1	1	1	1	1	1	1	1	1	1	1	2	3	5	5	5	3	4	2	5	3	5	3	5	5	4	5	2	4	2	5
0	0	0	0	0	0	0	0	0	0	0	0	0	0	0	0	0	0	0	0	0	0	0	0	0	0	0	0	0	0	0	0	0	0	0	0	0	0	0	3	5	3	5	5	4	5	2	4	2	5
0	0	0	0	0	0	0	0	0	0	0	0	0	0	0	0	0	0	0	1	1	1	1	1	1	1	1	1	1	1	1	1	1	1	1	1	1	1	1	1	1	1	1	1	1	1	2	4	2	5
1	1	1	1	5	1	1	1	5	5	3	3	3	2	4	1	5	2	2	3	2	2	2	3	3	2	2	3	3	2	2	3	5	5	5	3	4	2	5	3	5	3	5	5	4	5	2	4	2	5
1	1	1	1	1	1	1	1	1	1	1	1	1	1	1	1	1	1	1	1	1	1	1	1	1	1	1	1	1	1	2	3	5	5	5	3	4	2	5	3	5	3	5	5	4	5	2	4	2	5
1	1	1	1	1	1	1	1	1	1	1	1	1	1	1	1	1	1	1	1	1	1	1	1	1	1	1	1	1	1	2	3	5	5	5	3	4	2	5	3	5	3	5	5	4	5	2	4	2	5
1	1	1	1	1	1	1	1	1	1	1	1	1	1	1	1	1	1	1	1	1	1	1	1	1	1	1	1	1	1	1	1	1	1	5	3	4	2	5	3	5	3	5	5	4	5	2	4	2	5
0	0	0	0	0	0	0	0	0	0	0	0	0	0	0	0	0	0	0	1	1	2	2	3	3	2	2	3	3	2	2	3	5	5	5	3	4	2	5	3	5	3	5	5	4	5	2	4	2	5
5	5	5	2	5	2	3	3	5	5	3	3	3	2	4	4	5	2	2	3	2	2	2	3	3	2	2	3	3	2	2	3	5	5	5	3	4	2	5	3	5	3	5	5	4	5	2	4	2	5
0	0	0	0	0	0	0	0	0	0	0	0	0	0	0	0	0	0	0	0	0	0	0	0	0	0	0	0	0	0	0	0	0	0	0	0	0	0	0	0	0	0	0	0	0	0	0	0	0	0
0	0	0	0	0	0	0	0	0	0	0	0	0	0	0	0	0	0	0	0	0	0	0	0	0	0	0	0	0	0	0	0	0	0	0	0	0	0	0	0	0	3	5	5	4	5	2	4	2	5
5	5	5	2	5	2	3	3	5	5	3	3	3	2	4	4	5	2	2	3	2	2	2	3	3	2	2	3	3	2	2	3	5	5	5	3	4	2	5	3	5	3	5	5	4	5	2	4	2	5
0	0	0	0	0	0	0	0	0	0	0	0	0	0	0	0	0	0	0	0	0	0	0	0	0	0	0	0	0	0	0	0	0	0	0	0	0	0	0	0	0	0	0	0	0	0	0	0	0	0
5	5	5	2	5	2	3	3	5	5	3	3	3	2	4	4	5	2	2	3	2	2	2	3	3	2	2	3	3	2	2	3	5	5	5	3	4	2	5	3	5	3	5	5	4	5	2	4	2	5
1	1	1	1	1	1	1	3	5	5	3	3	3	2	4	4	5	2	2	3	2	2	2	3	3	2	2	3	3	2	2	3	5	5	5	3	4	2	5	3	5	3	5	5	4	5	2	4	2	5
5	5	5	2	5	2	3	3	5	5	3	3	3	2	4	4	5	2	2	3	2	2	2	3	3	2	2	3	3	2	2	3	5	5	5	3	4	2	5	3	5	3	5	5	4	5	2	4	2	5
1	1	5	2	5	2	3	3	5	5	3	3	3	2	4	4	5	2	2	3	2	2	2	3	3	2	2	3	3	2	2	3	5	5	5	3	4	2	5	3	5	3	5	5	4	5	2	4	2	5
1	1	1	1	1	1	1	1	5	5	3	3	3	2	4	4	5	2	2	3	2	2	2	3	3	2	2	3	3	2	2	3	5	5	5	3	4	2	5	3	5	3	5	5	4	5	2	4	2	5
1	1	1	1	1	1	1	1	1	1	1	1	1	1	1	1	1	1	1	1	1	2	2	3	3	2	2	3	3	2	2	3	5	5	5	3	4	2	5	3	5	3	5	5	4	5	2	4	2	5
1	1	1	1	1	1	1	1	1	1	1	1	1	1	1	1	1	1	1	1	1	1	2	3	3	2	2	3	3	2	2	3	5	5	5	3	4	2	5	3	5	3	5	5	4	5	2	4	2	5
5	5	5	2	5	2	3	3	5	5	3	3	3	2	4	4	5	2	2	3	2	2	2	3	3	2	2	3	3	2	2	3	5	5	5	3	4	2	5	3	5	3	5	5	4	5	2	4	2	5
1	1	1	1	1	1	1	1	1	1	1	1	1	1	1	1	5	2	2	3	2	2	2	3	3	2	2	3	3	2	2	3	5	5	5	3	4	2	5	3	5	3	5	5	4	5	2	4	2	5
5	5	5	2	5	2	3	3	5	5	3	3	3	2	4	4	5	2	2	3	2	2	2	3	3	2	2	3	3	2	2	3	5	5	5	3	4	2	5	3	5	3	5	5	4	5	2	4	2	5
1	1	1	1	5	2	3	3	5	5	3	3	3	2	4	4	5	2	2	3	2	2	2	3	3	2	2	3	3	2	2	3	5	5	5	3	4	2	5	3	5	3	5	5	4	5	2	4	2	5
1	5	5	2	5	2	3	3	5	5	3	3	3	2	4	4	5	2	2	3	2	2	2	3	3	2	2	3	3	2	2	3	5	5	5	3	4	2	5	3	5	3	5	5	4	5	2	4	2	5
5	5	5	2	5	2	3	3	5	5	3	3	3	2	4	4	5	2	2	3	2	2	2	3	3	2	2	3	3	2	2	3	5	5	5	3	4	2	5	3	5	3	5	5	4	5	2	4	2	5
0	0	0	0	0	0	0	0	0	0	0	0	0	0	0	0	0	0	0	0	0	0	0	0	0	0	0	0	0	0	0	0	0	0	0	0	0	0	0	0	0	0	5	5	4	5	2	4	2	5
0	0	0	0	0	0	0	0	0	0	0	0	0	0	0	0	0	0	0	0	0	0	0	0	0	0	0	0	0	0	0	0	0	0	0	0	0	0	0	0	0	3	5	5	4	5	2	4	2	5
1	1	1	1	1	1	1	1	1	1	1	1	1	1	1	1	1	1	1	1	1	1	1	1	1	1	1	1	1	1	1	1	1	1	1	1	1	1	1	1	1	1	1	1	1	1	2	4	2	5
5	5	5	2	5	2	3	3	5	5	3	3	3	2	4	4	5	2	2	3	2	2	2	3	3	2	2	3	3	2	2	3	5	5	5	3	4	2	5	3	5	3	5	5	4	5	2	4	2	5
1	1	1	1	1	1	1	1	1	1	1	1	1	1	1	1	1	1	1	1	1	1	1	1	1	1	1	1	1	1	1	1	1	1	1	1	1	1	1	1	1	1	1	1	1	1	1	1	1	1
1	1	1	1	1	2	3	3	5	5	3	3	3	2	4	4	5	2	2	3	2	2	2	3	3	2	2	3	3	2	2	3	5	5	5	3	4	2	5	3	5	3	5	5	4	5	2	4	2	5
1	1	1	1	1	2	3	3	5	5	3	3	3	2	4	4	5	2	2	3	2	2	2	3	3	2	2	3	3	2	2	3	5	5	5	3	4	2	5	3	5	3	5	5	4	5	2	4	2	5
1	1	1	1	1	1	3	3	5	5	3	3	3	2	4	4	5	2	2	3	2	2	2	3	3	2	2	3	3	2	2	3	5	5	5	3	4	2	5	3	5	3	5	5	4	5	2	4	2	5
1	1	1	1	1	1	1	1	1	1	1	3	3	2	4	4	5	2	2	3	2	2	2	3	3	2	2	3	3	2	2	3	5	5	5	3	4	2	5	3	5	3	5	5	4	5	2	4	2	5
0	0	0	0	0	0	0	0	0	0	0	0	0	0	0	0	0	0	0	0	0	0	0	0	0	0	0	0	0	0	0	0	0	0	0	0	0	0	0	0	0	0	0	0	0	0	0	4	2	5
0	0	0	0	0	0	0	0	0	0	0	0	0	0	0	0	0	0	0	0	0	0	0	0	0	0	0	0	0	0	0	0	0	0	0	0	0	0	0	0	0	0	0	0	0	0	0	0	0	0
0	0	0	0	0	0	0	0	0	0	0	0	0	0	0	0	0	0	0	0	0	0	0	0	0	0	0	0	0	0	0	0	0	0	0	0	0	0	0	0	0	0	0	0	0	0	0	4	2	5
0	0	5	2	5	2	3	3	5	5	3	3	3	2	4	4	5	2	2	3	2	2	2	3	3	2	2	3	3	2	2	3	5	5	5	3	4	2	5	3	5	3	5	5	4	5	2	4	2	5
5	5	5	2	5	2	3	3	5	5	3	3	3	2	4	4	5	2	2	3	2	2	2	3	3	2	2	3	3	2	2	3	5	5	5	3	4	2	5	3	5	3	5	5	4	5	2	4	2	5
0	0	0	0	0	0	0	0	0	0	0	0	0	0	0	0	0	0	0	0	0	0	2	3	3	2	2	3	3	1	2	3	5	5	5	3	4	2	5	3	5	3	5	5	4	5	2	4	2	5
1	1	1	1	1	1	1	1	1	1	1	1	1	1	1	1	1	1	1	1	1	1	1	1	1	1	1	1	1	1	1	1	1	1	1	1	1	1	1	1	1	1	1	1	1	1	2	4	2	5
1	1	1	1	1	1	1	1	1	1	1	1	1	1	1	1	1	1	1	1	1	1	1	1	1	1	1	1	1	1	1	1	1	1	1	1	1	1	1	1	1	1	1	1	1	1	2	4	2	5
0	0	0	0	0	0	0	0	0	0	0	0	0	0	0	0	0	0	0	0	0	0	0	0	0	0	0	0	0	0	0	0	0	0	0	0	0	0	0	0	0	0	0	0	0	0	2	4	2	5
0	0	0	0	0	0	0	0	0	0	0	0	0	0	0	0	0	0	0	0	0	0	0	0	0	0	0	0	0	0	0	0	0	0	0	0	0	0	0	0	0	0	0	0	1	1	1	1	1	1
0	0	0	0	0	0	0	0	0	0	0	0	0	0	0	0	0	0	0	0	0	0	0	0	0	0	0	0	0	0	0	0	0	0	0	0	0	0	0	0	0	0	0	0	0	0	0	0	0	0
1	1	1	2	5	2	3	3	5	5	3	3	3	2	4	4	5	2	2	3	2	2	2	3	3	2	2	3	3	2	2	3	5	5	5	3	4	2	5	3	5	3	5	5	4	5	2	4	2	5
5	5	5	2	5	2	3	3	5	5	3	3	3	2	4	4	5	2	2	3	2	2	2	3	3	2	2	3	3	2	2	3	5	5	5	3	4	2	5	3	5	3	5	5	4	5	2	4	2	5
5	5	5	2	5	2	3	3	5	5	3	3	3	2	4	4	5	2	2	3	2	2	2	3	3	2	2	3	3	2	2	3	5	5	5	3	4	2	5	3	5	3	5	5	4	5	2	4	2	5
1	1	1	1	1	1	1	1	1	1	1	1	1	1	1	1	5	2	2	3	2	2	2	3	3	2	2	3	3	2	2	3	5	5	5	3	4	2	5	3	5	3	5	5	4	5	2	4	2	5
1	1	1	1	1	2	3	3	5	5	3	3	3	2	4	4	5	2	2	3	2	2	2	3	3	2	2	3	3	2	2	3	5	5	5	3	4	2	5	3	5	3	5	5	4	5	2	4	2	5
1	1	1	1	1	2	3	3	5	5	3	3	3	2	4	4	5	2	2	3	2	2	2	3	3	2	2	3	3	2	2	3	5	5	5	3	4	2	5	3	5	3	5	5	4	5	2	4	2	5
0	0	0	0	0	0	0	0	0	0	0	0	0	0	0	0	0	0	0	0	0	0	0	0	0	0	0	0	0	0	0	0	0	0	0	0	0	0	0	0	0	0	0	0	0	0	0	4	2	5
0	0	0	0	0	0	0	0	0	0	0	0	0	0	0	0	0	0	0	0	0	0	0	0	0	0	0	0	0	0	0	0	0	0	0	0	0	0	0	0	0	0	0	0	0	0	0	4	2	5
0	0	0	0	0	0	0	0	0	0	0	0	0	0	0	0	0	0	0	0	0	0	0	0	0	0	0	0	0	0	0	0	0	0	0	0	0	0	0	0	0	0	0	0	4	5	2	4	2	5
0	0	0	0	0	0	0	0	0	0	0	0	0	0	0	0	0	0	0	0	0	0	0	0	0	0	0	0	0	0	0	0	0	0	0	0	0	0	0	0	0	0	0	0	0	0	0	0	0	0
5	5	5	2	5	2	3	3	5	5	3	3	3	2	4	4	5	2	2	3	2	2	2	3	3	2	2	3	3	2	2	3	5	5	5	3	4	2	5	3	5	3	5	5	4	5	2	4	2	5
5	5	5	2	5	2	3	3	5	5	3	3	3	2	4	4	5	2	2	3	2	2	2	3	3	2	2	3	3	2	2	3	5	5	5	3	4	2	5	3	5	3	5	5	4	5	2	4	2	5
0	0	0	0	0	0	0	0	0	0	0	0	0	0	0	0	0	0	0	0	0	0	2	3	3	2	2	3	3	2	2	3	5	5	5	3	4	2	5	3	5	3	5	5	4	5	2	4	2	5
1	1	1	1	1	1	1	1	1	1	1	1	1	1	1	1	1	1	1	1	1	1	1	1	1	1	1	1	1	2	2	3	5	5	5	3	4	2	5	3	5	3	5	5	4	5	2	4	2	5
5	5	5	2	5	2	3	3	5	5	3	3	3	2	4	4	5	2	2	3	2	2	2	3	3	2	2	3	3	2	2	3	5	5	5	3	4	2	5	3	5	3	5	5	4	5	2	4	2	5
1	1	1	1	1	1	1	1	1	1	1	1	3	1	1	1	1	2	2	1	1	2	2	3	3	2	2	3	3	2	2	3	5	5	5	3	4	2	5	3	5	3	5	5	4	5	2	4	2	5
1	1	1	1	1	1	1	1	1	5	3	1	3	1	1	4	1	1	1	3	2	2	2	3	3	2	2	3	3	2	2	3	5	5	5	3	4	2	5	3	5	3	5	5	4	5	2	4	2	5
0	0	0	0	0	0	0	0	0	0	0	0	0	0	0	0	0	0	0	0	0	0	0	0	0	0	0	0	0	0	0	0	0	0	0	0	0	0	0	0	0	0	0	0	0	0	2	4	2	5
5	5	5	2	5	2	3	3	5	5	3	3	3	1	4	1	5	2	2	3	2	2	2	3	3	2	2	3	3	2	2	3	5	5	5	3	4	2	5	3	5	3	5	5	4	5	2	4	2	5
1	1	1	1	1	1	1	1	1	1	1	1	1	1	1	1	1	1	1	1	1	1	1	1	1	1	1	1	1	1	1	1	1	1	1	1	1	1	1	3	5	3	5	5	4	5	2	4	2	5
0	0	0	0	0	0	0	0	0	0	0	0	0	0	0	0	0	0	0	0	0	0	0	3	3	5	5	5	2	2	2	3	5	5	5	3	4	2	5	3	5	3	5	5	4	5	2	4	2	5
0	0	0	0	0	0	0	0	0	0	0	0	0	0	0	0	0	0	0	0	0	0	0	0	3	3	5	5	5	2	2	3	5	5	5	3	4	2	5	3	5	3	5	5	4	5	2	4	2	5
5	5	5	2	5	2	3	3	5	5	3	3	3	2	4	4	5	2	2	3	2	2	2	3	3	2	2	3	3	2	2	3	5	5	5	3	4	2	5	3	5	3	5	5	4	5	2	4	2	5
5	5	5	2	5	2	3	3	5	5	3	3	3	2	4	4	5	2	2	3	2	2	2	3	3	2	2	3	3	2	2	3	5	5	5	3	4	2	5	3	5	3	5	5	4	5	2	4	2	5
1	1	1	1	1	1	1	1	1	1	1	1	1	1	1	1	1	1	1	1	1	1	1	1	1	1	1	1	1	1	2	3	5	5	5	3	4	2	5	3	5	3	5	5	4	5	2	4	2	5
5	5	5	2	5	2	3	3	5	5	3	3	3	2	4	4	5	2	2	3	2	2	2	3	3	2	2	3	3	2	2	3	5	5	5	3	4	2	5	3	5	3	5	5	4	5	2	4	2	5
1	1	1	1	1	1	1	1	1	1	1	1	1	1	1	1	1	1	1	1	1	1	1	1	1	1	1	1	1	1	1	1	1	1	1	1	1	1	1	1	1	1	1	1	1	1	2	4	2	5
0	0	0	0	0	0	0	0	0	0	0	0	0	0	0	0	0	2	2	3	3	5	2	3	3	2	2	3	3	2	2	3	5	5	5	3	4	2	5	3	5	3	5	5	4	5	2	4	2	5
1	1	1	1	1	1	1	1	1	1	1	1	1	1	1	1	1	2	2	3	2	2	2	3	3	2	2	3	3	2	2	3	5	5	5	3	4	2	5	3	5	3	5	5	4	5	2	4	2	5
1	1	1	1	1	1	1	1	1	1	1	1	1	1	1	1	1	1	1	1	1	1	1	1	1	1	1	1	1	2	2	3	5	5	5	3	4	2	5	3	5	3	5	5	4	5	2	4	2	5
5	5	5	2	2	2	3	3	5	5	3	3	3	2	4	4	5	2	2	3	2	2	2	3	3	2	2	3	3	2	2	3	5	5	5	3	3	2	5	3	5	3	5	5	4	5	2	4	2	5
0	0	0	0	0	0	0	0	0	0	0	0	0	0	0	0	0	0	0	0	0	0	0	0	0	0	0	0	0	0	0	0	0	0	0	0	0	0	0	0	0	0	0	0	0	0	0	0	0	0
0	0	0	0	0	0	0	0	0	0	0	0	3	2	4	4	5	2	2	3	2	2	2	3	3	2	2	3	3	2	2	3	5	5	5	3	4	2	5	3	5	3	5	5	4	5	2	4	2	5
0	0	0	0	0	0	0	0	0	0	0	0	0	0	0	0	5	2	2	3	2	2	2	3	3	2	2	3	3	2	2	3	5	5	5	3	4	2	5	3	5	3	5	5	4	5	2	4	2	5
1	1	1	1	1	1	3	3	5	5	3	3	3	2	4	4	5	2	2	3	2	2	2	3	3	2	2	3	3	2	2	3	5	5	5	3	4	2	5	3	5	3	5	5	4	5	2	4	2	5
0	0	0	0	0	0	0	0	0	0	0	0	0	0	0	0	0	0	0	0	0	0	0	0	0	0	0	0	0	0	0	0	0	0	0	0	0	0	0	0	0	0	0	0	0	0	0	4	2	5
1	1	1	1	1	1	1	1	5	5	3	3	3	2	4	4	5	2	2	3	2	2	2	3	3	2	2	3	3	2	2	3	5	5	5	3	4	2	5	3	5	3	5	5	4	5	2	4	2	5
5	5	5	2	5	2	3	3	5	5	3	3	3	2	4	4	5	2	2	3	2	2	2	3	3	2	2	3	3	2	2	3	5	5	5	3	4	2	5	3	5	3	5	5	4	5	2	4	2	5
0	0	0	0	0	0	0	0	0	0	0	0	0	0	0	0	0	0	0	0	0	0	0	0	0	0	0	3	3	2	2	3	5	5	5	3	4	2	5	3	5	3	5	5	4	5	2	4	2	5
1	1	1	1	1	1	3	3	5	5	3	3	3	2	4	4	5	2	2	3	2	2	2	3	3	2	2	3	3	2	2	3	5	5	5	3	4	2	5	3	5	3	5	5	4	5	2	4	2	5
0	0	0	0	0	0	0	0	0	0	0	0	0	0	0	0	0	0	0	0	0	0	0	0	0	0	0	0	0	0	0	0	0	0	0	0	0	0	0	0	0	0	0	0	0	0	0	0	0	0
0	0	0	0	0	0	0	0	0	0	0	0	0	0	0	0	0	0	0	0	0	0	0	0	0	0	0	0	0	0	0	0	0	0	0	0	0	0	0	0	0	0	0	0	0	0	0	0	0	0
1	1	1	1	1	1	1	1	1	1	1	1	1	1	1	1	1	1	1	1	1	1	1	1	1	1	1	1	1	1	1	1	1	1	1	1	1	1	1	1	1	1	1	1	1	1	1	1	1	1
1	1	1	2	5	2	3	3	5	5	3	3	3	2	4	4	5	2	2	3	2	2	2	3	3	2	2	3	3	2	2	3	5	5	5	3	4	2	5	3	5	3	5	5	4	5	2	4	2	5
1	1	1	1	1	2	3	3	5	5	3	3	3	2	4	4	5	2	2	3	2	2	2	3	3	2	2	3	3	2	2	3	5	5	5	3	4	2	5	3	5	3	5	5	4	5	2	4	2	5
1	1	1	1	1	1	1	1	1	1	1	1	1	1	4	4	5	2	2	3	2	2	2	3	3	2	2	3	3	2	2	3	5	5	5	3	4	2	5	3	5	3	5	5	4	5	2	4	2	5
1	1	1	1	1	1	1	1	1	1	1	1	3	2	4	4	5	2	2	3	2	2	2	3	3	2	2	3	3	2	2	3	5	5	5	3	4	2	5	3	5	3	5	5	4	5	2	4	2	5
1	1	1	1	1	1	1	1	1	1	1	1	1	1	1	1	1	1	1	1	1	1	1	1	1	1	1	1	1	1	1	1	1	1	1	1	1	1	1	1	1	1	1	1	1	1	1	1	1	1
1	1	1	1	1	1	1	1	1	1	1	1	1	1	1	1	1	1	1	1	1	1	1	1	1	1	1	1	1	1	1	1	1	1	1	1	1	1	1	1	1	1	1	1	1	1	1	1	1	1
1	1	1	1	1	1	1	1	5	5	3	3	3	2	4	4	5	2	2	3	2	2	2	3	3	2	2	3	3	2	2	3	5	5	5	3	4	2	5	3	5	3	5	5	4	5	2	4	2	5
1	1	1	1	1	1	1	1	1	1	1	1	3	2	4	4	5	2	2	3	2	2	2	3	3	2	2	3	3	2	2	3	5	5	5	3	4	2	5	3	5	3	5	5	4	5	2	4	2	5
5	5	5	2	5	2	3	3	5	5	3	3	3	2	4	4	5	2	2	3	2	2	2	3	3	2	2	3	3	2	2	3	5	5	5	3	4	2	5	3	5	3	5	5	4	5	2	4	2	5
0	0	0	0	0	0	0	0	0	0	0	0	0	0	0	0	0	0	0	0	0	0	0	0	0	0	0	0	0	0	0	0	0	0	0	0	0	0	0	0	0	0	0	0	0	0	0	4	2	5
0	0	0	0	0	0	0	0	0	0	0	0	0	0	0	0	0	0	0	0	0	0	0	0	0	0	0	0	0	2	2	3	5	5	5	3	4	2	5	3	5	3	5	5	4	5	2	4	2	5
5	5	5	2	5	2	3	3	5	5	3	3	3	2	4	4	5	2	2	3	2	2	2	3	3	2	2	3	3	2	2	3	5	5	5	3	4	2	5	3	5	3	5	5	4	5	2	4	2	5
1	1	1	1	1	1	3	3	5	5	3	3	3	2	4	4	5	2	2	3	2	2	2	3	3	2	2	3	3	2	2	3	5	5	5	3	4	2	5	3	5	3	5	5	4	5	2	4	2	5
1	1	1	1	1	1	1	1	1	1	1	1	1	1	1	1	1	2	2	3	2	2	2	3	3	2	2	3	3	2	2	3	5	5	5	3	4	2	5	3	5	3	5	5	4	5	2	4	2	5
1	1	1	1	1	1	1	1	1	1	1	1	1	1	1	1	1	1	1	1	1	1	1	1	1	1	1	1	1	1	1	3	5	5	5	3	4	2	5	3	5	3	5	5	4	5	2	4	2	5
0	0	0	0	0	0	0	0	0	0	0	0	0	0	0	0	0	0	0	0	0	0	0	0	0	0	0	0	0	0	0	0	0	0	0	0	0	0	0	0	0	0	5	5	4	5	2	4	2	5
0	0	0	0	0	0	0	0	0	0	0	0	0	0	0	0	0	0	0	0	0	0	0	0	0	0	0	0	0	0	0	0	0	0	0	3	4	2	5	3	5	3	5	5	4	5	2	4	2	5
1	1	1	2	5	2	3	3	5	5	3	3	3	2	4	4	5	2	2	3	2	2	2	3	3	2	2	3	3	2	2	3	5	5	5	3	4	2	5	3	5	3	5	5	4	5	2	4	2	5
1	1	1	1	1	1	1	1	1	1	1	1	1	1	1	1	1	1	1	1	1	1	2	3	3	2	2	3	3	2	2	3	5	5	5	3	4	2	5	3	5	3	5	5	4	5	2	4	2	5
5	5	5	2	5	2	3	3	5	5	3	3	3	2	4	4	5	2	2	3	2	2	2	3	3	2	2	3	3	2	2	3	5	5	5	3	4	2	5	3	5	3	5	5	4	5	2	4	2	5
1	1	1	1	1	1	1	1	1	1	1	1	1	2	4	4	5	2	2	3	2	2	2	3	3	2	2	3	3	2	2	3	5	5	5	3	4	2	5	3	5	3	5	5	4	5	2	4	2	5
1	1	1	2	5	2	3	3	5	5	3	3	3	2	4	4	5	2	2	3	2	2	2	3	3	2	2	3	3	2	2	3	5	5	5	3	4	2	5	3	5	3	5	5	4	5	2	4	2	5
1	1	1	1	1	1	1	3	5	5	3	3	3	2	4	4	5	2	2	3	2	2	2	3	3	2	2	3	3	2	2	3	5	5	5	3	4	2	5	3	5	3	5	5	4	5	2	4	2	5
1	1	5	2	5	2	3	3	5	5	3	3	3	2	4	4	5	2	2	3	2	2	2	3	3	2	2	3	3	2	2	3	5	5	5	3	4	2	5	3	5	3	5	5	4	5	2	4	2	5
1	1	1	1	1	1	1	1	1	1	3	3	3	2	4	4	5	2	2	3	2	2	2	3	3	2	2	3	3	2	2	3	5	5	5	3	4	2	5	3	5	3	5	5	4	5	2	4	2	5
1	1	1	1	1	2	3	3	5	5	3	3	3	2	4	4	5	2	2	3	2	2	2	3	3	2	2	3	3	2	2	3	5	5	5	3	4	2	5	3	5	3	5	5	4	5	2	4	2	5
5	5	5	2	5	2	3	3	5	5	3	3	3	2	4	4	5	2	2	3	2	2	2	3	3	2	2	3	3	2	2	3	5	5	5	3	4	2	5	3	5	3	5	5	4	5	2	4	2	5
1	1	1	1	1	1	1	1	1	1	1	1	1	1	1	1	1	1	1	1	1	1	1	1	1	1	1	1	1	1	1	1	1	1	1	1	1	1	1	1	1	3	5	5	4	5	2	4	2	5
1	1	1	1	1	1	1	1	1	1	1	1	1	1	1	1	1	1	1	1	1	1	1	1	1	1	1	1	1	1	1	1	1	1	1	1	1	1	1	1	1	3	5	5	4	5	2	4	2	5
1	1	1	1	1	1	1	1	1	1	1	1	1	1	1	1	1	1	1	1	1	1	1	1	1	1	1	1	1	1	1	1	1	1	1	1	1	1	1	1	1	1	5	5	4	5	2	4	2	5
0	0	0	0	0	0	0	0	0	0	0	0	0	0	0	0	0	2	2	3	2	2	2	3	3	2	2	3	3	2	2	3	5	5	5	3	4	2	5	3	5	3	5	5	4	5	2	4	2	5
1	1	1	1	1	1	1	1	1	1	1	1	1	2	4	4	5	2	2	3	2	2	2	3	3	2	2	3	3	2	2	3	5	5	5	3	4	2	5	3	5	3	5	5	4	5	2	4	2	5
5	5	5	2	5	2	3	3	5	5	3	3	3	2	4	4	5	2	2	3	2	2	2	3	3	2	2	3	3	2	2	3	5	5	5	3	4	2	5	3	5	3	5	5	4	5	2	4	2	5
0	0	0	0	0	0	0	0	0	0	0	0	0	0	0	0	0	0	0	0	0	0	0	0	0	0	0	0	0	0	2	3	5	5	5	3	4	2	5	3	5	3	5	5	4	5	2	4	2	5
5	5	5	2	5	2	3	3	5	5	3	3	3	2	4	4	5	2	2	3	2	2	2	3	3	2	2	3	3	2	2	3	5	5	5	3	4	2	5	3	5	3	5	5	4	5	2	4	2	5
1	1	1	2	5	2	3	3	5	5	3	3	3	2	4	4	5	2	2	3	2	2	2	3	3	2	2	3	3	2	2	3	5	5	5	3	4	2	5	3	5	3	5	5	4	5	2	4	2	5
5	5	5	2	5	2	3	3	5	5	3	3	3	2	4	4	5	2	2	3	2	2	2	3	3	2	2	3	3	2	2	3	5	5	5	3	4	2	5	3	5	3	5	5	4	5	2	4	2	5
5	5	5	2	5	2	3	3	5	5	3	3	3	2	4	4	5	2	2	3	2	2	2	3	3	2	2	3	3	2	2	3	5	5	5	3	4	2	5	3	5	3	5	5	4	5	2	4	2	5
5	5	5	2	5	2	3	3	5	5	3	3	3	2	4	4	5	2	2	3	2	2	2	3	3	2	2	3	3	2	2	3	5	5	5	3	4	2	5	3	5	3	5	5	4	5	2	4	2	5
5	5	5	2	5	2	3	3	5	5	3	3	3	2	4	4	5	2	2	3	2	2	2	3	3	2	2	3	3	2	2	3	5	5	5	3	4	2	5	3	5	3	5	5	4	5	2	4	2	5
1	1	1	1	1	1	1	1	1	1	1	1	1	1	1	1	1	1	1	1	1	1	1	1	1	1	1	1	1	1	1	1	1	1	1	1	1	1	1	1	1	1	1	1	1	1	2	4	2	5
0	0	0	0	0	0	0	0	0	0	0	0	0	0	0	2	2	2	2	3	2	2	2	3	3	5	5	5	2	2	2	3	5	5	5	3	4	2	5	3	5	3	5	5	4	5	2	4	2	5
0	0	0	0	0	0	0	0	0	0	0	0	0	0	0	0	0	0	0	0	0	0	0	3	3	5	5	5	2	2	2	3	5	5	5	3	4	2	5	3	5	3	5	5	4	5	2	4	2	5
5	5	5	2	5	2	3	3	5	5	3	3	3	2	4	4	5	2	2	3	2	2	2	3	3	2	2	3	3	2	2	3	5	5	5	3	4	2	5	3	5	3	5	5	4	5	2	4	2	5
0	0	0	0	0	0	0	0	0	0	0	0	0	0	0	0	0	0	0	0	0	0	0	0	0	0	0	0	0	2	2	3	5	5	5	3	4	2	5	3	5	3	5	5	4	5	2	4	2	5
5	5	5	2	5	2	3	3	5	5	3	3	1	1	4	4	5	2	2	3	2	2	1	3	3	2	1	3	1	2	2	3	5	5	5	3	4	2	5	3	5	3	5	5	4	5	2	4	2	5
0	0	0	0	0	0	0	0	0	0	0	0	0	0	0	0	0	0	0	0	0	0	0	0	0	0	0	0	0	0	0	0	0	0	0	0	0	0	0	0	0	0	0	0	0	0	0	4	2	5
0	0	5	2	5	2	3	3	5	5	3	3	3	2	4	4	5	2	2	3	2	2	2	3	3	2	2	3	3	2	2	3	5	5	5	3	4	2	5	3	5	3	5	5	4	5	2	4	2	5
0	0	0	0	0	0	0	0	0	0	0	0	0	0	0	0	0	0	0	0	0	0	2	3	3	2	2	3	3	2	2	3	5	5	5	3	4	2	5	3	5	3	5	5	4	5	2	4	2	5
5	5	5	2	5	1	3	3	5	5	3	3	3	2	4	4	5	2	2	3	2	2	2	3	3	2	2	3	3	2	2	3	5	5	5	3	4	2	5	3	5	3	5	5	4	5	2	4	2	5
0	0	0	0	0	0	0	0	0	0	0	0	0	0	0	0	0	0	0	0	0	0	0	0	0	0	0	0	0	0	2	3	5	5	5	3	4	2	5	3	5	3	5	5	4	5	2	4	2	5
0	0	0	0	0	0	0	0	0	0	0	0	0	0	0	0	0	0	0	0	0	0	0	0	0	0	0	0	0	0	2	3	5	5	5	3	4	2	5	3	5	3	5	5	4	5	2	4	2	5
1	5	5	2	5	2	3	3	5	5	3	3	3	2	4	4	5	2	2	3	2	2	2	3	3	2	2	3	3	2	2	3	5	5	5	3	4	2	5	3	5	3	5	5	4	5	2	4	2	5
0	0	0	0	0	0	0	0	0	0	0	0	0	0	0	0	0	0	0	0	0	0	0	0	0	0	0	0	0	0	2	3	5	5	5	3	4	2	5	3	5	3	5	5	4	5	2	4	2	5
0	0	0	0	0	0	0	0	0	0	0	0	0	0	0	0	0	0	0	0	0	0	0	0	0	0	0	0	0	0	2	3	5	5	5	3	4	2	5	3	5	3	5	5	4	5	2	4	2	5
0	0	0	2	5	2	3	3	5	5	3	3	3	2	4	4	5	2	2	3	2	2	2	3	3	2	2	3	3	2	2	3	5	5	5	3	4	2	5	3	5	3	5	5	4	5	2	4	2	5
5	5	5	2	5	2	3	3	5	5	3	3	3	2	4	4	5	2	2	3	2	2	2	3	3	2	2	3	3	2	2	3	5	5	5	3	4	2	5	3	5	3	5	5	4	5	2	4	2	5
1	1	1	1	1	1	1	1	1	1	1	3	3	2	4	4	5	2	2	3	2	2	2	3	3	2	2	3	3	2	2	3	5	5	5	3	4	2	5	3	5	3	5	5	4	5	2	4	2	5
1	1	1	1	1	1	1	1	1	1	1	1	1	2	4	4	5	2	2	3	2	2	2	3	3	2	2	3	3	2	2	3	5	5	5	3	4	2	5	3	5	3	5	5	4	5	2	4	2	5
1	1	1	1	1	1	1	1	1	1	1	1	1	1	1	1	1	1	1	1	1	1	1	1	1	1	1	1	1	1	1	1	1	1	1	1	1	1	1	1	1	3	5	5	4	5	2	4	2	5
0	0	0	0	0	2	3	3	5	5	3	3	3	2	4	4	5	2	2	3	2	2	2	3	3	2	2	3	3	2	2	3	5	5	5	3	4	2	5	3	5	3	5	5	4	5	2	4	2	5
1	1	1	1	1	1	1	1	1	1	1	1	1	1	1	1	1	1	1	1	1	1	1	1	1	1	1	1	1	1	1	1	1	1	1	1	1	1	1	1	1	1	1	1	1	1	2	4	2	5
0	0	0	0	0	0	0	0	0	0	0	0	0	0	0	0	0	0	0	0	0	0	0	0	0	0	0	0	0	0	0	0	0	0	5	3	4	2	5	3	5	3	5	5	4	5	2	4	2	5
0	0	0	0	0	0	0	0	0	0	0	0	0	0	0	0	0	0	0	0	0	0	0	3	3	1	2	3	1	2	2	3	5	5	5	3	4	2	5	3	5	3	5	5	4	5	2	4	2	5
1	1	1	1	1	1	1	1	1	1	1	1	1	1	1	1	1	1	1	1	1	1	2	3	3	2	2	3	3	2	2	3	5	5	5	3	4	2	5	3	5	3	5	5	4	5	2	4	2	5
1	1	1	1	1	1	1	1	1	1	1	1	1	1	1	1	1	1	1	1	1	1	1	1	1	1	1	1	1	1	1	1	1	1	1	1	1	1	1	1	1	1	1	1	1	1	1	1	1	1
0	0	0	0	0	0	0	0	0	0	0	0	0	0	0	0	0	0	0	0	0	0	0	0	0	0	0	0	0	0	0	0	0	0	0	0	0	0	0	0	0	0	0	0	0	0	0	0	0	0
1	1	1	1	1	1	1	1	1	1	1	3	3	2	4	4	5	2	2	3	2	2	2	3	3	2	2	3	3	2	2	3	5	5	5	3	4	2	5	3	5	3	5	5	4	5	2	4	2	5
1	5	5	2	5	2	3	3	5	5	3	3	3	2	4	4	5	2	2	3	2	2	2	3	3	2	2	3	3	2	2	3	5	5	5	3	4	2	5	3	5	3	5	5	4	5	2	4	2	5
5	5	5	2	5	2	3	3	5	5	3	3	3	2	4	4	5	2	2	3	2	2	2	3	3	2	2	3	3	2	2	3	5	5	5	3	4	2	5	3	5	3	5	5	4	5	2	4	2	5
1	1	1	1	1	1	1	1	1	1	1	1	1	1	1	1	1	1	1	1	1	1	1	1	1	1	1	1	1	2	2	3	5	5	5	3	4	2	5	3	5	3	5	5	4	5	2	4	2	5
1	1	1	1	1	1	1	1	1	1	1	1	1	1	1	1	1	1	1	1	1	1	1	1	1	1	1	3	3	2	2	3	5	5	5	3	4	2	5	3	5	3	5	5	4	5	2	4	2	5
0	0	0	0	0	0	0	0	0	0	0	0	0	0	0	0	0	0	0	0	0	0	0	0	0	0	1	3	3	2	2	3	5	5	5	3	4	2	5	3	5	3	5	5	4	5	2	4	2	5
1	1	1	1	1	1	1	1	1	1	1	1	1	1	1	1	1	1	1	1	1	1	1	1	1	1	1	1	1	1	1	1	1	1	1	1	1	1	1	1	1	1	1	1	1	1	2	4	2	5
5	5	5	2	5	2	3	3	5	5	3	3	3	2	4	4	5	2	2	3	2	2	2	3	3	2	2	3	3	2	2	3	5	5	5	3	4	2	5	3	5	3	5	5	4	5	2	4	2	5
1	1	1	1	1	1	1	1	1	1	1	1	1	1	1	1	1	1	1	1	1	1	2	3	3	2	2	3	3	2	2	3	5	5	5	3	4	2	5	3	5	3	5	5	4	5	2	4	2	5
1	1	1	1	1	1	1	1	5	5	3	3	3	2	4	4	5	2	2	3	2	2	2	3	3	2	2	3	3	2	2	3	5	5	5	3	4	2	5	3	5	3	5	5	4	5	2	4	2	5
1	1	1	2	5	2	3	3	5	5	3	3	3	2	4	4	5	2	2	3	2	2	2	3	3	2	2	3	3	2	2	3	5	5	5	3	4	2	5	3	5	3	5	5	4	5	2	4	2	5
5	5	5	2	5	2	3	3	5	5	3	3	3	2	4	4	5	2	2	3	2	2	2	3	3	2	2	3	3	2	2	3	5	5	5	3	4	2	5	3	5	3	5	5	4	5	2	4	2	5
1	1	1	1	1	1	1	1	1	1	1	1	1	2	4	4	5	2	2	3	2	2	2	3	3	2	2	3	3	2	2	3	5	5	5	3	4	2	5	3	5	3	5	5	4	5	2	4	2	5
5	5	5	2	5	2	3	3	5	5	3	3	3	2	4	4	5	2	2	3	2	2	2	3	3	2	2	3	3	2	2	3	5	5	5	3	4	2	5	3	5	3	5	5	4	5	2	4	2	5
5	5	5	2	5	2	3	3	5	5	3	3	3	2	4	4	5	2	2	3	2	2	2	3	3	2	2	3	3	2	2	3	5	5	5	3	4	2	5	3	5	3	5	5	4	5	2	4	2	5
0	0	0	0	0	0	0	0	0	0	0	0	0	0	0	0	0	0	0	0	0	0	0	3	3	2	2	3	3	2	2	3	5	5	5	3	4	2	5	3	5	3	5	5	4	5	2	4	2	5
0	0	0	0	0	0	0	0	0	0	0	0	0	0	0	0	0	0	0	0	0	0	0	0	0	0	0	0	0	0	0	0	0	0	0	0	0	0	0	0	0	0	0	0	0	0	0	0	0	0
0	0	0	0	0	0	0	0	0	0	0	0	0	0	0	0	0	0	0	0	0	0	0	0	0	0	0	0	0	0	0	0	0	0	0	0	0	0	0	0	0	0	0	0	0	0	0	0	0	0
0	0	0	0	0	0	0	0	0	0	0	0	0	0	0	0	0	0	0	0	0	0	0	0	0	0	0	0	0	0	0	0	0	0	0	0	0	0	0	0	0	0	0	0	0	0	0	0	0	0
5	5	5	2	5	2	3	3	5	5	3	3	3	2	4	4	5	2	2	3	2	2	2	3	3	2	2	3	3	2	2	3	5	5	5	3	4	2	5	3	5	3	5	5	4	5	2	4	2	5
0	0	0	0	0	0	0	0	0	0	0	0	0	0	0	0	0	0	0	0	0	0	0	0	0	0	0	0	0	0	0	0	0	0	0	0	0	0	0	0	0	0	0	0	0	0	0	0	0	0
0	0	0	0	0	0	0	0	0	0	0	0	0	0	0	0	0	0	0	0	0	0	0	0	0	0	0	0	0	0	0	0	0	0	0	0	0	0	0	0	0	0	0	0	0	0	0	0	2	5
5	5	5	2	5	2	3	3	5	5	3	3	3	2	4	4	5	2	2	3	2	2	2	3	3	2	1	3	1	2	2	3	5	5	5	3	4	2	5	3	5	3	5	5	4	5	2	4	2	5
5	5	5	2	5	2	3	3	5	5	3	3	3	2	4	4	5	2	2	3	2	2	2	3	3	2	2	3	3	2	2	3	5	5	5	3	4	2	5	3	5	3	5	5	4	5	2	4	2	5
0	0	0	0	0	0	0	0	0	0	0	0	0	0	0	0	0	0	0	0	0	0	0	0	0	0	0	0	0	0	0	0	0	0	0	0	0	0	0	0	0	0	0	0	0	0	0	0	0	0
0	0	0	0	0	0	0	0	0	0	0	0	0	0	0	0	0	0	0	0	2	2	2	3	3	2	2	3	3	2	2	3	5	5	5	3	4	2	5	3	5	3	5	5	4	5	2	4	2	5
0	0	0	0	0	0	0	0	0	0	0	0	0	0	0	0	0	0	0	0	0	0	0	3	3	2	2	3	3	2	2	3	5	5	5	3	4	2	5	3	5	3	5	5	4	5	2	4	2	5
0	0	0	0	0	0	0	0	5	5	3	3	3	2	4	4	5	2	2	3	2	2	2	3	3	2	2	3	3	2	2	3	5	5	5	3	4	2	5	3	5	3	5	5	4	5	2	4	2	5
0	0	0	0	0	0	0	0	0	0	0	0	0	0	0	0	0	0	0	0	0	0	0	0	0	0	0	0	0	0	0	0	0	0	0	0	0	0	0	0	0	0	0	0	0	0	0	0	0	0
0	0	0	0	0	0	0	0	0	0	0	0	0	0	0	0	0	0	0	0	0	0	0	0	0	0	2	5	2	2	2	3	5	5	5	3	4	2	5	3	5	3	5	5	4	5	2	4	2	5
0	0	0	0	0	0	0	0	0	0	0	0	0	0	0	0	0	0	0	0	0	0	0	3	3	5	5	5	2	2	2	3	5	5	5	3	4	2	5	3	5	3	5	5	4	5	2	4	2	5
0	0	0	0	0	0	0	0	0	0	0	0	0	0	0	0	0	0	0	0	0	0	0	0	0	0	0	0	0	0	0	0	0	0	0	0	0	0	0	0	0	0	0	5	4	5	2	4	2	5
0	0	0	0	0	0	0	0	0	0	0	0	0	0	0	0	0	0	0	0	0	0	0	0	0	0	0	0	0	0	0	0	0	0	0	0	0	0	0	0	0	0	0	0	0	0	0	0	0	0
0	0	0	0	0	0	0	0	0	0	0	0	0	0	0	0	0	0	0	0	0	0	0	3	3	2	2	3	3	2	2	3	5	5	5	3	4	2	5	3	5	3	5	5	4	5	2	4	1	1
0	0	0	0	0	0	0	0	0	0	0	0	0	0	0	0	0	0	0	0	0	0	0	0	0	0	0	0	0	0	0	0	0	0	0	0	0	0	0	0	0	0	0	0	0	0	0	0	0	0
0	0	0	0	0	0	0	0	0	0	0	0	0	0	0	0	0	0	0	0	0	0	0	3	3	5	5	5	2	2	2	3	5	5	5	3	4	2	5	3	5	3	5	5	4	5	2	4	2	5
0	0	0	0	0	0	0	0	0	5	3	3	3	2	4	4	5	2	2	3	2	2	2	3	3	5	5	5	2	2	2	3	5	5	5	3	4	2	5	3	5	3	5	5	4	5	2	4	2	5
0	0	0	0	0	0	0	0	0	0	0	0	0	0	0	0	0	0	0	0	0	0	0	0	0	0	0	0	0	0	0	0	0	0	0	0	0	0	0	0	0	3	5	5	4	5	2	4	2	5
0	0	0	0	0	0	0	0	0	0	0	0	0	0	0	0	0	0	2	3	2	2	2	3	3	2	2	3	3	2	2	3	5	5	5	3	4	2	5	3	5	3	5	5	4	5	2	4	2	5
0	0	0	0	0	0	0	0	0	0	0	0	0	0	0	0	0	0	0	0	0	0	0	0	0	0	0	0	0	0	0	0	0	0	0	0	0	0	0	0	0	0	0	0	0	0	0	0	0	0
5	5	5	2	5	2	3	3	5	5	3	3	3	2	4	4	5	2	2	3	2	2	2	3	3	2	2	3	3	2	2	3	5	5	5	3	4	2	5	3	5	3	5	5	4	5	2	4	2	5
0	0	0	0	0	0	0	0	0	0	0	0	0	0	0	0	0	0	0	0	0	0	0	0	0	0	0	0	0	0	0	0	0	0	0	0	0	0	0	0	0	0	5	4	5	3	2	4	2	5
0	0	0	0	0	0	0	0	0	0	0	0	0	0	0	0	0	0	0	0	0	0	0	0	0	0	0	0	0	0	0	0	0	0	0	0	0	0	0	0	0	0	0	0	0	0	0	0	0	0
0	0	0	0	0	0	0	0	0	0	0	0	0	0	0	0	0	0	0	0	0	0	0	0	0	0	0	0	0	0	0	0	0	0	0	0	0	0	0	0	0	0	0	0	0	0	0	0	0	0
1	1	1	1	1	1	1	1	1	1	1	1	1	1	1	1	1	1	1	1	1	1	1	1	1	1	2	3	3	2	2	3	5	5	5	3	4	2	5	3	5	3	5	5	4	5	2	4	2	5
0	0	0	0	0	0	0	0	0	0	0	0	0	2	4	4	5	2	2	3	2	2	2	3	3	2	2	3	3	2	2	3	5	5	5	3	4	2	5	3	5	3	5	5	4	5	2	4	2	5
0	0	0	0	5	2	3	3	5	5	3	3	3	2	4	4	5	2	2	3	2	2	2	3	3	2	2	3	3	2	2	3	5	5	5	3	4	2	5	3	5	3	5	5	4	5	2	4	2	5
0	0	0	0	0	0	0	0	0	0	0	0	0	0	0	0	0	0	0	0	0	0	0	0	0	0	0	0	0	0	0	0	5	5	5	3	4	2	5	3	5	3	5	5	4	5	2	4	2	5
1	1	1	1	5	2	3	3	5	5	3	3	3	2	4	4	5	2	2	3	2	2	2	3	3	2	2	3	3	2	2	3	5	5	5	3	4	2	5	3	5	3	5	5	4	5	2	4	2	5
5	5	5	2	5	2	3	3	5	5	3	3	3	2	4	4	5	2	2	3	2	2	2	3	3	2	2	3	3	2	2	3	5	5	5	3	4	2	5	3	5	3	5	5	4	5	2	4	2	5
5	5	5	2	5	2	3	3	5	5	3	3	3	2	4	4	5	2	2	3	2	2	2	3	3	2	2	3	3	2	2	3	5	5	5	3	4	2	5	3	5	3	5	5	4	5	2	4	2	5
1	1	1	1	1	1	1	1	1	1	1	1	1	2	4	4	5	2	2	3	2	2	2	3	3	2	2	3	3	2	2	3	5	5	5	3	4	2	5	3	5	3	5	5	4	5	2	4	2	5
5	5	5	2	5	2	3	3	5	5	3	3	3	2	4	4	5	2	2	3	2	2	2	3	3	2	2	3	3	2	2	3	5	5	5	3	4	2	5	3	5	3	5	5	4	5	2	4	2	5
1	1	1	1	1	1	1	1	1	1	1	1	1	2	4	4	5	2	2	3	2	2	2	3	3	2	2	3	3	2	2	3	5	5	5	3	4	2	5	3	5	3	5	5	4	5	2	4	2	5
1	1	1	1	1	1	1	1	1	1	1	1	3	2	4	4	5	2	2	3	2	2	2	3	3	2	2	3	3	2	2	3	5	5	5	3	4	2	5	3	5	3	5	5	4	5	2	4	2	5
1	1	1	1	1	1	1	1	1	1	1	1	1	2	4	4	5	2	2	3	2	2	2	3	3	2	2	3	3	2	2	3	5	5	5	3	4	2	5	3	5	3	5	5	4	5	2	4	2	5
1	1	1	1	1	1	1	1	1	1	1	1	1	1	1	1	1	1	1	1	1	1	1	1	1	1	1	1	1	1	1	1	1	1	1	1	1	1	1	1	1	3	5	5	4	5	2	4	2	5
1	1	1	1	1	1	1	1	1	1	1	1	1	1	1	1	1	1	1	1	1	1	1	1	1	1	1	1	1	1	1	1	1	1	1	1	1	1	1	1	1	1	1	1	1	1	1	1	1	1
1	1	1	1	1	1	1	1	1	1	1	1	1	1	1	1	1	1	1	1	1	1	1	3	3	2	2	3	3	2	2	3	5	5	5	3	4	2	5	3	5	3	5	5	4	5	2	4	2	5
1	1	1	1	1	1	3	3	5	5	3	3	3	2	4	4	5	2	2	3	2	2	2	3	3	2	2	3	3	2	2	3	5	5	5	3	4	2	5	3	5	3	5	5	4	5	2	4	2	5
1	1	1	1	1	1	1	1	1	1	1	1	1	1	1	1	1	1	1	1	1	1	1	1	1	1	1	1	1	1	2	3	5	5	5	3	4	2	5	3	5	3	5	5	4	5	2	4	2	5
1	1	1	1	1	1	1	1	1	1	1	1	1	1	1	1	1	1	1	1	1	1	1	1	1	1	1	1	1	1	2	3	5	5	5	3	4	2	5	3	5	3	5	5	4	5	2	4	2	5
1	1	1	2	5	2	3	3	5	5	3	3	3	2	4	4	5	2	2	3	2	2	2	3	3	2	2	3	3	2	2	3	5	5	5	3	4	2	5	3	5	3	5	5	4	5	2	4	2	5
1	1	1	1	1	1	1	1	1	1	1	1	1	1	1	1	1	1	1	1	1	1	1	1	1	1	1	1	1	1	2	3	5	5	5	3	4	2	5	3	5	3	5	5	4	5	2	4	2	5
1	1	1	2	5	2	3	3	5	5	3	3	3	2	4	4	5	2	2	3	2	2	2	3	3	2	2	3	3	2	2	3	5	5	5	3	4	2	5	3	5	3	5	5	4	5	2	4	2	5
1	1	1	1	1	1	1	1	1	1	1	1	1	2	4	4	5	2	2	3	2	2	2	3	3	2	2	3	3	2	2	3	5	5	5	3	4	2	5	3	5	3	5	5	4	5	2	4	2	5
5	5	5	2	5	2	3	3	5	5	3	3	3	2	4	4	5	2	2	3	2	2	2	3	3	2	2	3	3	2	2	3	5	5	5	3	4	2	5	3	5	3	5	5	4	5	2	4	2	5
5	5	5	2	5	2	3	3	5	5	3	3	3	2	4	4	5	2	2	3	2	2	2	3	3	2	2	3	3	2	2	3	5	5	5	3	4	2	5	3	5	3	5	5	4	5	2	4	2	5
5	5	5	2	5	2	3	3	5	5	3	3	3	2	4	4	5	2	2	3	2	2	2	3	3	2	2	3	3	2	2	3	5	5	5	3	4	2	5	3	5	3	5	5	4	5	2	4	2	5
1	1	1	1	1	1	1	1	1	1	1	1	1	1	1	1	5	2	2	3	2	2	2	3	3	2	2	3	3	2	2	3	5	5	5	3	4	2	5	3	5	3	5	5	4	5	2	4	2	5
1	1	1	1	1	1	1	1	5	5	3	3	3	2	4	4	5	2	2	3	2	2	2	3	3	2	2	3	3	2	2	3	5	5	5	3	4	2	5	3	5	3	5	5	4	5	2	4	2	5
5	5	5	2	5	2	3	3	5	5	3	3	3	2	4	4	5	2	2	3	2	2	2	3	3	2	2	3	3	2	2	3	5	5	5	3	4	2	5	3	5	3	5	5	4	5	2	4	2	5
0	0	0	0	0	0	0	0	0	0	0	0	0	0	0	0	0	2	2	3	2	2	2	3	3	2	2	3	3	2	2	3	5	5	5	3	4	2	5	3	5	3	5	5	4	5	2	4	2	5
1	1	1	1	1	1	1	1	1	1	1	1	1	1	1	1	1	1	1	1	1	1	2	3	3	2	2	3	3	2	2	3	5	5	5	3	4	2	5	3	5	3	5	5	4	5	2	4	2	5
0	0	0	0	0	0	0	0	0	0	0	0	0	0	0	0	0	0	0	0	0	0	2	3	3	2	2	3	3	2	2	3	5	5	5	3	4	2	5	3	5	3	5	5	4	5	2	4	2	5
0	0	0	0	0	0	0	0	0	0	0	0	0	0	0	0	0	2	2	3	2	2	2	3	3	2	2	3	3	2	2	3	5	5	5	3	4	2	5	3	5	3	5	5	4	5	2	4	2	5
5	5	5	2	5	2	3	3	5	5	3	3	3	2	4	4	5	2	2	3	2	2	2	3	3	2	2	3	3	2	2	3	5	5	5	3	4	2	5	3	5	3	5	5	4	5	2	4	2	5
0	0	0	0	0	0	0	0	0	0	0	0	0	0	0	0	0	0	0	0	0	2	2	3	3	2	2	3	3	2	2	3	5	5	5	3	4	2	5	3	5	3	5	5	4	5	2	4	2	5
0	0	0	0	0	0	0	0	0	0	0	0	0	0	0	0	0	0	0	0	0	0	0	0	0	0	0	0	0	0	0	0	0	0	0	0	0	0	0	0	0	0	0	0	0	0	2	4	2	5
0	0	0	0	0	0	0	0	0	0	0	0	0	0	0	0	0	0	0	0	0	0	0	0	0	0	0	0	0	0	0	0	0	0	0	3	4	2	5	3	5	3	5	5	4	5	2	4	2	5
0	5	5	2	5	2	3	3	5	5	3	3	3	2	4	4	5	2	2	3	2	2	2	3	3	2	2	3	3	2	2	3	5	5	5	3	4	2	5	3	5	3	5	5	4	5	2	4	2	5
5	5	5	2	5	2	3	3	5	5	3	3	5	2	4	4	5	2	2	3	2	2	2	3	3	2	2	3	3	2	2	3	5	5	5	3	4	2	5	3	5	3	5	5	4	5	2	4	2	5
1	1	1	1	1	1	1	1	1	1	1	1	1	1	1	1	1	1	1	1	1	1	2	3	3	2	2	3	3	2	2	3	5	5	5	3	4	2	5	3	5	3	5	5	4	5	2	4	2	5
5	5	5	2	5	2	3	3	5	5	3	3	3	2	4	4	5	2	2	3	2	2	2	3	3	2	2	3	3	2	2	3	5	5	5	3	4	2	5	3	5	3	5	5	4	5	2	4	2	5
5	5	5	2	5	2	3	3	5	5	3	3	3	2	4	4	5	2	2	3	2	2	2	3	3	2	2	3	3	2	2	3	5	5	5	3	4	2	5	3	5	3	5	5	4	5	2	4	2	5
0	0	0	0	0	0	0	0	0	0	0	0	0	0	0	0	0	0	0	0	0	0	0	0	0	0	0	0	3	2	2	3	5	5	5	3	4	2	5	3	5	3	5	5	4	5	2	4	2	5
0	0	0	0	0	0	0	0	0	0	0	0	0	0	0	0	0	0	0	0	0	0	0	0	0	0	0	0	0	0	2	3	5	5	5	3	4	2	5	3	5	3	5	5	4	5	2	4	2	5
5	5	5	2	5	2	3	3	5	5	3	3	3	2	4	4	5	2	2	3	2	2	2	3	3	2	2	3	3	2	2	3	5	5	5	3	4	2	5	3	5	3	5	5	4	5	2	4	2	5
0	0	0	0	0	0	0	0	0	0	0	0	0	0	0	0	0	0	0	0	0	0	0	0	0	0	0	0	0	0	0	3	5	5	5	3	4	2	5	3	5	3	5	5	4	5	2	4	2	5
0	0	0	0	0	0	0	0	5	5	3	3	3	2	4	4	5	2	2	3	2	2	2	3	3	2	2	3	3	2	2	3	5	5	5	3	4	2	5	3	5	3	5	5	4	5	2	4	2	5
1	1	1	1	1	1	1	1	1	5	3	3	3	2	4	4	5	2	2	3	2	2	2	3	3	2	2	3	3	2	2	3	5	5	5	3	4	2	5	3	5	3	5	5	4	5	2	4	2	5
1	1	1	1	1	1	1	1	1	1	1	1	1	1	1	1	1	1	1	1	1	1	1	1	1	1	1	1	1	1	1	1	1	1	1	1	1	2	5	3	5	3	5	5	4	5	2	4	2	5
5	5	5	2	5	2	3	3	5	5	3	3	3	2	4	4	5	2	2	3	2	2	2	3	3	2	5	1	1	2	2	3	5	5	5	3	4	2	5	3	5	3	5	5	4	5	2	4	2	5
0	0	0	0	5	2	3	3	5	5	3	3	3	2	4	4	5	2	2	3	2	2	2	3	3	2	2	3	3	2	2	3	5	5	5	3	4	2	5	3	5	3	5	5	4	5	2	4	2	5
0	0	0	0	0	0	0	0	0	0	0	0	0	0	0	0	0	0	0	0	0	0	2	3	3	2	2	3	3	2	2	3	5	5	5	3	4	2	5	3	5	3	5	5	4	5	2	4	2	5
5	4	5	2	4	2	5	3	5	4	5	5	3	5	3	5	2	2	2	3	2	2	2	3	3	2	2	3	3	2	2	3	5	5	5	3	4	2	5	3	5	3	5	5	4	5	2	4	2	5
1	1	1	1	1	1	1	1	1	1	1	1	1	1	1	1	1	1	1	1	1	2	2	3	3	2	2	3	3	2	2	3	5	5	5	3	4	2	5	3	5	3	5	5	4	5	2	4	2	5
1	1	1	1	1	1	1	1	1	1	1	1	1	1	1	1	1	2	2	3	2	2	2	3	3	2	2	3	3	2	2	3	5	5	5	3	4	2	5	3	5	3	5	5	4	5	2	4	2	5
0	0	0	0	0	1	1	1	5	5	3	3	3	2	4	4	5	2	2	3	2	2	2	3	3	2	2	3	3	2	2	3	5	5	5	3	4	2	5	3	5	3	5	5	4	5	2	4	2	5
1	1	1	1	1	1	1	1	1	5	3	3	3	2	4	4	5	2	2	3	2	2	2	3	3	2	2	3	3	2	2	3	5	5	5	3	4	2	5	3	5	3	5	5	4	5	2	4	2	5
0	0	0	0	0	0	0	0	0	0	0	0	3	2	4	4	5	2	2	3	2	2	2	3	3	2	2	3	3	2	2	3	5	5	5	3	4	2	5	3	5	3	5	5	4	5	2	4	2	5
1	1	1	1	1	1	1	1	1	1	1	1	1	1	1	1	1	1	1	1	1	1	1	1	1	1	1	1	1	1	1	1	1	1	1	1	1	1	1	1	1	1	1	1	1	1	2	4	2	5
0	0	0	0	0	0	0	0	0	0	0	0	0	0	0	0	5	2	2	3	2	2	2	3	3	2	2	3	3	2	2	3	5	5	5	3	4	2	5	3	5	3	5	5	4	5	2	4	2	5
0	0	0	0	0	0	0	0	0	0	0	3	3	2	4	4	5	2	2	3	2	2	2	3	3	2	2	3	3	2	2	3	5	5	5	3	4	2	5	3	5	3	5	5	4	5	2	4	2	5
1	1	1	1	1	1	1	1	1	1	1	1	1	1	1	1	1	1	1	1	1	1	1	1	1	1	1	1	1	1	1	1	1	1	1	1	1	1	1	1	1	1	1	1	1	1	2	4	2	5
0	0	0	0	0	0	0	0	0	0	0	0	0	0	0	0	0	0	0	0	0	0	0	0	0	0	0	0	0	0	2	3	5	5	5	3	4	2	5	3	5	3	5	5	4	5	2	4	2	5
0	0	0	0	0	0	0	0	0	0	0	0	0	0	0	0	0	0	0	0	0	0	0	0	0	0	0	0	0	0	0	0	0	0	0	0	0	0	0	0	0	0	0	0	0	0	0	0	0	0
1	1	1	1	1	1	1	1	1	1	1	1	1	1	1	1	1	1	1	1	1	1	1	1	1	1	1	1	1	1	2	3	5	5	5	3	4	2	5	3	5	3	5	5	4	5	2	4	2	5
5	5	5	2	5	2	3	3	5	5	3	3	3	2	4	4	5	2	2	3	2	2	2	3	3	2	2	3	3	2	2	3	5	5	5	3	4	2	5	3	5	3	5	5	4	5	2	4	2	5
1	1	1	1	1	1	1	1	1	1	1	1	1	1	4	4	5	2	2	3	2	2	2	3	3	2	2	3	3	2	2	3	5	5	5	3	4	2	5	3	5	3	5	5	4	5	2	4	2	5
1	1	1	2	5	2	3	3	5	5	3	3	3	2	4	4	5	2	2	3	2	2	2	3	3	2	2	3	3	2	2	3	5	5	5	3	4	2	5	3	5	3	5	5	4	5	2	4	2	5
1	1	1	1	1	1	1	1	5	5	3	3	3	2	4	4	5	2	2	3	2	2	2	3	3	2	2	3	3	2	2	3	5	5	5	3	4	2	5	3	5	3	5	5	4	5	2	4	2	5
5	5	5	2	5	2	3	3	5	5	3	3	3	2	4	4	5	2	2	3	2	2	2	3	3	2	2	3	3	2	2	3	5	5	5	3	4	2	5	3	5	3	5	5	4	5	2	4	2	5
1	1	1	1	1	1	1	1	1	1	1	1	1	1	1	1	1	2	2	3	2	2	2	3	3	2	2	3	3	2	2	3	5	5	5	3	4	2	5	3	5	3	5	5	4	5	2	4	2	5
2	3	5	2	5	2	3	3	5	5	3	3	3	2	4	4	5	2	2	3	2	2	2	3	3	2	2	3	3	2	2	3	5	5	5	3	4	2	5	3	5	3	5	5	4	5	2	4	2	5
0	0	0	0	0	0	0	0	0	0	0	0	0	0	0	0	0	0	0	0	0	2	2	3	3	3	5	5	5	2	2	3	5	5	5	3	4	2	5	3	5	3	5	5	4	5	2	4	2	5
1	1	1	1	1	1	1	1	1	1	1	1	1	1	1	1	1	1	1	1	1	1	1	1	1	1	1	1	1	1	1	1	1	1	1	1	1	1	1	1	1	1	1	1	1	1	2	4	2	5
0	0	0	0	0	0	0	0	0	0	0	0	0	0	0	0	0	0	0	0	0	0	0	0	0	0	0	0	0	0	0	0	0	0	0	0	0	0	0	0	0	0	0	0	0	0	2	4	2	5
0	0	0	0	0	0	0	0	0	0	0	0	0	0	0	0	0	0	0	0	0	0	0	0	0	0	0	0	0	0	0	0	0	0	0	0	0	0	0	0	0	0	0	0	0	0	0	0	0	0
5	5	5	2	5	2	3	3	5	5	3	3	3	2	4	4	5	2	2	3	2	2	2	3	3	2	2	3	3	2	2	3	5	5	5	3	4	2	5	3	5	3	5	5	4	5	2	4	2	5
5	5	5	2	5	2	3	3	5	5	3	3	3	2	4	4	5	2	2	3	2	2	2	3	3	2	2	3	3	2	2	3	5	5	5	3	4	2	5	3	5	3	5	5	4	5	2	4	2	5
1	1	1	1	1	1	1	1	1	1	1	1	1	1	1	1	1	1	1	1	1	1	1	1	1	1	1	1	1	1	1	1	1	1	1	1	1	1	1	1	1	1	1	1	1	1	1	1	1	1
0	0	0	0	0	0	0	0	0	0	0	0	0	0	0	0	0	0	0	0	0	0	0	0	0	0	0	1	1	1	1	1	1	1	1	1	1	1	1	1	1	1	1	1	1	1	1	1	1	1
5	5	5	2	5	2	3	3	5	5	3	3	3	2	4	4	5	2	2	3	2	2	2	3	3	2	2	3	3	2	2	3	5	5	5	3	4	2	5	3	5	3	5	5	4	5	2	4	2	5
1	1	1	2	5	2	3	3	5	5	3	3	3	2	4	4	5	2	2	3	2	2	2	3	3	2	2	3	3	2	2	3	5	5	5	3	4	2	5	3	5	3	5	5	4	5	2	4	2	5
0	0	0	0	0	0	0	0	0	0	0	0	0	0	0	0	0	0	0	0	0	0	0	0	0	0	0	0	0	0	0	0	5	5	5	3	4	2	5	3	5	3	5	5	4	5	2	4	2	5
0	0	0	0	0	0	0	0	0	0	0	0	0	0	0	0	0	0	0	0	0	0	0	0	0	0	0	0	0	0	0	0	0	0	0	0	0	0	0	0	0	0	0	0	0	0	0	4	2	5
0	0	0	0	0	0	0	0	0	0	0	0	0	0	0	0	0	0	0	0	0	0	0	0	0	0	0	0	0	0	0	0	0	0	0	0	0	0	0	0	0	0	0	0	0	0	0	0	0	0
0	0	0	0	0	0	0	0	0	0	0	0	0	0	0	0	0	0	0	0	0	0	0	0	0	0	0	0	0	0	0	0	0	0	0	0	0	0	0	0	0	0	0	5	4	5	2	4	2	5
0	0	0	0	0	0	0	0	0	0	0	0	0	0	0	0	0	0	0	0	0	0	0	0	0	0	0	0	0	0	0	0	0	0	0	0	0	0	0	0	0	0	0	0	0	0	0	0	0	0
0	0	0	0	0	0	0	0	0	0	0	0	0	0	0	0	0	0	0	0	0	0	0	0	0	0	0	0	0	0	0	0	0	0	0	0	0	0	0	0	0	0	0	0	0	0	0	0	0	0
0	0	0	0	0	0	0	0	0	0	0	0	0	0	0	0	0	0	0	0	0	0	0	0	0	0	0	0	0	0	0	0	0	0	0	0	0	0	0	0	0	0	0	0	0	0	0	4	2	5
5	5	5	2	5	2	3	3	5	5	3	3	3	2	4	4	5	2	2	3	2	2	2	3	3	2	2	3	3	2	2	3	5	5	5	3	4	2	5	3	5	3	5	5	4	5	2	4	2	5
0	0	0	0	0	0	0	0	0	0	0	0	0	0	0	0	0	0	0	0	0	0	0	0	0	0	0	0	0	0	0	0	0	0	0	0	0	0	0	0	0	0	0	0	0	0	2	4	2	5
0	0	0	0	0	0	0	0	0	0	0	0	0	0	0	0	0	0	0	0	0	0	0	0	0	0	0	0	0	0	0	0	0	0	0	0	0	0	0	0	0	0	0	0	0	0	2	4	2	5
0	0	0	0	5	2	3	3	5	5	3	3	3	2	4	4	5	2	2	3	2	2	2	3	3	2	2	3	3	2	2	3	5	5	5	3	4	2	5	3	5	3	5	5	4	5	2	4	2	5
1	1	1	1	1	1	1	1	1	1	1	1	1	1	1	1	1	1	1	1	1	1	1	1	1	1	1	1	1	1	1	1	1	1	1	1	1	1	1	1	1	1	1	1	1	1	1	1	1	1
5	5	5	2	5	2	3	3	5	5	3	3	3	2	4	4	5	2	2	3	2	2	2	3	3	2	2	3	3	2	2	3	5	5	5	3	4	2	5	3	5	3	5	5	4	5	2	4	2	5
1	1	1	2	5	2	3	3	5	5	3	3	3	2	4	4	5	2	2	3	2	2	2	3	3	2	2	3	3	2	2	3	5	5	5	3	4	2	5	3	5	3	5	5	4	5	2	4	2	5
1	1	1	1	1	1	1	1	1	1	1	1	1	2	4	4	5	2	2	3	2	2	2	3	3	2	2	3	3	2	2	3	5	5	5	3	4	2	5	3	5	3	5	5	4	5	2	4	2	5
5	5	5	2	5	2	3	3	5	5	3	3	3	2	4	4	5	2	2	3	2	2	2	3	3	2	2	3	3	2	2	3	5	5	5	3	4	2	5	3	5	3	5	5	4	5	2	4	2	5
5	5	5	2	5	2	3	3	5	5	3	3	3	2	4	4	5	2	2	3	2	2	2	3	3	2	2	3	3	2	2	3	5	5	5	3	4	2	5	3	5	3	5	5	4	5	2	4	2	5
0	0	0	0	0	0	0	0	0	0	0	0	0	0	0	0	0	2	2	3	2	2	2	3	3	2	2	3	3	2	2	3	5	5	5	3	4	2	5	3	5	3	5	5	4	5	2	4	2	5
1	1	1	1	5	2	3	3	5	5	3	3	3	2	4	4	5	2	2	3	2	2	2	3	3	2	2	3	3	2	2	3	5	5	5	3	4	2	5	3	5	3	5	5	4	5	2	4	2	5
0	0	0	0	0	0	0	0	0	0	0	0	0	0	0	0	0	0	0	0	0	0	0	0	0	0	0	0	0	0	0	0	0	0	0	0	0	0	0	0	0	0	0	0	0	0	0	0	0	0
0	0	0	0	0	0	0	0	0	0	0	0	0	2	4	4	5	2	2	3	2	2	2	3	3	2	2	3	3	2	2	3	5	5	5	3	4	2	5	3	5	3	5	5	4	5	2	4	2	5
1	1	1	1	1	1	1	1	1	1	1	1	1	1	1	1	1	1	1	1	1	1	1	1	1	1	1	1	1	1	1	1	1	1	1	1	1	1	1	1	1	1	1	1	1	1	1	1	1	1
1	5	5	2	5	2	3	3	5	5	3	3	3	2	4	4	5	2	2	3	2	2	2	3	3	2	2	3	3	2	2	3	5	5	5	3	4	2	5	3	5	3	5	5	4	5	2	4	2	5
5	5	5	2	5	2	3	3	5	5	3	3	3	2	4	4	5	2	2	3	2	2	2	3	3	2	2	3	3	2	2	3	5	5	5	3	4	2	5	3	5	3	5	5	4	5	2	4	2	5
1	1	1	1	1	1	1	1	1	1	1	1	1	1	1	1	1	1	1	1	1	1	1	1	1	1	1	1	1	1	1	1	1	1	1	1	1	1	1	1	1	1	1	1	1	1	1	1	1	1
0	0	0	0	0	0	0	0	0	0	0	3	3	2	4	4	5	2	2	3	2	2	2	3	3	2	2	3	3	2	2	3	5	5	5	3	4	2	5	3	5	3	5	5	4	5	2	4	2	5
0	0	0	0	0	0	0	0	0	0	0	0	0	0	0	0	0	0	0	0	0	0	0	0	0	0	0	0	0	0	0	0	0	0	0	0	0	0	0	3	5	3	5	5	4	5	2	4	2	5
0	0	0	0	0	0	0	0	0	0	0	0	0	2	4	4	5	2	2	3	2	2	2	3	3	2	2	3	3	2	2	3	5	5	5	3	4	2	5	3	5	3	5	5	4	5	2	4	2	5
1	1	1	1	1	1	1	1	1	1	1	1	1	1	1	1	1	1	1	1	1	1	1	1	1	1	1	3	3	2	2	3	5	5	5	3	4	2	5	3	5	3	5	5	4	5	2	4	2	5
5	5	5	2	5	2	3	3	5	5	3	3	3	2	4	4	5	2	2	3	2	2	2	3	3	2	2	3	3	2	2	3	5	5	5	3	4	2	5	3	5	3	5	5	4	5	2	4	2	5
1	1	1	1	1	1	1	1	1	1	1	1	1	1	1	1	1	1	1	1	1	1	1	1	1	2	2	3	3	2	2	3	5	5	5	3	4	2	5	3	5	3	5	5	4	5	2	4	2	5
0	0	0	0	0	0	0	0	0	0	0	0	0	0	0	0	0	0	0	0	0	0	0	0	0	0	0	0	0	0	0	0	0	0	0	0	0	0	0	0	0	0	0	0	0	0	0	0	0	0
0	0	0	0	0	0	0	0	0	0	0	0	0	0	0	0	0	0	0	0	0	0	0	0	0	0	0	0	0	0	0	0	5	5	5	3	4	2	5	3	5	3	5	5	4	5	2	4	2	5
0	0	0	0	0	0	0	0	0	0	0	0	0	0	0	0	0	0	0	0	0	0	0	3	3	1	5	5	1	2	2	3	5	5	5	3	4	2	5	3	5	3	5	5	4	5	2	4	2	5
0	0	0	0	0	0	0	0	5	5	3	3	3	2	4	4	5	2	2	3	2	2	2	3	3	2	2	3	3	2	2	3	5	5	5	3	4	2	5	3	5	3	5	5	4	5	2	4	2	5
1	1	1	1	1	1	1	1	1	1	1	1	1	1	1	1	1	1	1	1	1	1	1	1	1	1	1	1	1	1	1	1	1	1	1	1	1	1	1	1	1	1	1	1	1	1	1	1	1	1
1	1	1	1	1	1	1	1	1	1	1	1	1	1	1	1	1	1	1	1	1	1	1	1	1	1	1	1	1	1	1	1	1	1	1	1	1	1	1	1	1	1	1	1	1	1	1	1	1	1
1	1	1	1	1	1	1	1	1	1	1	1	1	1	4	4	5	2	2	3	2	2	1	3	3	2	2	3	3	2	2	3	5	5	5	3	4	2	5	3	5	3	5	5	4	5	2	4	2	5
1	1	1	1	1	1	1	1	1	1	1	1	1	1	1	1	1	1	1	1	1	1	1	1	1	1	1	1	1	1	1	1	1	1	1	1	1	1	1	1	1	1	1	1	1	1	1	1	1	1
1	1	1	1	1	1	1	1	1	1	1	1	1	1	1	1	1	1	1	1	1	1	1	1	1	1	1	1	1	1	1	1	1	1	1	1	1	1	1	1	1	1	1	1	1	1	1	1	1	1
1	1	1	1	1	1	1	1	1	1	1	1	1	1	1	1	1	1	1	1	1	1	1	1	1	1	1	1	1	1	1	1	1	1	1	1	1	1	1	1	1	1	1	1	1	1	1	4	2	5
1	1	1	1	1	1	1	1	1	1	1	1	1	1	1	1	5	2	2	3	2	2	2	3	3	2	2	3	3	2	2	3	5	5	5	3	4	2	5	3	5	3	5	5	4	5	2	4	2	5
1	1	1	1	1	1	1	1	1	1	1	1	1	1	1	1	1	1	1	1	1	1	1	1	1	1	1	1	1	1	1	1	1	1	1	1	1	1	1	1	1	1	1	1	1	1	1	1	1	1
1	1	1	1	1	1	1	1	1	1	1	1	1	1	1	1	1	1	1	1	1	1	1	1	1	1	1	1	1	1	1	1	1	1	1	1	1	1	1	1	1	1	1	1	1	5	2	4	2	5
1	1	1	1	1	1	1	1	1	1	1	1	1	1	1	1	1	1	1	1	1	1	1	1	1	1	1	1	1	1	1	1	1	1	1	1	1	1	1	1	1	1	1	1	1	1	1	1	1	1
1	1	1	1	1	1	1	1	1	1	1	1	1	1	1	1	1	1	1	1	1	1	1	1	1	1	1	1	1	1	1	1	1	1	1	1	1	1	1	1	1	1	1	1	1	1	1	1	1	1
1	1	1	1	1	1	1	1	1	1	1	1	1	1	4	4	5	2	2	3	2	2	2	3	3	2	2	3	3	2	2	3	5	5	5	3	4	2	5	3	5	3	5	5	4	5	2	4	2	5
1	1	1	1	1	1	1	1	1	1	1	1	1	1	1	1	1	1	1	1	1	1	1	1	1	1	1	1	1	1	1	1	1	1	1	1	1	1	1	1	1	1	1	1	1	1	1	1	1	1
1	1	1	1	1	1	1	1	1	1	1	1	1	1	1	1	1	1	1	1	1	1	1	1	1	1	1	1	1	1	1	1	1	1	1	1	1	1	1	1	1	1	1	1	1	1	1	1	1	1
1	1	1	1	1	1	1	1	1	1	1	1	1	1	1	1	1	1	1	1	1	1	1	1	1	1	1	1	1	1	1	1	1	1	1	1	1	1	1	1	1	1	1	1	1	1	1	1	1	1
1	1	1	1	1	1	1	1	1	1	1	1	1	1	1	1	1	1	1	1	1	1	1	1	1	1	1	1	1	1	1	3	5	5	5	3	4	2	5	3	5	3	5	5	4	5	2	4	2	5
5	5	5	2	5	2	3	3	5	5	3	3	3	2	4	4	5	2	2	3	2	2	2	3	3	2	2	3	3	2	2	3	5	5	5	3	4	2	5	3	5	3	5	5	4	5	2	4	2	5
5	5	5	2	5	2	3	3	5	5	3	3	3	2	4	4	5	2	2	3	2	2	2	3	3	2	2	3	3	2	2	3	5	5	5	3	4	2	5	3	5	3	5	5	4	5	2	4	2	5
5	5	5	2	5	2	3	3	5	5	3	3	3	2	4	4	5	2	2	3	2	2	2	3	3	2	2	3	3	2	2	3	5	5	5	3	4	2	5	3	5	3	5	5	4	5	2	4	2	5
5	5	5	2	5	2	3	3	5	5	3	3	3	2	4	4	5	2	2	3	2	2	2	3	3	2	2	3	3	2	2	3	5	5	5	3	4	2	5	3	5	3	5	5	4	5	2	4	2	5
5	1	5	2	5	2	3	3	5	5	3	3	3	2	4	4	5	2	2	3	2	2	2	3	3	2	2	3	3	2	2	3	5	5	5	3	4	2	5	3	5	3	5	5	4	5	2	4	2	5
5	5	5	2	5	2	3	3	5	5	3	3	3	2	4	4	5	2	2	3	2	2	2	3	3	2	2	3	3	2	2	3	5	5	5	3	4	2	5	3	5	3	5	5	4	5	2	4	2	5
1	1	1	1	1	1	1	1	1	1	1	1	1	1	1	1	1	1	1	1	1	1	1	1	1	1	1	1	1	2	2	3	5	5	5	3	4	2	5	3	5	3	5	5	4	5	2	4	2	5
0	0	0	0	0	0	0	0	0	0	0	0	0	0	0	0	0	0	0	0	0	0	0	0	0	0	0	0	0	0	0	0	0	0	0	0	0	0	0	0	0	0	0	0	0	0	0	0	0	0
1	1	1	1	1	1	1	1	1	1	1	1	1	1	1	1	1	1	1	1	1	1	1	1	1	1	1	1	1	1	1	1	1	1	1	1	1	1	1	1	1	1	5	5	4	5	2	4	2	5
0	0	0	0	0	0	0	0	0	0	0	0	0	0	0	0	0	0	0	0	0	0	0	0	0	0	0	0	0	0	0	0	0	0	0	3	4	2	5	3	5	3	5	5	4	5	2	4	2	5
0	0	0	0	0	0	0	0	0	0	0	0	0	0	0	0	0	0	0	0	0	0	0	0	0	0	0	0	0	0	0	0	0	0	0	0	0	0	0	0	0	0	0	0	0	0	0	0	0	0
0	0	0	0	0	0	0	0	0	0	0	0	0	0	0	0	0	0	0	0	0	0	0	0	0	0	0	0	0	0	0	0	0	0	0	0	0	0	0	0	0	0	0	5	4	5	2	4	2	5
0	0	0	0	0	0	0	0	0	5	3	3	3	2	4	4	5	2	2	3	2	2	2	3	3	2	2	3	3	2	2	3	5	5	5	3	4	2	5	3	5	3	5	5	4	5	2	4	2	5
0	0	0	0	0	0	0	0	0	0	0	0	0	0	0	0	0	0	0	0	0	0	0	0	0	0	0	0	0	0	0	0	0	0	0	0	0	0	0	0	0	0	0	0	0	0	2	4	2	5
0	0	0	0	0	0	0	0	0	0	0	0	0	0	0	0	0	0	0	0	0	0	0	0	0	0	0	0	0	2	2	3	5	5	5	3	4	2	5	3	5	3	5	5	4	5	2	4	2	5
5	5	5	2	2	2	3	3	5	5	3	3	3	2	4	4	5	2	2	3	2	2	2	3	3	2	2	3	3	2	2	3	5	5	5	3	4	2	5	3	5	3	5	5	4	5	2	4	2	5
1	1	1	1	1	1	1	1	1	1	1	1	1	1	1	1	1	1	1	1	1	1	1	1	1	1	1	1	1	1	2	3	5	5	5	3	4	2	5	3	5	3	5	5	4	5	2	4	2	5
1	1	1	1	1	1	1	1	1	1	1	1	1	1	1	1	1	1	1	1	1	1	1	1	1	1	1	1	1	1	1	3	5	5	5	3	4	2	5	3	5	3	5	5	4	5	2	4	2	5
1	1	1	1	1	1	1	1	1	1	1	1	3	2	4	4	5	2	2	3	2	2	2	3	3	2	2	3	3	2	2	3	5	5	5	3	4	2	5	3	5	3	5	5	4	5	2	4	2	5
0	0	0	0	0	0	0	0	0	0	0	0	0	0	0	0	0	0	0	0	0	0	0	0	0	0	0	0	0	0	2	3	5	5	5	3	4	2	5	3	5	3	5	5	4	5	2	4	2	5
0	0	0	0	0	0	0	0	0	0	0	0	0	0	0	0	0	0	0	0	0	0	0	0	0	0	0	0	0	0	0	3	5	5	5	3	4	2	5	3	5	3	5	5	4	5	2	4	2	5
0	0	0	0	0	1	1	1	1	1	1	3	3	2	4	4	5	2	2	3	2	2	2	3	3	2	2	3	3	2	2	3	5	5	5	3	4	2	5	3	5	3	5	5	4	5	2	4	2	5
5	5	5	2	5	2	3	3	5	5	3	3	3	2	4	4	5	2	2	3	2	2	2	3	3	2	2	3	3	2	2	3	5	5	5	3	4	2	5	3	5	3	5	5	4	5	2	4	2	5
1	1	1	1	1	1	1	1	1	1	1	1	3	2	4	4	5	2	2	3	2	2	2	3	3	2	2	3	3	2	2	3	5	5	5	3	4	2	5	3	5	3	5	5	4	5	2	4	2	5
1	1	1	1	1	1	1	1	1	1	1	1	1	1	1	1	1	1	1	1	1	1	1	1	1	1	1	1	1	1	1	1	1	1	1	1	1	1	1	1	1	1	1	1	1	1	1	1	1	1
5	5	5	2	5	2	3	3	5	5	3	3	3	2	4	4	5	2	2	3	2	2	2	3	3	2	2	3	3	2	2	3	5	5	5	3	4	2	5	3	5	3	5	5	4	5	2	4	2	5
1	1	1	1	1	1	1	1	1	1	1	1	1	2	4	4	5	2	2	3	2	2	2	3	3	2	2	3	3	2	2	3	5	5	5	3	4	2	5	3	5	3	5	5	4	5	2	4	2	5
0	0	0	0	0	0	0	0	0	0	0	0	0	0	0	0	0	0	0	0	0	0	0	0	0	0	0	0	0	0	0	0	0	0	0	0	0	0	0	0	0	0	0	0	0	0	2	4	2	5
1	1	1	2	5	2	3	3	5	5	3	3	3	2	4	4	5	2	2	3	2	2	2	3	3	2	2	5	3	2	2	3	5	5	5	3	4	2	5	3	5	3	5	5	4	5	2	4	2	5
1	1	1	1	1	1	1	1	1	1	1	1	1	1	1	1	1	1	1	1	1	1	1	1	1	1	1	1	1	1	1	1	1	1	1	1	1	1	1	1	1	3	5	5	4	5	2	4	2	5
1	1	1	1	1	1	1	1	1	1	1	1	1	1	1	1	1	1	1	1	1	1	1	1	1	1	1	1	1	1	1	1	1	1	1	1	1	1	1	1	1	1	1	1	1	1	1	1	1	1
0	0	0	0	0	0	0	0	0	0	0	0	0	0	0	0	0	0	0	0	0	0	0	0	0	0	0	0	0	0	2	3	5	5	5	3	4	2	5	3	5	3	5	5	4	5	2	4	2	5
1	1	1	1	1	1	1	1	1	1	1	1	1	1	1	1	1	1	1	1	1	1	1	1	1	1	1	1	1	1	1	1	1	1	1	1	1	1	1	1	1	1	1	1	1	1	1	1	1	1
5	5	5	2	5	2	3	3	5	5	3	3	3	2	4	4	5	2	2	3	2	2	2	3	3	2	2	3	3	2	2	3	5	5	5	3	4	2	5	3	5	3	5	5	4	5	2	4	2	5
0	5	5	2	5	2	3	3	5	5	3	3	3	2	4	4	5	2	2	3	2	2	2	3	3	2	2	3	3	2	2	3	5	5	5	3	4	2	5	3	5	3	5	5	4	5	2	4	2	5
0	0	0	0	0	0	0	0	0	0	0	0	0	0	0	0	0	0	0	0	0	0	0	0	0	0	0	0	0	0	2	3	5	5	5	3	4	2	5	3	5	3	5	5	4	5	2	4	2	5
0	0	0	0	5	2	3	3	5	5	3	3	3	2	4	4	5	2	2	3	2	2	2	3	3	2	2	3	3	2	2	3	5	5	5	3	4	2	5	3	5	3	5	5	4	5	2	4	2	5
1	1	1	1	1	1	3	3	5	5	3	3	3	2	4	4	5	2	2	3	2	2	2	3	3	2	2	3	3	2	2	3	5	5	5	3	4	2	5	3	5	3	5	5	4	5	2	4	2	5
0	0	0	0	0	0	0	0	0	0	0	0	0	0	0	0	0	0	0	0	0	0	0	0	0	0	0	0	0	0	0	0	0	0	0	0	0	0	0	0	0	0	0	0	0	0	0	0	0	0
0	0	0	0	0	0	0	0	0	0	0	0	0	0	0	0	0	0	0	0	0	0	0	0	0	0	0	0	0	0	0	0	0	0	0	0	0	0	0	0	0	0	0	0	0	0	0	4	2	5
1	1	5	2	5	2	3	3	5	5	3	3	3	2	4	4	5	2	2	3	2	2	2	3	3	2	2	3	3	2	2	3	5	5	5	3	4	2	5	3	5	3	5	5	4	5	2	4	2	5
0	0	0	0	0	0	0	0	0	0	0	0	0	0	0	0	0	0	0	0	0	0	0	0	0	0	0	0	0	0	0	0	0	0	0	0	0	0	0	0	0	0	0	0	4	5	2	4	2	5
1	1	1	1	1	1	1	1	1	1	3	3	3	2	4	4	5	2	2	3	2	2	2	3	3	2	2	3	3	2	2	3	5	5	5	3	4	2	5	3	5	3	5	5	4	5	2	4	2	5
1	1	1	1	1	1	3	3	5	5	3	3	3	2	4	4	5	2	2	3	2	2	2	3	3	2	2	3	3	2	2	3	5	5	5	3	4	2	5	3	5	3	5	5	4	5	2	4	2	5
5	5	5	2	5	2	3	3	5	5	3	3	3	2	4	4	5	2	2	3	2	2	2	3	3	2	2	3	3	2	2	3	5	5	5	3	4	2	5	3	5	3	5	5	4	5	2	4	2	5
1	1	1	2	5	2	3	3	5	5	3	3	3	2	4	4	5	2	2	3	2	2	2	3	3	2	2	3	3	2	2	3	5	5	5	3	4	2	5	3	5	3	5	5	4	5	2	4	2	5
1	1	1	2	5	2	3	3	5	5	3	3	3	2	4	4	5	2	2	3	2	2	2	3	3	2	2	3	3	2	2	3	5	5	5	3	4	2	5	3	5	3	5	5	4	5	2	4	2	5
0	0	0	0	0	0	0	0	0	0	0	0	0	0	0	0	0	0	0	0	0	0	0	0	0	0	0	0	0	0	0	0	0	0	0	0	0	0	0	0	0	0	0	0	0	0	0	0	0	0
0	0	0	0	0	0	0	0	0	0	0	0	0	0	0	0	0	2	2	3	2	2	2	3	3	2	2	3	3	2	2	3	5	5	5	3	4	2	5	3	5	3	5	5	4	5	2	4	2	5
1	1	5	2	5	2	3	3	5	5	3	3	3	2	4	4	5	2	2	3	2	2	2	3	3	2	2	3	3	2	2	3	5	5	5	3	4	2	5	3	5	3	5	5	4	5	2	4	2	5
5	5	5	2	5	2	3	3	5	5	3	3	3	2	4	4	5	2	2	3	2	2	2	3	3	2	2	3	3	2	2	3	5	5	5	3	4	2	5	3	5	3	5	5	4	5	2	4	2	5
1	1	1	1	1	1	1	1	1	1	1	1	1	1	1	4	5	2	2	3	2	2	2	3	3	2	2	3	3	2	2	3	5	5	5	3	4	2	5	3	5	3	5	5	4	5	2	4	2	5
0	0	0	0	0	0	0	0	0	0	0	0	0	0	0	0	0	0	0	0	0	0	0	0	0	0	0	0	0	0	0	0	0	0	0	0	0	0	0	0	0	0	0	0	0	0	0	0	0	0
0	0	0	0	0	0	0	0	0	0	0	0	0	0	0	0	0	0	0	0	0	0	0	0	0	0	0	0	0	0	0	0	0	0	0	0	0	0	0	0	0	0	0	0	0	0	0	0	0	0
0	0	0	0	0	0	0	0	0	0	0	0	0	0	0	0	0	0	0	0	0	0	0	0	0	0	0	0	0	0	0	0	0	0	0	0	0	0	0	0	0	0	0	0	0	0	0	0	0	0
0	0	0	0	0	0	0	0	0	0	0	0	0	0	0	0	0	0	0	0	0	0	0	0	0	0	0	0	0	0	0	0	0	0	0	0	0	0	0	0	0	0	0	0	0	0	0	0	0	0
0	0	0	0	0	0	0	0	0	0	0	0	0	0	0	0	0	0	0	0	0	0	0	0	0	0	0	0	0	0	2	3	5	5	5	3	4	2	5	3	5	3	5	5	4	5	2	4	2	5
0	0	0	0	0	0	0	0	0	0	0	3	3	2	4	4	5	2	2	3	2	2	2	3	3	1	5	5	1	2	2	3	5	5	5	3	4	2	5	3	5	3	5	5	4	5	2	4	2	5
0	0	0	0	0	0	0	0	0	0	0	0	0	0	0	0	0	0	0	0	0	0	0	0	0	0	0	0	0	0	0	0	0	0	0	0	0	0	0	0	0	0	0	0	0	0	2	4	2	5
1	1	1	1	1	1	1	1	1	1	1	1	1	1	1	1	1	1	2	3	2	2	2	3	3	2	2	3	3	2	2	3	5	5	5	3	4	2	5	3	5	3	5	5	4	5	2	4	2	5
1	1	1	1	1	1	1	1	1	1	1	1	1	1	1	1	1	1	1	1	1	1	1	3	3	1	1	3	3	2	2	3	5	5	5	3	4	2	5	3	5	3	5	5	4	5	2	4	2	5
1	1	1	1	1	1	1	1	1	1	1	1	1	1	1	1	1	1	2	3	2	2	2	3	3	2	2	3	3	2	2	3	5	5	5	3	4	2	5	3	5	3	5	5	4	5	2	4	2	5
5	5	5	2	5	2	3	3	5	5	3	3	3	2	4	4	5	2	2	3	2	2	2	3	3	2	2	3	3	2	2	3	5	5	5	3	4	2	5	3	5	3	5	5	4	5	2	4	2	5
5	5	5	2	5	2	3	3	5	5	3	3	3	2	4	4	5	2	2	3	2	2	2	3	3	2	2	3	3	2	2	3	5	5	5	3	4	2	5	3	5	3	5	5	4	5	2	4	2	5
0	0	5	2	5	2	3	3	5	5	3	3	3	2	4	4	5	2	2	3	2	2	2	3	3	2	2	3	3	2	2	3	5	5	5	3	4	2	5	3	5	3	5	5	4	5	2	4	2	5
5	5	5	2	5	2	3	3	5	5	3	3	3	2	4	4	5	2	2	3	2	2	2	3	3	2	2	3	3	2	2	3	5	5	5	3	4	2	5	3	5	3	5	5	4	5	2	4	2	5
5	5	5	2	5	2	3	3	5	5	3	3	3	2	4	4	5	2	2	3	2	2	2	3	3	2	2	3	3	2	2	3	5	5	5	3	4	2	5	3	5	3	5	5	4	5	2	4	2	5
1	1	1	1	1	1	1	1	1	1	1	1	1	1	1	1	1	1	1	1	1	1	2	3	3	2	2	3	3	2	2	3	5	5	5	3	4	2	5	3	5	3	5	5	4	5	2	4	2	5
5	5	5	2	5	2	3	3	5	5	3	3	3	2	4	4	5	2	2	3	2	2	2	3	3	2	2	3	3	2	2	3	5	5	5	3	4	2	5	3	5	3	5	5	4	5	2	4	2	5
5	5	5	2	5	2	3	3	5	5	3	3	3	2	4	4	5	2	2	3	2	2	2	3	3	2	2	3	3	2	2	3	5	5	5	3	4	2	5	3	5	3	5	5	4	5	2	4	2	5
5	5	5	2	5	2	3	3	5	5	3	3	3	2	4	4	5	2	2	3	2	2	2	3	3	2	2	3	3	2	2	3	5	5	5	3	4	2	5	3	5	3	5	5	4	5	2	4	2	5
1	1	1	1	1	1	1	1	1	1	1	1	1	1	1	1	1	1	1	1	1	1	1	1	1	1	1	1	1	1	2	3	5	5	5	3	4	2	5	3	5	3	5	5	4	5	2	4	2	5
5	5	5	2	5	2	3	3	5	5	3	3	3	2	4	4	5	2	2	3	2	2	2	3	3	2	2	3	3	2	2	3	5	5	5	3	4	2	5	3	5	3	5	5	4	5	2	4	2	5
5	5	5	2	5	2	3	3	5	5	3	3	3	2	4	4	5	2	2	3	2	2	2	3	3	2	2	3	3	2	2	3	5	5	5	3	4	2	5	3	5	3	5	5	4	5	2	4	2	5
5	5	5	2	5	2	1	3	5	5	3	3	3	2	4	4	5	2	2	3	2	2	2	3	3	2	2	3	3	2	2	3	5	5	5	3	4	2	5	3	5	3	5	5	4	5	2	4	2	5
5	5	5	2	5	2	3	3	5	5	3	3	3	2	4	4	5	2	2	3	2	2	2	3	3	2	2	3	3	2	2	3	5	5	5	3	4	2	5	3	5	3	5	5	4	5	2	4	2	5
5	5	5	2	5	2	3	3	5	5	3	3	3	2	4	4	5	2	2	3	2	2	2	3	3	2	2	3	3	2	2	3	5	5	5	3	4	2	5	3	5	3	5	5	4	5	2	4	2	5
0	0	0	0	5	2	3	3	5	5	3	3	3	2	4	4	5	2	2	3	2	2	2	3	3	2	2	3	3	2	2	3	5	5	5	3	4	2	5	3	5	3	5	5	4	5	2	4	2	5
5	5	5	2	5	2	3	3	5	5	3	3	3	2	4	4	5	2	2	3	2	2	2	3	3	2	2	3	3	2	2	3	5	5	5	3	4	2	5	3	5	3	5	5	4	5	2	4	2	5
5	5	5	2	5	2	3	3	5	5	3	3	3	2	4	4	5	2	2	3	2	2	2	3	3	2	2	3	3	2	2	3	5	5	5	3	4	2	5	3	5	3	5	5	4	5	2	4	2	5
1	1	1	1	1	1	1	1	1	1	1	1	1	1	1	1	1	1	1	1	1	1	1	1	1	1	1	1	1	1	1	1	1	1	5	3	4	2	5	3	5	3	5	5	4	5	2	4	2	5
1	1	1	1	1	1	1	1	1	1	1	1	1	1	1	1	1	1	1	1	2	2	2	3	3	2	2	3	3	2	2	3	5	5	5	3	4	2	5	3	5	3	5	5	4	5	2	4	2	5
1	1	1	1	1	2	3	3	5	5	3	3	3	2	4	4	5	2	2	3	2	2	2	3	3	2	2	3	3	2	2	3	5	5	5	3	4	2	5	3	5	3	5	5	4	5	2	4	2	5
0	0	0	0	0	0	0	0	0	0	0	0	0	0	0	0	0	0	0	0	0	0	0	1	1	1	1	1	1	2	2	3	5	5	5	3	4	2	5	3	5	3	5	5	4	5	2	4	2	5
1	1	1	1	1	1	1	1	1	1	1	1	1	1	1	1	1	1	1	1	1	1	1	1	1	1	1	1	1	1	1	1	1	1	1	1	1	1	1	1	1	1	1	1	1	1	2	4	2	5
1	1	1	1	1	1	1	1	1	1	1	1	1	1	1	1	1	1	1	1	1	1	1	1	1	1	1	1	1	1	1	1	1	1	1	1	1	1	1	1	1	1	1	1	1	1	1	4	2	5
1	1	1	1	1	1	1	1	1	5	3	3	3	2	4	4	5	2	2	3	2	2	2	3	3	2	2	3	3	2	2	3	5	5	5	3	4	2	5	3	5	3	5	5	4	5	2	4	2	5
1	1	1	1	1	1	1	1	1	1	1	1	1	1	1	4	5	2	2	3	2	2	2	3	3	2	2	3	3	2	2	3	5	5	5	3	4	2	5	3	5	3	5	5	4	5	2	4	2	5
1	5	5	5	3	2	3	3	5	5	3	3	3	2	4	4	5	2	2	3	2	2	2	3	3	2	2	3	3	2	2	3	5	5	5	3	4	2	5	3	5	3	5	5	4	5	2	4	2	5
5	5	5	2	5	2	3	3	5	5	3	3	3	2	4	4	5	2	2	3	2	2	2	3	3	2	2	3	3	2	2	3	5	5	5	3	4	2	5	3	5	3	5	5	4	5	2	4	2	5
0	0	0	0	0	0	0	0	0	0	0	0	0	0	0	0	0	0	0	0	0	0	2	3	3	2	2	3	3	2	2	3	5	5	5	3	4	2	5	3	5	3	5	5	4	5	2	4	2	5
0	0	0	0	0	0	0	0	0	0	0	0	0	0	0	0	0	0	0	0	0	0	0	0	0	0	0	0	0	0	0	0	5	5	5	3	4	2	5	3	5	3	5	5	4	5	2	4	2	5
0	0	0	0	0	0	0	0	0	0	0	0	0	0	0	0	0	0	0	0	0	0	0	0	0	0	0	0	0	0	0	0	0	0	0	0	0	0	0	0	0	0	0	0	0	0	2	4	2	5
1	1	1	1	1	1	1	1	1	1	1	1	1	1	1	1	1	1	1	1	1	1	1	1	1	1	1	1	1	1	1	1	1	1	1	1	1	1	1	1	1	1	1	1	1	1	2	4	2	5
0	0	0	0	0	2	3	3	5	5	3	3	3	2	4	4	5	2	2	3	2	2	2	3	3	2	2	3	3	2	2	3	5	5	5	3	4	2	5	3	5	3	5	5	4	5	2	4	2	5
0	0	0	2	5	2	3	3	5	5	3	3	3	2	4	4	5	2	2	3	2	2	2	3	3	2	2	3	3	2	2	3	5	5	5	3	4	2	5	3	5	3	5	5	4	5	2	4	2	5
5	5	5	2	5	2	3	3	5	5	3	3	3	2	4	4	5	2	2	3	2	2	2	3	3	2	2	3	3	2	2	3	5	5	5	3	4	2	5	3	5	3	5	5	4	5	2	4	2	5
0	0	0	0	0	0	0	0	0	0	0	0	0	0	0	0	5	2	2	3	2	2	2	3	3	2	2	3	3	2	2	3	5	5	5	3	4	2	5	3	5	3	5	5	4	5	2	4	2	5
0	0	0	0	0	0	0	0	0	0	0	0	0	2	4	4	5	2	2	3	2	2	2	3	3	2	2	3	3	2	2	3	5	5	5	3	4	2	5	3	5	3	5	5	4	5	2	4	2	5
0	0	0	0	0	0	0	0	0	0	0	0	0	0	0	0	0	0	0	0	0	0	0	0	0	0	0	0	0	0	0	0	5	5	5	3	4	2	5	3	5	3	5	5	4	5	2	4	2	5
5	5	5	2	5	2	3	3	5	5	3	3	3	2	4	4	5	2	2	3	2	2	2	3	3	2	2	3	3	2	2	3	5	5	5	3	4	2	5	3	5	3	5	5	4	5	2	4	2	5
5	5	5	2	5	2	3	3	5	5	3	3	3	2	4	4	5	2	2	3	2	2	2	3	3	2	2	3	3	2	2	3	5	5	5	3	4	2	5	3	5	3	5	5	4	5	2	4	2	5
5	5	5	2	5	2	3	3	5	5	3	3	3	2	4	4	5	2	2	3	2	2	2	3	3	2	2	3	3	2	2	3	5	5	5	3	4	2	5	3	5	3	5	5	4	5	2	4	2	5
0	0	0	0	0	0	0	0	0	0	0	0	0	0	0	0	0	0	0	0	0	0	0	0	0	0	0	0	0	0	0	0	0	0	0	0	0	0	0	0	0	0	0	0	0	0	0	0	0	0
1	1	1	1	1	1	1	1	1	1	1	1	1	1	1	1	5	2	2	3	2	2	2	3	3	2	2	3	3	2	2	3	5	5	5	3	4	2	5	3	5	3	5	5	4	5	2	4	2	5
5	5	5	2	5	2	3	3	5	5	3	3	3	2	4	4	5	2	2	3	2	2	2	3	3	2	2	3	3	2	2	3	5	5	5	3	4	2	5	3	5	3	5	5	4	5	2	4	2	5
1	1	1	1	1	1	1	1	1	1	1	1	1	1	1	1	1	1	1	1	1	1	2	3	3	2	2	3	3	2	2	3	5	5	5	3	4	2	5	3	5	3	5	5	4	5	2	4	2	5
0	0	0	2	5	2	3	3	5	5	3	3	3	2	4	4	5	2	2	3	2	2	2	3	3	2	2	3	3	2	2	3	5	5	5	3	4	2	5	3	5	3	5	5	4	5	2	4	2	5
5	5	5	2	5	2	3	3	5	5	3	3	3	2	4	4	5	2	2	3	2	2	2	3	3	2	2	3	3	2	2	3	5	5	5	3	4	2	5	3	5	3	5	5	4	5	2	4	2	5
1	1	1	1	1	1	1	1	1	1	1	1	1	1	1	1	1	1	1	1	1	2	2	3	3	2	2	3	3	2	2	3	5	5	5	3	4	2	5	3	5	3	5	5	4	5	2	4	2	5
1	1	1	1	1	1	1	1	1	1	1	1	1	1	1	1	1	1	1	1	1	1	1	1	1	1	1	1	1	1	2	3	5	5	5	3	4	2	5	3	5	3	5	5	4	5	2	4	2	5
0	0	0	0	0	0	0	0	0	0	0	1	3	2	4	4	5	2	2	3	2	2	2	3	3	2	2	3	3	2	2	3	5	5	5	3	4	2	5	3	5	3	5	5	4	5	2	4	2	5
1	1	1	1	1	1	1	1	1	1	1	1	1	1	1	1	1	1	1	1	1	2	2	3	3	2	2	3	3	2	2	3	5	5	5	3	4	2	5	3	5	3	5	5	4	5	2	4	2	5
1	1	1	1	5	1	3	3	5	5	3	3	3	2	4	4	5	2	2	3	2	2	2	3	3	2	2	3	3	2	2	3	5	5	5	3	4	2	5	3	5	3	5	5	4	5	2	4	2	5
1	1	1	1	1	1	1	1	1	1	1	1	1	1	1	1	5	2	2	3	2	2	2	3	3	2	2	3	3	2	2	3	5	5	5	3	4	2	5	3	5	3	5	5	4	5	2	4	2	5
1	1	1	1	1	1	1	1	1	1	1	1	1	1	1	1	1	1	1	1	2	2	2	3	3	2	2	3	3	2	2	3	5	5	5	3	4	2	5	3	5	3	5	5	4	5	2	4	2	5
1	1	1	1	1	1	1	1	1	5	3	3	3	2	4	4	5	2	2	3	2	2	2	3	3	2	2	3	3	2	2	3	5	5	5	3	4	2	5	3	5	3	5	5	4	5	2	4	2	5
1	1	1	1	1	1	1	1	5	5	3	3	3	2	4	4	5	2	2	3	2	2	2	3	3	2	2	3	3	2	2	3	5	5	5	3	4	2	5	3	5	3	5	5	4	5	2	4	2	5
1	1	1	2	5	2	3	3	5	5	3	3	3	2	4	4	5	2	2	3	2	2	2	3	3	2	2	3	3	2	2	3	5	5	5	3	4	2	5	3	5	3	5	5	4	5	2	4	2	5
1	1	1	1	1	1	1	1	1	1	1	1	1	1	1	1	5	1	2	3	2	2	2	3	3	2	2	3	3	2	2	3	5	5	5	3	4	2	5	3	5	3	5	5	4	5	2	4	2	5
1	1	1	1	1	1	1	1	1	5	3	3	1	2	4	1	5	2	2	3	2	2	2	3	3	2	2	3	3	2	2	3	5	5	5	3	4	2	5	3	5	3	5	5	4	5	2	4	2	5
0	0	0	0	0	0	0	0	0	0	0	0	0	0	0	0	0	0	0	0	0	0	0	0	0	0	0	0	0	0	0	0	0	0	0	0	0	0	0	0	0	0	0	0	0	0	2	4	2	5
5	5	5	1	5	2	3	3	5	5	3	3	3	2	4	4	5	2	2	3	2	2	2	3	3	2	2	3	3	2	2	3	5	5	5	3	4	2	5	3	5	3	5	5	4	5	2	4	2	5
1	1	1	1	1	1	1	1	1	1	1	1	1	1	1	1	1	1	1	1	1	1	2	3	3	2	2	3	3	2	2	3	5	5	5	3	4	2	5	3	5	3	5	5	4	5	2	4	2	5
1	1	1	1	1	1	1	1	1	1	1	1	1	1	1	1	1	1	1	1	1	1	1	1	1	1	1	1	1	1	1	1	1	1	1	1	1	1	1	1	1	1	1	1	1	1	2	4	2	5
0	0	0	0	0	0	0	0	0	0	0	0	0	0	0	0	0	0	0	0	0	0	0	0	0	0	0	0	0	0	0	0	0	0	0	0	0	0	0	0	0	0	0	0	0	0	0	0	0	0
5	5	5	2	5	2	3	3	5	5	3	3	3	2	4	4	5	2	2	3	2	2	2	3	3	2	2	3	3	2	2	3	5	5	5	3	4	2	5	3	5	3	5	5	4	5	2	4	2	5
0	0	0	0	0	0	0	0	0	0	0	0	0	0	0	0	0	0	0	0	0	0	0	0	0	0	0	0	0	0	0	0	5	5	5	3	4	2	5	3	5	3	5	5	4	5	2	4	2	5
0	0	0	0	0	0	0	0	0	0	0	0	0	0	0	0	0	0	0	0	0	0	0	0	0	0	0	0	0	0	0	0	0	0	0	0	0	0	0	0	0	0	0	0	0	0	0	0	0	0
0	0	0	0	0	0	0	0	0	0	0	0	0	0	0	0	0	0	0	0	0	5	2	3	3	2	2	3	3	2	2	3	5	5	5	3	4	2	5	3	5	3	5	5	4	5	2	4	2	5
0	0	0	0	0	0	0	0	0	0	0	0	0	0	0	0	0	0	0	0	0	0	0	0	0	0	0	0	0	0	0	0	5	5	5	3	4	2	5	3	5	3	5	5	4	5	2	4	2	5
1	1	1	1	1	1	1	1	1	1	1	1	1	1	1	1	1	1	1	1	1	1	1	1	1	1	1	1	1	1	2	3	5	5	5	3	4	2	5	3	5	3	5	5	4	5	2	4	2	5
1	1	1	1	1	1	1	1	1	1	1	1	1	1	1	1	1	1	1	1	1	1	1	1	1	1	1	1	1	1	1	1	1	1	1	1	1	1	1	1	1	1	1	1	1	1	2	4	2	5
0	0	0	0	0	0	0	0	0	0	0	0	0	0	0	0	0	0	0	0	0	0	0	0	0	0	0	0	0	0	2	3	5	5	5	3	4	2	5	3	5	3	5	5	4	5	2	4	2	5
0	0	0	0	0	0	0	0	0	0	0	0	0	0	0	0	0	0	0	0	0	0	0	0	0	0	0	0	0	0	2	3	5	5	5	3	4	2	5	3	5	3	5	5	4	5	2	4	2	5
1	1	1	1	1	1	1	1	1	1	1	1	1	1	1	1	1	1	1	1	1	2	2	3	3	2	2	3	3	2	2	3	5	5	5	3	4	2	5	3	5	3	5	5	4	5	2	4	2	5
1	1	1	1	1	1	1	1	1	1	1	1	1	2	4	4	1	1	1	1	1	2	2	3	3	2	2	3	3	2	2	3	5	5	5	3	4	2	5	3	5	3	5	5	4	5	2	4	2	5
1	1	1	1	1	1	1	1	1	1	1	1	1	1	1	1	1	1	1	1	1	1	1	1	1	1	1	1	1	1	2	3	5	5	5	3	4	2	5	3	5	3	5	5	4	5	2	4	2	5
1	1	1	1	1	1	1	1	5	5	3	1	3	2	4	4	5	2	2	3	2	2	2	3	3	2	2	3	3	2	2	3	5	5	5	3	4	2	5	3	5	3	5	5	4	5	2	4	2	5
1	1	1	1	1	1	1	1	1	1	1	1	1	1	1	1	1	1	1	1	1	1	1	1	1	1	1	1	1	1	2	3	5	5	5	3	4	2	5	3	5	3	5	5	4	5	2	4	2	5
5	5	5	2	5	2	3	3	5	5	3	3	3	2	4	4	5	2	2	3	2	2	2	3	3	2	2	3	3	2	2	3	5	5	5	3	4	2	5	3	5	3	5	5	4	5	2	4	2	5
5	5	5	2	5	2	3	3	5	5	3	3	3	2	4	4	5	2	2	3	2	2	2	3	3	2	2	3	3	2	2	3	5	5	5	3	4	2	5	3	5	3	5	5	4	5	2	4	2	5
0	0	0	0	0	0	0	0	0	0	0	0	0	0	0	0	0	0	0	0	0	0	2	3	3	2	2	3	3	2	2	3	5	5	5	3	4	2	5	3	5	3	5	5	4	5	2	4	2	5
0	0	0	0	0	0	0	0	0	0	0	0	0	0	0	0	0	0	0	0	0	2	2	3	3	2	2	3	3	2	2	3	5	5	5	3	4	2	5	3	5	3	5	5	4	5	2	4	2	5
0	0	0	0	0	0	0	0	0	0	0	0	0	0	0	0	0	0	0	0	0	0	0	0	0	0	0	0	0	0	0	0	5	5	5	3	4	2	5	3	5	3	5	5	4	5	2	4	2	5
0	0	5	2	5	2	3	3	5	5	3	3	3	2	4	4	5	2	2	3	2	2	2	3	3	2	2	3	3	2	2	3	5	5	5	3	4	2	5	3	5	3	5	5	4	5	2	4	2	5
1	1	1	1	1	1	1	1	1	1	1	1	1	1	1	1	1	1	2	5	2	2	2	3	3	2	2	3	3	2	2	3	5	5	5	3	4	2	5	3	5	3	5	5	4	5	2	4	2	5
1	1	1	1	1	1	1	1	1	1	1	1	1	1	1	1	1	1	1	1	1	1	1	1	1	1	1	1	1	2	2	3	5	5	5	3	4	2	5	3	5	3	5	5	4	5	2	4	2	5
1	1	1	1	1	1	1	1	1	1	1	1	1	1	1	1	1	1	1	1	1	1	1	1	1	1	1	1	1	1	1	1	1	1	1	1	1	1	1	1	1	1	1	1	1	1	2	4	2	5
0	0	0	0	0	0	0	0	0	0	0	0	0	0	0	0	0	0	0	0	0	0	0	0	0	0	0	0	0	2	2	3	5	5	5	3	4	2	5	3	5	3	5	5	4	5	2	4	2	5
0	0	0	0	0	0	0	0	0	0	0	0	0	0	0	0	0	0	0	0	0	0	0	0	0	0	0	0	0	0	2	3	5	5	5	3	4	2	5	3	5	3	5	5	4	5	2	4	2	5
5	5	5	2	5	2	3	3	5	5	3	3	3	2	4	4	5	2	2	3	2	2	2	3	3	2	2	3	3	2	2	3	5	5	5	3	4	2	5	3	5	3	5	5	4	5	2	4	2	5
0	0	0	0	0	0	0	0	5	5	3	3	3	2	4	4	5	2	2	3	2	2	2	3	3	2	2	3	3	2	2	3	5	5	5	3	4	2	5	3	5	3	5	5	4	5	2	4	2	5
0	0	0	0	0	0	0	0	0	0	0	0	0	0	0	0	0	0	0	0	0	0	0	0	0	0	0	0	0	0	2	3	5	5	5	3	4	2	5	3	5	3	5	5	4	5	2	4	2	5
0	0	0	0	0	0	0	0	0	0	0	0	0	0	0	0	0	0	0	0	0	0	0	0	0	0	0	0	0	0	0	0	5	5	5	3	4	2	5	3	5	3	5	5	4	5	2	4	2	5
0	0	0	0	0	0	0	0	0	0	0	0	0	0	0	0	0	0	0	0	0	0	0	0	0	0	0	0	0	0	2	3	5	5	5	3	4	2	5	3	5	3	5	5	4	5	2	4	2	5
1	1	1	1	1	1	1	1	1	1	1	1	1	1	1	1	1	1	1	1	1	1	1	1	1	1	1	1	1	2	2	3	5	5	5	3	4	2	5	3	5	3	5	5	4	5	2	4	2	5
0	0	0	0	0	0	0	0	0	0	0	0	0	0	0	0	0	0	0	0	0	0	0	0	0	0	0	0	0	0	2	3	5	5	5	3	4	2	5	3	5	3	5	5	4	5	2	4	2	5
1	1	1	1	1	1	1	1	1	1	1	1	1	1	1	1	1	1	1	1	1	1	1	1	1	1	1	1	1	1	1	1	1	1	1	1	1	1	1	1	1	1	1	1	1	1	2	4	2	5
5	5	5	2	5	2	3	3	5	5	3	3	3	2	4	4	5	2	2	3	2	2	2	3	3	2	2	3	3	2	2	3	5	5	5	3	4	2	5	3	5	3	5	5	4	5	2	4	2	5
5	5	5	2	5	2	3	3	5	5	3	3	3	2	4	4	5	2	2	3	2	2	2	3	3	2	2	3	3	2	2	3	5	5	5	3	4	2	5	3	5	3	5	5	4	5	2	4	2	5
1	1	1	1	1	1	1	1	1	1	1	1	1	1	1	1	1	1	1	1	1	1	1	1	1	1	1	1	1	1	1	1	1	1	1	1	1	1	1	1	1	1	1	1	1	1	2	4	2	5
5	5	5	2	5	2	3	3	5	5	3	3	3	2	4	4	5	2	2	3	2	2	2	3	3	2	2	3	3	2	2	3	5	5	5	3	4	2	5	3	5	3	5	5	4	5	2	4	2	5
1	1	1	1	3	2	3	3	5	5	3	3	3	2	4	4	5	2	2	3	2	2	2	3	3	2	2	3	3	2	2	3	5	5	5	3	4	2	5	3	5	3	5	5	4	5	2	4	2	5
5	5	5	2	5	2	3	3	5	5	3	3	3	2	4	4	5	2	2	3	2	2	2	3	3	2	2	3	3	2	2	3	5	5	5	3	4	2	5	3	5	3	5	5	4	5	2	4	2	5
5	5	5	2	5	2	3	3	5	5	3	3	3	2	4	4	5	2	2	3	2	2	2	3	3	2	2	3	3	2	2	3	5	5	5	3	4	2	5	3	5	3	5	5	4	5	2	4	2	5
1	1	1	1	1	1	1	1	1	1	1	1	1	1	1	1	1	1	1	1	1	1	1	1	1	1	1	1	1	1	2	3	5	5	5	3	4	2	5	3	5	3	5	5	4	5	2	4	2	5
1	1	5	1	5	2	3	3	5	5	3	3	3	2	4	4	5	2	2	3	2	2	2	3	3	2	2	3	3	2	2	3	5	5	5	3	4	2	5	3	5	3	5	5	4	5	2	4	2	5
0	0	0	0	0	0	1	1	5	5	3	3	3	2	4	4	5	2	2	3	2	2	2	3	3	2	2	3	3	2	2	3	5	5	5	3	4	2	5	3	5	3	5	5	4	5	2	4	2	5
5	5	5	2	5	2	3	3	5	5	3	3	3	2	4	4	5	2	2	3	2	2	2	3	3	2	2	3	3	2	2	3	5	5	5	3	4	2	5	1	5	3	5	5	4	5	2	4	2	5
0	0	0	0	0	0	0	0	0	0	0	0	0	0	0	0	0	0	0	0	0	0	0	0	0	0	0	0	0	0	0	0	0	0	0	3	4	2	5	3	5	3	5	5	4	5	2	4	2	5
0	0	0	0	0	0	0	0	0	0	0	0	0	0	0	0	0	0	0	0	0	0	0	0	0	0	0	0	0	0	0	0	0	0	0	0	0	0	0	0	0	0	0	0	0	0	0	4	2	5
1	1	1	2	5	2	3	3	5	5	3	3	3	2	4	4	5	2	2	3	2	2	2	3	3	2	2	3	3	2	2	3	5	5	5	3	4	2	5	3	5	3	5	5	4	5	2	4	2	5
1	1	1	1	1	1	1	1	1	1	1	1	1	1	1	1	1	1	1	1	1	2	2	3	3	2	2	3	3	2	2	3	5	5	5	3	4	2	5	3	5	3	5	5	4	5	2	4	2	5
1	1	1	1	1	1	1	1	1	1	1	1	1	1	1	1	1	1	1	1	1	1	2	3	3	2	2	3	3	2	2	3	5	5	5	3	4	2	5	3	5	3	5	5	4	5	2	4	2	5
5	5	5	2	5	2	3	3	5	5	3	3	3	2	4	4	5	2	2	3	2	2	2	3	3	2	2	3	3	2	2	3	5	5	5	3	4	2	5	3	5	3	5	5	4	5	2	4	2	5
1	1	5	2	5	2	3	3	5	5	5	3	3	2	4	4	5	2	2	3	2	2	2	3	3	2	2	3	3	2	2	3	5	5	5	3	4	2	5	3	5	3	5	5	4	5	2	4	2	5
0	0	0	2	5	2	3	3	5	5	3	3	3	2	4	4	5	2	2	3	2	2	2	3	3	2	2	3	3	2	2	3	5	5	5	3	4	2	5	3	5	3	5	5	4	5	2	4	2	5
5	5	5	2	5	2	3	3	5	5	3	3	3	2	4	4	5	2	2	3	2	2	2	3	3	2	2	3	3	2	2	3	5	5	5	3	4	2	5	3	5	3	5	5	4	5	2	4	2	5
1	1	1	1	1	1	1	1	1	1	1	1	1	1	1	1	1	1	1	1	1	1	1	1	1	1	1	1	1	1	1	1	1	1	1	1	1	1	1	1	1	1	1	1	1	1	2	4	2	5
0	0	0	0	0	0	0	0	0	0	0	0	0	0	0	0	0	0	0	0	0	0	0	0	0	0	0	0	0	0	0	0	0	0	0	0	0	0	0	0	0	0	0	0	0	0	0	0	0	0
0	0	0	0	0	0	0	0	0	0	0	0	0	0	0	0	0	0	0	0	0	0	0	0	0	0	0	0	0	0	0	0	0	0	0	0	0	0	0	0	0	0	0	0	0	0	2	4	2	5
5	5	5	2	5	2	3	3	5	5	3	3	3	2	4	4	5	2	2	3	2	2	2	3	3	2	2	3	3	2	2	3	5	5	5	3	4	2	5	3	5	3	5	5	4	5	2	4	2	5
5	5	5	2	5	2	3	3	5	5	3	3	3	2	4	4	5	2	2	3	2	2	2	3	3	2	2	3	3	2	2	3	5	5	5	3	4	2	5	3	5	3	5	5	4	5	2	4	2	5
0	0	0	0	0	2	3	3	5	5	3	3	3	2	4	4	5	2	2	3	2	2	2	3	3	2	2	3	3	2	2	3	5	5	5	3	4	2	5	3	5	3	5	5	4	5	2	4	2	5
0	0	0	0	0	0	0	0	0	0	0	0	0	0	0	0	0	0	0	0	0	0	0	0	0	0	0	0	0	0	0	0	0	0	0	0	0	0	0	0	0	0	0	0	0	0	2	4	2	5
0	0	0	0	0	0	0	0	0	0	0	0	0	0	0	0	0	0	0	0	0	0	0	0	0	0	0	0	0	0	0	0	0	0	0	0	0	0	0	0	0	0	0	0	0	0	0	0	0	0
5	5	5	2	5	2	3	3	5	5	3	3	3	2	4	4	5	2	2	3	2	2	2	3	3	2	2	3	3	2	2	3	5	5	5	3	4	2	5	3	5	3	5	5	4	5	2	4	2	5
5	5	5	2	5	2	3	3	5	5	3	3	3	2	4	4	5	2	2	3	2	2	2	3	3	2	2	3	3	2	2	3	5	5	5	3	4	2	5	3	5	3	5	5	4	5	2	4	2	5
0	0	0	0	0	0	0	0	0	0	0	0	0	0	0	0	0	0	0	0	0	0	0	0	0	0	0	0	0	0	0	0	0	0	0	0	0	0	0	0	0	3	5	5	4	5	2	4	2	5
1	1	1	1	1	1	1	1	1	1	1	1	1	1	1	1	1	1	1	1	1	1	1	1	1	1	1	1	1	1	1	1	1	1	1	1	1	1	1	1	1	1	1	1	1	1	2	4	2	5
1	1	1	1	1	1	1	1	1	1	1	1	1	1	4	4	5	2	2	3	2	2	2	3	3	2	2	3	3	2	2	3	5	5	5	3	4	2	5	3	5	3	5	5	4	5	2	4	2	5
1	5	1	2	5	1	1	1	5	1	3	3	3	2	4	4	5	2	2	3	2	2	2	3	3	2	2	3	3	2	2	3	5	5	5	3	4	2	5	3	5	3	5	5	4	5	2	4	2	5
0	0	5	2	5	2	3	3	5	5	3	3	3	2	4	4	5	2	2	3	2	2	2	3	3	2	2	3	3	2	2	3	5	5	5	3	4	2	5	3	5	3	5	5	4	5	2	4	2	5
0	0	0	0	0	0	0	0	0	0	0	0	0	0	0	0	0	0	0	0	0	0	0	0	0	0	0	0	0	0	0	0	0	0	0	3	4	2	5	3	5	3	5	5	4	5	2	4	2	5
5	5	5	2	5	2	3	3	5	5	3	3	3	2	4	4	5	2	2	3	2	2	2	3	3	2	2	3	3	2	2	3	5	5	5	3	4	2	5	3	5	3	5	5	4	5	2	4	2	5
0	0	0	0	0	2	3	3	5	5	3	3	3	2	4	4	5	2	2	3	2	2	2	3	3	2	2	3	3	2	2	3	5	5	5	3	4	2	5	3	5	3	5	5	4	5	2	4	2	5
0	0	0	0	0	0	0	0	0	0	0	0	0	0	0	0	0	0	0	0	0	2	2	3	3	2	2	3	3	2	2	3	5	5	5	3	4	2	5	3	5	3	5	5	4	5	2	4	2	5
1	1	1	1	1	1	1	1	1	1	1	3	3	2	4	4	5	2	2	3	2	2	2	3	3	2	2	3	3	2	2	3	5	5	5	3	4	2	5	3	5	3	5	5	4	5	2	4	2	5
5	5	5	2	5	2	3	3	5	5	3	3	3	2	4	4	5	2	2	3	2	2	2	3	3	2	2	3	3	2	2	3	5	5	5	3	4	2	5	3	5	3	5	5	4	5	2	4	2	5
1	5	1	2	5	2	3	3	5	5	3	3	3	2	4	4	5	2	2	3	2	2	2	3	3	2	2	3	3	2	2	3	5	5	5	3	4	2	5	3	5	3	5	5	4	5	2	4	2	5
0	0	0	0	0	0	0	0	0	0	0	0	0	0	0	0	0	0	0	0	0	0	0	0	0	0	0	0	0	0	0	0	5	5	5	3	4	2	5	3	5	3	5	5	4	5	2	4	2	5
1	1	5	2	5	2	3	3	5	5	3	3	3	2	4	4	5	2	2	3	2	2	2	3	3	2	2	3	3	2	2	3	5	5	5	3	4	2	5	3	5	3	5	5	4	5	2	4	2	5
5	5	5	2	5	2	3	3	5	5	3	3	3	2	4	4	5	2	2	3	2	2	2	3	3	2	2	3	3	2	2	3	5	5	5	3	4	2	5	3	5	3	5	5	4	5	2	4	2	5
1	1	1	2	5	2	3	3	5	5	3	3	3	2	4	4	5	2	2	3	2	2	2	3	3	2	2	3	3	2	2	3	5	5	5	3	4	2	5	3	5	3	5	5	4	5	2	4	2	5
0	0	0	0	0	0	0	0	0	0	0	0	0	0	0	0	0	0	0	0	0	0	0	0	0	0	0	0	0	0	0	0	0	0	0	0	0	0	0	0	5	3	5	5	4	5	2	4	2	5
5	5	5	2	5	2	3	3	5	5	3	3	3	2	4	4	5	2	2	3	2	2	2	3	3	2	2	3	3	2	2	3	5	5	5	3	4	2	5	3	5	3	5	5	4	5	2	4	2	5
0	0	0	0	0	0	0	0	0	0	0	0	0	0	0	0	0	0	0	0	0	0	0	0	0	0	2	3	3	2	2	3	5	5	5	3	4	2	5	3	5	3	5	5	4	5	2	4	2	5
1	1	1	2	5	2	3	3	5	5	3	3	3	2	4	4	5	2	2	3	2	2	2	3	3	2	2	3	3	2	2	3	5	5	5	3	4	2	5	3	5	3	5	5	4	5	2	4	2	5
0	0	0	0	0	0	0	0	0	0	0	0	0	0	0	0	0	0	0	0	0	0	0	0	0	0	0	0	0	0	0	0	0	0	0	0	0	0	0	0	0	0	0	0	0	0	0	0	0	0
0	0	0	0	0	0	0	0	0	0	0	0	0	0	0	0	0	0	0	0	0	0	0	0	0	0	0	0	0	0	0	0	0	0	0	0	0	0	0	0	0	0	0	0	0	0	0	0	0	0
1	1	1	1	1	1	1	1	1	1	1	1	1	1	1	1	1	1	1	1	1	1	1	1	3	2	2	3	3	2	2	3	5	5	5	3	4	2	5	3	5	3	5	5	4	5	2	4	2	5
5	5	5	2	5	2	3	3	5	5	3	3	3	2	4	4	5	2	2	3	2	2	2	3	3	2	2	3	3	2	2	3	5	5	5	3	4	2	5	3	5	3	5	5	4	5	2	4	2	5
5	5	5	2	5	2	3	3	5	5	3	3	3	2	4	4	5	2	2	3	2	2	2	3	3	2	2	3	3	2	2	3	5	5	5	3	4	2	5	3	5	3	5	5	4	5	2	4	2	5
5	5	5	2	5	2	3	3	5	5	3	3	3	2	4	4	5	2	2	3	2	2	2	3	3	2	2	3	3	2	2	3	5	5	5	3	4	2	5	3	5	3	5	5	4	5	2	4	2	5
5	5	5	2	5	2	3	3	5	5	3	3	3	2	4	4	5	2	2	3	2	2	2	3	3	2	2	3	3	2	2	3	5	5	5	3	4	2	5	3	5	3	5	5	4	5	2	4	2	5
0	0	0	0	0	0	0	0	0	0	0	0	0	0	0	0	0	0	0	0	0	0	0	0	0	0	0	0	0	0	2	3	5	5	5	3	4	2	5	3	5	3	5	5	4	5	2	4	2	5
0	0	0	0	5	2	3	3	5	5	3	3	3	2	4	4	5	2	2	3	2	2	2	3	3	2	2	3	3	2	2	3	5	5	5	3	4	2	5	3	5	3	5	5	4	5	2	4	2	5
0	0	0	0	0	0	0	0	0	0	0	0	0	0	0	0	0	0	0	0	0	0	0	0	0	0	0	0	0	0	0	0	0	0	0	0	0	0	0	0	0	0	0	0	0	0	0	0	0	0
0	0	0	0	0	0	0	0	0	0	0	0	0	0	0	0	0	0	0	0	0	0	0	0	0	0	0	0	0	0	0	3	5	5	5	3	4	2	5	3	5	3	5	5	4	5	2	4	2	5
0	0	0	0	0	2	3	3	5	5	3	3	3	2	4	4	5	2	2	3	2	2	2	3	3	2	2	3	3	2	2	3	5	5	5	3	4	2	5	3	5	3	5	5	4	5	2	4	2	5
5	5	5	2	5	2	3	3	5	5	3	3	3	2	4	4	5	2	2	3	2	2	2	3	3	2	2	3	3	2	2	3	5	5	5	3	4	2	5	3	5	3	5	5	4	5	2	4	2	5
0	0	0	0	0	0	0	0	0	0	0	0	0	0	0	0	0	0	0	0	0	0	0	0	0	0	0	3	3	2	2	3	5	5	5	3	4	2	5	3	5	3	5	5	4	5	2	4	2	5
0	5	5	2	5	2	3	3	5	5	3	3	3	2	4	4	5	2	2	3	2	2	2	3	3	2	2	3	3	2	2	3	5	5	5	3	4	2	5	3	5	3	5	5	4	5	2	4	2	5
1	1	1	1	5	2	3	3	5	5	3	3	3	2	4	4	5	2	2	3	2	2	2	3	3	2	2	3	3	2	2	3	5	5	5	3	4	2	5	3	5	3	5	5	4	5	2	4	2	5
1	1	1	1	5	2	3	3	5	5	3	3	3	2	4	4	5	2	2	3	2	2	2	3	3	2	2	3	3	2	2	3	5	5	5	3	4	2	5	3	5	3	5	5	4	5	2	4	2	5
1	1	1	1	5	2	3	3	5	5	3	3	3	2	4	4	5	2	2	3	2	2	2	3	3	2	2	3	3	2	2	3	5	5	5	3	4	2	5	3	5	3	5	5	4	5	2	4	2	5
0	0	0	0	0	0	0	0	0	0	0	0	0	0	0	0	0	0	0	0	0	0	0	0	0	0	0	0	0	0	0	0	0	0	0	0	0	0	0	0	0	0	0	0	0	0	0	0	0	0
1	1	1	1	1	1	1	1	1	1	1	1	1	1	1	1	1	1	1	1	1	1	1	1	1	1	1	1	1	1	1	1	1	1	1	1	1	1	1	1	1	3	5	5	4	5	2	4	2	5
0	0	0	0	0	0	0	0	0	0	0	0	0	0	0	0	0	0	0	0	0	0	0	0	0	0	0	0	0	0	0	0	0	0	0	0	0	0	0	0	0	0	0	0	0	0	0	0	0	0
5	5	5	2	5	2	3	3	5	5	3	3	3	2	4	4	5	2	2	3	2	2	2	3	3	2	2	3	3	2	2	3	5	1	5	1	1	2	5	3	5	3	5	5	4	5	2	4	2	5
1	1	1	1	1	1	1	1	1	1	1	1	1	1	1	1	1	1	1	1	1	1	1	1	1	1	1	1	1	1	1	1	1	1	1	1	1	1	1	1	1	3	5	5	4	5	2	4	2	5
1	1	5	2	5	2	3	3	5	5	3	3	3	2	4	4	5	2	2	3	2	2	2	3	3	2	2	3	3	2	2	3	5	5	5	3	4	2	5	3	5	3	5	5	4	5	2	4	2	5
0	0	0	0	0	0	0	3	5	5	3	3	3	2	4	4	5	2	2	3	2	2	2	3	3	2	2	3	3	2	2	3	5	5	5	3	4	2	5	3	5	3	5	5	4	5	2	4	2	5
1	1	1	1	1	1	1	1	1	1	1	3	3	2	4	4	5	2	2	3	2	2	2	3	3	2	2	3	3	2	2	3	5	5	5	3	4	2	5	3	5	3	5	5	4	5	2	4	2	5
5	5	5	2	5	2	3	3	5	5	3	3	3	2	4	4	5	2	2	3	2	2	2	3	3	2	2	3	3	2	2	3	5	5	5	3	4	2	5	3	5	3	5	5	4	5	2	4	2	5
0	0	0	0	0	0	0	0	0	0	0	0	0	0	0	0	0	0	0	0	0	0	0	0	0	0	0	0	0	0	0	0	0	0	0	0	0	0	0	0	0	0	0	0	0	0	2	4	2	5
1	1	1	1	1	1	1	1	1	1	1	1	1	1	1	1	5	3	2	3	2	2	2	3	3	2	2	3	3	2	2	3	5	5	5	3	4	2	5	3	5	3	5	5	4	5	2	4	2	5
0	0	0	0	0	0	0	0	0	0	0	0	0	0	0	0	0	0	0	0	0	0	0	0	0	0	0	0	0	0	2	3	5	5	5	3	4	2	5	3	5	3	5	5	4	5	2	4	2	5
0	0	0	0	0	0	0	0	0	0	0	0	0	0	0	0	0	0	0	0	0	0	0	0	0	0	0	0	0	0	2	3	5	5	5	3	4	2	5	3	5	3	5	5	4	5	2	4	2	5
0	0	0	0	0	0	0	0	0	0	0	0	0	0	0	0	0	0	0	0	0	0	0	0	0	0	0	0	0	0	2	3	5	5	5	3	4	2	5	3	5	3	5	5	4	5	2	4	2	5
0	0	0	0	0	0	0	0	0	0	0	0	0	0	0	0	0	0	0	0	0	0	0	0	0	0	0	0	0	0	2	3	5	5	5	3	4	2	5	3	5	3	5	5	4	5	2	4	2	5
0	0	0	0	0	0	0	0	0	0	0	0	0	0	0	0	0	0	0	0	0	0	0	0	0	0	0	0	0	0	0	0	0	0	0	0	0	0	0	0	0	0	0	0	0	0	2	4	2	5
1	1	1	1	1	1	1	1	1	1	1	1	1	1	1	1	1	1	1	1	1	1	1	1	1	1	1	3	1	2	2	3	5	5	5	3	4	2	5	3	5	3	5	5	4	5	2	4	2	5
0	0	0	0	0	0	0	0	0	0	0	0	0	0	0	0	0	0	0	0	0	0	0	0	0	0	0	0	0	0	0	0	0	0	0	0	0	0	0	0	0	0	0	0	0	0	0	0	0	0
5	5	5	2	5	2	3	3	5	5	3	3	3	2	4	4	5	2	2	3	2	2	2	3	3	2	2	3	3	2	2	3	5	5	5	3	4	2	5	1	5	3	5	5	4	5	1	4	2	5
0	0	0	0	0	0	0	0	0	0	0	0	0	0	0	0	0	0	0	0	0	0	0	0	0	0	0	0	0	0	0	0	0	0	0	0	0	0	0	0	0	0	0	0	0	0	0	0	0	0
5	5	5	2	5	2	3	3	5	5	3	3	3	2	4	4	5	2	2	3	2	2	2	3	3	2	2	3	3	2	2	3	5	5	5	3	4	2	5	3	5	3	5	5	4	5	2	4	2	5
0	0	0	0	0	0	0	0	0	0	0	0	0	0	0	0	0	0	0	0	0	0	0	0	0	0	0	0	0	0	0	0	0	0	0	0	0	0	0	0	0	0	0	0	0	0	0	0	0	0
0	0	0	0	0	0	0	0	0	0	0	0	0	0	0	0	0	0	0	0	0	0	0	0	0	0	0	0	0	0	0	0	0	0	0	0	0	0	0	0	0	0	0	0	0	0	2	4	2	5
1	1	1	1	1	1	1	1	1	1	1	1	1	1	1	1	1	1	1	1	1	1	1	1	1	1	1	1	1	2	2	3	5	5	5	3	4	2	5	3	5	3	5	5	4	5	2	4	2	5
0	5	5	2	5	2	3	3	5	5	3	3	3	2	4	4	5	2	2	3	2	2	2	3	3	2	2	3	3	2	2	3	5	5	5	3	4	2	5	3	5	3	5	5	4	5	2	4	2	5
0	0	0	2	5	2	3	3	5	5	3	3	3	2	4	4	5	2	2	3	2	2	2	3	3	2	2	3	3	2	2	3	5	5	5	3	4	2	5	3	5	3	5	5	4	5	2	4	2	5
1	1	1	1	1	1	1	1	1	1	1	1	1	1	1	1	1	1	1	1	1	1	1	1	1	1	1	1	1	1	2	3	5	5	5	3	4	2	5	3	5	3	5	5	4	5	2	4	2	5
0	0	0	0	0	0	0	0	0	0	0	0	0	0	0	0	0	0	0	0	0	0	0	0	0	0	0	0	0	0	2	3	5	5	5	3	4	2	5	3	5	3	5	5	4	5	2	4	2	5
0	0	0	0	0	0	0	0	0	0	0	0	0	0	0	0	0	0	0	0	0	0	0	0	0	0	0	0	0	0	0	3	5	5	5	3	4	2	5	3	5	3	5	5	4	5	2	4	2	5
5	5	5	2	5	2	3	3	5	5	3	3	3	2	4	4	5	2	2	3	2	2	2	3	3	2	2	3	3	2	2	3	5	5	5	3	4	2	5	3	5	3	5	5	4	5	2	4	2	5
0	0	0	0	0	0	0	0	0	0	0	0	0	0	0	0	0	0	0	0	0	0	0	0	0	0	0	0	0	0	2	3	5	5	5	3	4	2	5	3	5	3	5	5	4	5	2	4	2	5
0	0	0	0	0	0	0	0	0	0	0	0	0	0	0	0	0	0	0	0	0	0	0	0	0	0	0	0	0	0	2	3	5	5	5	3	4	2	5	3	5	3	5	5	4	5	2	4	2	5
0	0	0	0	0	0	0	0	0	0	0	0	0	0	0	0	0	0	0	0	0	0	0	0	0	0	0	0	0	0	0	0	0	0	0	0	0	0	0	3	5	3	5	5	4	5	2	4	2	5
0	0	0	0	0	0	0	0	0	0	0	0	0	0	0	0	0	0	0	0	0	0	0	0	0	0	0	0	0	0	0	0	0	0	0	0	0	0	0	0	0	0	0	0	0	0	0	4	2	5
0	0	0	0	0	0	0	0	0	0	0	0	0	0	0	0	0	0	0	0	0	0	0	0	0	0	0	0	0	0	0	0	0	0	0	0	0	0	0	0	0	0	0	0	0	0	0	4	2	5
0	0	0	0	0	0	0	0	0	0	0	0	0	0	0	0	0	0	0	0	0	0	0	0	0	0	0	0	0	0	0	0	0	0	0	0	0	0	0	0	0	0	0	0	0	0	0	4	2	5
5	5	5	2	5	2	3	3	5	5	3	3	3	2	4	4	5	2	2	3	2	2	2	3	3	2	2	3	3	2	2	3	5	5	5	3	4	2	5	3	5	3	5	5	4	5	2	4	2	5
0	0	0	0	0	0	0	0	0	0	0	0	0	0	0	0	0	0	0	0	0	0	0	0	0	0	0	0	0	0	2	3	5	5	5	3	4	2	5	3	5	3	5	5	4	5	2	4	2	5
0	0	0	0	0	0	0	0	0	0	0	0	0	0	0	0	0	2	2	3	2	2	2	3	3	2	2	3	3	2	2	3	5	5	5	3	4	2	5	3	5	3	5	5	4	5	2	4	2	5
0	0	0	0	0	0	0	0	0	0	0	0	0	0	0	0	0	2	2	3	2	2	2	3	3	2	2	3	3	2	2	3	5	5	5	3	4	2	5	3	5	3	5	5	4	5	2	4	2	5
0	0	0	0	0	0	0	0	0	0	0	0	0	0	0	0	0	2	2	3	2	2	2	3	3	2	2	3	3	2	2	3	5	5	5	3	4	2	5	3	5	3	5	5	4	5	2	4	2	5
0	0	0	0	0	0	0	0	0	0	0	0	0	0	0	0	0	0	0	0	0	0	2	3	3	2	2	3	3	2	2	3	5	5	5	3	4	2	5	3	5	3	5	5	4	5	2	4	2	5
0	0	0	0	0	0	0	0	0	0	0	0	0	0	0	0	0	0	0	0	0	0	2	3	3	2	2	3	3	2	2	3	5	5	5	3	4	2	5	3	5	3	5	5	4	5	2	4	2	5
1	1	1	1	5	2	3	3	5	5	3	3	3	2	4	4	5	2	2	3	2	2	2	3	3	2	2	3	3	2	2	3	5	5	5	3	4	2	5	3	5	3	5	5	4	5	2	4	2	5
0	0	0	0	0	0	0	0	0	0	0	0	0	0	0	0	0	0	0	3	2	2	2	3	3	2	2	3	3	2	2	3	5	5	5	3	4	2	5	3	5	3	5	5	4	5	2	4	2	5
0	0	0	0	0	0	0	0	0	0	0	0	0	0	0	0	0	2	2	3	2	2	2	3	3	2	2	3	3	2	2	3	5	5	5	3	4	2	5	3	5	3	5	5	4	5	2	4	2	5
0	0	0	0	0	0	0	0	0	0	0	0	0	0	0	0	0	2	2	3	2	2	2	3	3	2	2	3	3	2	2	3	5	5	5	3	4	2	5	3	5	3	5	5	4	5	2	4	2	5
0	0	0	0	0	0	0	0	0	0	0	0	0	0	0	0	0	0	0	0	0	0	2	3	3	2	2	3	3	2	2	3	5	5	5	3	4	2	5	3	5	3	5	5	4	5	2	4	2	5
0	0	0	0	0	0	0	0	0	0	0	0	0	0	0	0	0	2	2	3	2	2	2	3	3	2	2	3	3	2	2	3	5	5	5	3	4	2	5	3	5	3	5	5	4	5	2	4	2	5
0	0	0	0	0	0	0	0	0	0	0	0	0	0	0	0	0	2	2	3	2	2	2	3	3	2	2	3	3	2	2	3	5	5	5	3	4	2	5	3	5	3	5	5	4	5	2	4	2	5
0	0	0	0	0	0	0	0	0	0	0	0	0	0	0	0	0	2	2	3	2	2	2	3	3	2	2	3	3	2	2	3	5	5	5	3	4	2	5	3	5	3	5	5	4	5	2	4	2	5
0	0	0	0	0	0	0	0	0	0	0	0	0	0	0	0	0	2	2	3	2	2	2	3	3	2	2	3	3	2	2	3	5	5	5	3	4	2	5	3	5	3	5	5	4	5	2	4	2	5
0	0	0	0	0	0	0	0	0	0	0	0	0	0	0	0	0	2	2	3	2	2	2	3	3	2	2	3	3	2	2	3	5	5	5	3	4	2	5	3	5	3	5	5	4	5	2	4	2	5
0	0	0	0	0	0	0	0	0	0	0	0	0	0	0	0	0	0	2	3	2	2	2	3	3	2	2	3	3	2	2	3	5	5	5	3	4	2	5	3	5	3	5	5	4	5	2	4	2	5
0	0	0	0	0	0	0	0	0	0	0	0	0	0	0	0	0	0	0	0	0	0	2	3	3	2	2	3	3	2	2	3	5	5	5	3	4	2	5	3	5	3	5	5	4	5	2	4	2	5
0	0	0	0	0	0	0	0	0	0	0	0	0	0	0	0	0	0	0	0	0	0	0	0	0	0	0	0	0	0	0	0	0	0	0	0	0	0	0	0	0	0	0	0	0	0	2	4	2	5
0	0	0	0	0	0	0	0	0	0	0	0	0	0	0	0	0	0	0	0	0	2	2	3	3	2	2	3	3	2	2	3	5	5	5	3	4	2	5	3	5	3	5	5	4	5	2	4	2	5
0	0	0	0	0	0	0	0	0	0	0	0	0	0	0	0	0	0	0	0	0	2	2	3	3	2	2	3	3	2	2	3	5	5	5	3	4	2	5	3	5	3	5	5	4	5	2	4	2	5
0	0	0	0	0	0	0	0	0	0	0	0	0	0	0	0	0	0	0	0	0	0	2	3	3	2	2	3	3	2	2	3	5	5	5	3	4	2	5	3	5	3	5	5	4	5	2	4	2	5
1	1	1	2	5	2	3	3	5	5	3	3	3	2	4	4	5	2	2	3	2	2	2	3	3	2	2	3	3	2	2	3	5	5	5	3	4	2	5	3	5	3	5	5	4	5	2	4	2	5
1	1	1	1	1	1	1	1	1	1	1	1	1	1	1	1	1	1	1	1	1	2	2	3	3	2	2	3	3	2	2	3	5	5	5	3	4	2	5	3	5	3	5	5	4	5	2	4	2	5
0	0	0	0	0	0	0	0	0	0	0	0	0	0	0	0	0	0	0	0	0	0	0	0	0	2	2	3	3	2	2	3	5	5	5	3	4	2	5	3	5	3	5	5	4	5	2	4	2	5
0	0	0	0	5	2	3	3	5	5	3	3	3	2	4	4	5	2	2	3	2	2	2	3	3	2	2	3	3	2	2	3	5	5	5	3	4	2	5	3	5	3	5	5	4	5	2	4	2	5
5	5	5	2	5	2	3	3	5	5	3	3	3	2	4	4	5	2	2	3	2	2	2	3	3	2	2	3	3	2	2	3	5	5	5	3	4	2	5	3	5	3	5	5	4	5	2	4	2	5
5	5	5	2	5	2	3	3	5	5	3	3	3	2	4	4	5	2	2	3	2	2	2	3	3	2	2	3	3	2	2	3	5	5	5	3	4	2	5	3	5	3	5	5	4	5	2	4	2	5
5	5	5	2	5	2	3	3	5	5	3	3	3	2	4	4	5	2	2	3	2	2	2	3	3	2	2	3	3	2	2	3	5	5	5	3	4	2	5	3	5	3	5	5	4	5	2	4	2	5
0	0	0	0	0	0	0	0	0	0	0	0	0	0	0	0	0	0	0	0	0	0	0	0	3	2	2	3	3	2	2	3	5	5	5	3	4	2	5	3	5	3	5	5	4	5	2	4	2	5
0	0	0	0	0	0	0	0	0	0	0	0	0	0	0	0	0	2	2	3	2	2	2	3	3	2	2	3	3	2	2	3	5	5	5	3	4	2	5	3	5	3	5	5	4	5	2	4	2	5
5	5	5	2	5	2	3	3	5	5	3	3	3	2	4	4	5	2	2	3	2	2	2	3	3	2	2	3	3	2	2	3	5	5	5	3	4	2	5	3	5	3	5	5	4	5	2	4	2	5
0	0	0	0	0	0	0	0	0	0	0	0	0	0	0	0	0	0	0	0	0	0	0	0	0	0	0	0	0	0	2	3	5	5	5	3	4	2	5	3	5	3	5	5	4	5	2	4	2	5
0	0	0	0	0	0	0	0	0	0	0	0	0	0	0	0	0	0	0	0	0	0	0	3	3	2	2	3	3	2	2	3	5	5	5	3	4	2	5	3	5	3	5	5	4	5	2	4	2	5
0	0	0	0	0	0	0	0	0	0	0	0	0	0	0	0	0	0	0	0	0	0	0	0	0	0	0	0	0	0	0	0	0	0	0	0	0	0	0	0	0	0	0	0	0	0	2	4	2	5
1	1	1	1	1	1	1	1	1	1	1	1	1	1	1	1	1	1	1	1	1	1	1	1	1	1	1	1	1	1	2	3	5	5	5	3	4	2	5	3	5	3	5	5	4	5	2	4	2	5
1	1	1	2	5	2	3	3	5	5	3	3	3	2	4	4	5	2	2	3	2	2	2	3	3	2	2	3	3	2	2	3	5	5	5	3	4	2	5	3	5	3	5	5	4	5	2	4	2	5
1	1	1	1	1	1	1	1	1	1	1	1	1	1	1	1	1	1	1	1	1	1	1	1	1	1	1	1	1	1	1	1	1	1	1	1	1	1	1	1	1	1	1	1	1	1	2	4	2	5
0	0	0	0	0	0	0	0	0	0	0	0	0	0	0	0	0	0	0	0	0	0	0	0	0	0	0	0	0	0	0	3	5	5	5	3	4	2	5	3	5	3	5	5	4	5	2	4	2	5
1	1	1	1	1	1	1	1	1	1	1	1	1	1	1	1	1	1	1	1	1	1	1	1	1	1	1	1	1	1	1	1	1	1	1	1	1	1	1	1	1	1	1	1	1	1	2	4	2	5
0	0	0	0	0	0	0	0	0	0	0	0	0	0	0	0	0	0	0	0	0	0	0	0	0	0	0	0	0	0	0	0	0	0	0	0	0	0	0	0	0	0	0	0	0	0	0	0	0	0
0	0	0	0	0	0	0	0	0	0	0	0	0	0	0	0	0	0	0	0	0	0	0	0	0	0	2	3	3	2	2	3	5	5	5	3	4	2	5	3	5	3	5	5	4	5	2	4	2	5
0	0	0	0	0	0	0	0	0	0	0	0	0	0	0	0	0	0	2	3	2	2	2	3	3	2	2	3	3	2	2	3	5	5	5	3	4	2	5	3	5	3	5	5	4	5	2	4	2	5
0	0	0	2	5	2	3	3	5	5	3	3	3	2	4	4	5	2	2	3	2	2	2	3	3	2	2	3	3	2	2	3	5	5	5	3	4	2	5	3	5	3	5	5	4	5	2	4	2	5
5	5	5	2	5	2	3	3	5	5	3	3	3	2	4	4	5	2	2	3	2	2	2	3	3	2	2	3	3	2	2	3	5	5	5	3	4	2	5	3	5	3	5	5	4	5	2	4	2	5
0	0	0	0	0	0	0	0	0	0	0	0	0	0	0	0	0	0	0	0	0	0	0	0	0	0	0	0	0	0	0	0	0	0	0	0	0	0	0	0	5	3	5	5	4	5	2	4	2	5
1	1	1	1	1	1	1	1	1	5	3	3	3	2	4	4	5	2	2	3	2	2	2	3	3	2	2	3	3	2	2	3	5	5	5	3	4	2	5	3	5	3	5	5	4	5	2	4	2	5
0	0	0	0	0	0	0	3	5	5	3	3	3	2	4	4	5	2	2	3	2	2	2	3	3	2	2	3	3	2	2	3	5	5	5	3	4	2	5	3	5	3	5	5	4	5	2	4	2	5
1	1	1	1	1	1	1	3	5	5	3	3	3	2	4	4	5	2	2	3	2	2	2	3	3	2	2	3	3	2	2	3	5	5	5	3	4	2	5	3	5	3	5	5	4	5	2	4	2	5
0	0	0	0	0	0	0	0	0	0	0	0	0	0	0	0	0	0	0	0	0	0	0	0	0	0	0	0	0	0	0	0	0	0	0	0	0	0	0	0	0	0	0	0	0	0	0	0	0	0
0	0	0	0	0	0	0	0	0	0	0	0	0	0	0	0	0	0	0	0	0	0	0	0	0	0	0	0	0	0	0	0	0	0	0	0	0	0	0	0	0	0	0	0	0	0	0	4	2	5
5	5	5	2	5	2	3	3	5	5	3	3	3	2	4	4	5	2	2	3	2	2	2	3	3	2	2	3	3	2	2	3	5	5	5	3	4	2	5	3	5	3	5	5	4	5	2	4	2	5
0	0	0	0	0	0	0	0	0	0	0	0	0	0	0	0	0	2	2	3	2	2	2	3	3	2	2	3	3	2	2	3	5	5	5	3	4	2	5	3	5	3	5	5	4	5	2	4	2	5
0	0	0	0	0	0	0	0	0	0	0	0	0	0	0	0	0	2	2	3	2	2	2	3	3	2	2	3	3	2	2	3	5	5	5	3	4	2	5	3	5	3	5	5	4	5	2	4	2	5
5	5	5	2	5	2	3	3	5	5	3	3	3	2	4	4	5	2	2	3	2	2	2	3	3	2	2	3	3	2	2	3	5	5	5	3	4	2	5	3	5	3	5	5	4	5	2	4	2	5
0	0	0	0	0	0	0	0	0	0	0	0	0	0	0	0	0	0	0	0	0	0	0	0	0	0	0	0	0	0	0	0	0	0	0	0	0	0	0	0	0	0	0	0	0	0	2	4	2	5
5	5	5	2	5	2	3	3	5	5	3	3	3	2	4	4	5	2	2	3	2	2	2	3	3	2	2	3	3	2	2	3	5	5	5	3	4	2	5	3	5	3	5	5	4	5	2	4	2	5
5	5	5	2	5	2	3	3	5	5	3	3	3	2	4	4	5	2	2	3	2	2	2	3	3	2	2	3	3	2	2	3	5	5	5	3	4	2	5	3	5	3	5	5	4	5	2	4	2	5
0	0	0	0	0	0	0	0	0	0	0	0	0	0	0	0	0	2	2	3	2	2	2	3	3	2	2	3	3	2	2	3	5	5	5	3	4	2	5	3	5	3	5	5	4	5	2	4	2	5
5	5	5	2	5	2	3	3	5	5	3	3	3	2	4	4	5	2	2	3	2	2	2	3	3	2	2	3	3	2	2	3	5	5	5	3	4	2	5	3	5	3	5	5	4	5	2	4	2	5
5	5	5	2	5	2	3	3	5	5	3	3	3	2	4	4	5	2	2	3	2	2	2	3	3	2	2	3	3	2	2	3	5	5	5	3	4	2	5	3	5	3	5	5	4	5	2	4	2	5
0	0	0	2	5	2	3	3	5	5	3	3	3	2	4	4	5	2	2	3	2	2	2	3	3	2	2	3	3	2	2	3	5	5	5	3	4	2	5	3	5	3	5	5	4	5	2	4	2	5
0	0	0	0	0	0	0	0	0	0	0	0	0	0	0	0	0	2	2	3	2	2	2	3	3	2	2	3	3	2	2	3	5	5	5	3	4	2	5	3	5	3	5	5	4	5	2	4	2	5
5	5	5	2	5	2	3	3	5	5	3	3	3	2	4	4	5	2	2	3	2	2	2	3	3	2	2	3	3	2	2	3	5	5	5	3	4	2	5	3	5	3	5	5	4	5	2	4	2	5
5	5	5	2	5	2	3	3	5	5	3	3	3	2	4	4	5	2	2	3	2	2	2	3	3	2	2	3	3	2	2	3	5	5	5	3	4	2	5	3	5	3	5	5	4	5	2	4	2	5
0	0	0	0	0	0	0	0	0	0	0	0	0	0	0	4	5	2	2	3	2	2	2	3	3	2	2	3	3	2	2	3	5	5	5	3	4	2	5	3	5	3	5	5	4	5	2	4	2	5
0	0	0	0	0	0	0	0	0	0	0	0	0	0	0	0	5	2	2	3	2	2	2	3	3	2	2	3	3	2	2	3	5	5	5	3	4	2	5	3	5	3	5	5	4	5	2	4	2	5
0	0	0	0	0	0	0	0	0	0	0	0	0	0	0	0	0	0	0	0	0	0	0	0	0	0	0	0	0	0	0	0	0	0	0	0	0	0	0	0	0	0	0	0	0	0	2	4	2	5
5	5	5	2	5	2	3	3	5	5	3	3	3	2	4	4	5	2	2	3	2	2	2	3	3	2	2	3	3	2	2	3	5	5	5	3	4	2	5	3	5	3	5	5	4	5	2	4	2	5
5	5	5	2	5	2	3	3	5	5	3	3	3	2	4	4	5	2	2	3	2	2	2	3	3	2	2	3	3	2	2	3	5	5	5	3	4	2	5	3	5	3	5	5	4	5	2	4	2	5
5	5	5	2	5	2	3	3	5	5	3	3	3	2	4	4	5	2	2	3	2	2	2	3	3	2	2	3	3	2	2	3	5	5	5	3	4	2	5	3	5	3	5	5	4	5	2	4	2	5
5	5	5	2	5	2	3	3	5	5	3	3	3	2	4	1	5	2	2	3	2	2	2	3	3	2	2	3	3	2	2	3	5	5	5	3	4	2	5	3	5	3	5	5	4	5	2	4	2	5
5	5	5	2	5	2	3	3	5	5	3	3	3	2	4	4	5	2	2	3	2	2	2	3	3	2	2	3	3	2	2	3	5	5	5	3	4	2	5	3	5	3	5	5	4	5	2	4	2	5
5	5	5	2	5	2	3	3	5	5	3	3	3	2	4	4	5	2	2	3	2	2	2	3	3	2	2	3	3	2	2	3	5	5	5	3	4	2	5	3	5	3	5	5	4	5	2	4	2	5
1	1	1	1	1	1	1	1	1	1	1	1	1	1	1	1	1	1	1	1	1	1	1	1	1	1	1	1	1	2	2	3	5	5	5	3	4	2	5	3	5	3	5	5	4	5	2	4	2	5
1	1	1	1	1	1	1	1	1	1	1	3	3	2	4	4	5	2	2	3	2	2	2	3	3	2	2	3	3	2	2	3	5	5	5	3	4	2	5	3	5	3	5	5	4	5	2	4	2	5
5	5	5	2	5	2	3	3	5	5	3	3	3	2	4	4	5	2	2	3	2	2	2	3	3	2	2	3	3	2	2	3	5	5	5	3	4	2	5	3	5	3	5	5	4	5	2	4	2	5
1	1	1	1	1	1	1	1	1	1	1	1	1	1	1	1	1	1	1	1	2	2	2	3	3	2	2	3	3	2	2	3	5	5	5	3	4	2	5	3	5	3	5	5	4	5	2	4	2	5
5	5	5	2	5	2	3	3	5	5	3	3	3	2	4	4	5	2	2	3	2	2	2	3	3	2	2	3	3	2	2	3	5	5	5	3	4	2	5	3	5	3	5	5	4	5	2	4	2	5
5	5	5	2	5	2	3	3	5	5	3	3	3	2	4	4	5	2	2	3	2	2	2	3	3	2	2	3	3	2	2	3	5	5	5	3	4	2	5	3	5	3	5	5	4	5	2	4	2	5
5	5	5	2	5	2	3	3	5	3	3	3	3	2	4	4	5	2	2	3	2	2	2	3	3	2	2	3	3	2	2	3	5	5	5	3	4	2	5	3	5	3	5	5	4	5	2	4	2	5
1	1	1	1	1	1	1	1	1	1	1	1	1	1	1	1	1	1	1	1	1	1	1	1	1	1	1	1	1	1	1	1	1	1	1	1	1	1	1	1	1	1	1	1	1	1	2	4	2	5
1	1	1	1	5	2	3	3	5	5	3	3	3	2	4	4	5	2	2	3	2	2	2	3	3	2	2	3	3	2	2	3	5	5	5	3	4	2	5	3	5	3	5	5	4	5	2	4	2	5
5	5	5	2	5	2	3	3	5	5	3	3	3	2	4	4	5	2	2	3	2	2	2	3	3	2	2	3	3	2	2	3	5	5	5	3	4	2	5	3	5	3	5	5	4	5	2	4	2	5
1	1	1	2	5	2	3	3	5	5	3	3	3	2	4	4	5	2	2	3	2	2	2	3	3	2	2	3	3	2	2	3	5	5	5	3	4	2	5	3	5	3	5	5	4	5	2	4	2	5
0	0	0	0	0	0	0	0	0	0	0	0	0	0	0	0	0	0	0	0	0	0	0	0	0	0	0	0	0	2	2	3	5	5	5	3	4	2	5	3	5	3	5	5	4	5	2	4	2	5
0	0	0	0	0	0	0	0	0	0	0	0	0	0	0	0	0	0	0	0	0	0	2	3	3	2	2	3	3	2	2	3	5	5	5	3	4	2	5	3	5	3	5	5	4	5	2	4	2	5
0	0	0	0	0	0	0	0	0	0	0	0	0	0	0	0	0	0	0	0	0	0	0	0	0	0	0	0	0	0	0	0	0	0	0	0	0	0	0	0	0	0	0	0	0	0	2	4	2	5
0	0	0	0	0	0	0	0	0	0	0	0	0	0	0	0	0	2	2	3	2	2	2	3	3	2	2	3	3	2	2	3	5	5	5	3	4	2	5	3	5	3	5	5	4	5	2	4	2	5
1	1	1	1	1	1	1	1	1	1	1	1	1	1	1	1	1	1	1	1	1	1	1	1	1	1	1	1	1	1	1	1	1	1	1	1	1	1	1	1	1	1	1	1	1	1	2	4	2	5
0	0	0	0	0	0	0	0	0	0	0	0	0	0	0	0	0	0	0	0	0	0	0	0	0	0	0	0	0	0	0	0	0	0	0	0	0	0	0	0	0	0	0	0	0	0	2	4	2	5
0	0	0	0	0	0	0	0	0	0	0	0	0	0	0	0	0	0	0	0	0	0	0	0	0	0	0	0	0	0	0	0	0	0	0	0	0	0	0	0	0	0	0	0	0	0	2	4	2	5
1	1	1	1	1	1	1	3	5	5	3	3	3	1	1	4	1	2	2	3	2	2	1	3	3	1	2	3	1	2	2	3	5	5	5	3	4	2	5	3	5	3	5	5	4	5	2	4	2	5
1	1	1	1	1	1	1	1	1	1	1	1	1	1	1	1	1	1	1	1	1	1	1	1	1	1	1	1	1	1	2	3	5	5	5	3	4	2	5	3	5	3	5	5	4	5	2	4	2	5
1	1	1	1	1	1	1	1	1	1	1	1	1	1	1	1	1	1	1	1	1	1	1	1	1	1	1	1	1	1	2	3	5	5	5	3	4	2	5	3	5	3	5	5	4	5	2	4	2	5
1	1	1	1	1	1	1	1	1	1	1	1	1	1	1	4	5	2	2	3	2	1	2	3	3	2	2	3	3	2	2	3	5	5	5	3	4	2	5	3	5	3	5	5	4	5	2	4	2	5
0	0	0	0	0	2	3	3	5	5	3	3	3	2	4	4	5	2	2	3	2	2	2	3	3	2	2	3	3	2	2	3	5	5	5	3	4	2	5	3	5	3	5	5	4	5	2	4	2	5
0	0	0	0	0	0	0	0	5	5	3	3	3	2	4	4	5	2	2	3	2	2	2	3	3	2	2	3	3	2	2	3	5	5	5	3	4	2	5	3	5	3	5	5	4	5	2	4	2	5
5	5	5	2	5	2	3	3	5	5	3	3	3	2	4	4	5	2	2	3	2	2	2	3	3	2	2	3	3	2	2	3	5	5	5	3	4	2	5	3	5	3	5	5	4	5	2	4	2	5
5	5	5	2	5	2	3	3	5	5	3	3	3	2	4	4	5	2	2	3	2	2	2	3	3	2	2	3	3	2	2	3	5	5	5	3	4	2	5	3	5	3	5	5	4	5	2	4	2	5
5	5	5	2	5	2	3	3	5	5	3	3	3	2	4	4	5	2	2	3	2	2	2	3	3	2	2	3	3	2	2	3	5	5	5	3	4	2	5	3	5	3	5	5	4	5	2	4	2	5
5	5	5	2	5	2	3	3	5	5	3	3	3	2	4	4	5	2	2	3	2	2	2	3	3	2	2	3	3	2	2	3	5	5	5	3	4	2	5	3	5	3	5	5	4	5	2	4	2	5
1	1	1	1	1	1	3	3	5	5	3	3	3	2	4	4	5	2	2	3	2	2	2	3	3	2	2	3	3	2	2	3	5	5	5	3	4	2	5	3	5	3	5	5	4	5	2	4	2	5
0	0	5	2	5	2	3	3	5	5	3	3	3	2	4	4	5	2	2	3	2	2	2	3	3	2	2	3	3	2	2	3	5	5	5	3	4	2	5	3	5	3	5	5	4	5	2	4	2	5
1	1	1	1	1	1	1	1	1	1	1	1	1	1	1	1	1	1	1	1	1	1	1	1	1	2	2	3	3	2	2	3	5	5	5	3	4	2	5	3	5	3	5	5	4	5	2	4	2	5
1	1	1	1	1	1	1	1	1	1	1	1	1	1	1	1	5	2	2	3	2	2	2	3	3	2	2	3	3	2	2	3	5	5	5	3	4	2	5	3	5	3	5	5	4	5	2	4	2	5
1	1	1	1	1	1	1	1	1	5	3	3	3	2	4	4	5	2	2	3	2	2	2	3	3	2	2	3	3	2	2	3	5	5	5	3	4	2	5	3	5	3	5	5	4	5	2	4	2	5
1	1	1	1	5	2	3	3	5	5	3	3	3	2	4	4	5	2	2	3	2	2	2	3	3	2	2	3	3	2	2	3	5	5	5	3	4	2	5	3	5	3	5	5	4	5	2	4	2	5
5	5	5	2	5	2	3	3	5	5	3	3	3	2	4	4	5	2	2	3	2	2	2	3	3	2	2	3	3	2	2	3	5	5	5	3	4	2	5	3	5	3	5	5	4	5	2	4	2	5
5	5	5	2	5	2	3	3	5	5	3	3	3	2	4	4	5	2	2	3	2	2	2	3	3	2	2	3	3	2	2	3	5	5	5	3	4	2	5	3	5	3	5	5	4	5	2	4	2	5
0	0	0	0	0	0	0	0	0	0	0	0	0	0	0	0	0	0	0	0	0	0	0	0	0	0	0	0	0	0	0	0	0	0	0	0	0	0	0	0	0	0	0	0	0	0	0	0	0	0
1	1	1	1	1	1	1	1	1	1	1	1	1	1	1	1	1	1	1	1	1	1	1	3	3	2	2	3	3	2	2	3	5	5	5	3	4	2	5	3	5	3	5	5	4	5	2	4	2	5
5	5	5	2	5	2	3	3	5	5	3	3	3	2	4	4	5	2	2	3	2	2	2	3	3	2	2	3	3	2	2	3	5	5	5	3	4	2	5	3	5	3	5	5	4	5	2	4	2	5
0	0	0	0	0	0	0	0	0	0	0	0	0	0	0	0	0	0	0	0	0	0	0	0	0	0	0	0	0	0	0	0	0	0	0	0	0	0	0	0	0	0	0	0	0	0	0	0	0	0
1	1	1	2	5	2	3	3	5	5	3	3	3	2	4	4	5	2	2	3	2	2	2	3	3	2	2	3	3	2	2	3	5	5	5	3	4	2	5	3	5	3	5	5	4	5	2	4	2	5
1	1	1	1	1	1	1	1	1	1	1	1	3	2	4	4	5	2	2	3	2	2	2	3	3	2	2	3	3	2	2	3	5	5	5	3	4	2	5	3	5	3	5	5	4	5	2	4	2	5
0	0	0	0	0	0	0	0	0	0	0	0	0	0	0	0	0	2	2	3	2	2	2	3	3	2	2	3	3	2	2	3	5	5	5	3	4	2	5	3	5	3	5	5	4	5	2	4	2	5
0	0	0	0	0	0	0	0	0	0	0	0	0	0	0	0	0	0	0	0	0	0	0	0	0	0	0	0	0	0	0	3	5	5	5	3	4	2	5	3	5	3	5	5	4	5	2	4	2	5
0	0	0	0	0	0	0	0	0	0	0	0	0	0	0	0	0	2	2	3	2	2	2	3	3	2	2	3	3	2	2	3	5	5	5	3	4	2	5	3	5	3	5	5	4	5	2	4	2	5
0	0	0	0	0	0	0	0	0	0	0	0	0	0	0	0	0	0	0	0	0	0	0	0	0	0	0	0	0	0	0	0	0	0	0	0	0	0	0	0	0	0	0	0	0	0	2	4	2	5
0	0	0	0	0	0	0	0	0	0	0	0	0	0	0	0	0	0	0	0	0	0	0	0	0	0	0	0	0	0	0	0	0	0	0	0	0	0	0	0	0	0	0	0	0	0	0	0	0	0
0	0	0	0	0	0	0	0	0	0	0	0	0	0	0	0	0	0	0	0	0	0	0	0	0	0	0	0	0	0	0	0	0	0	0	0	0	0	0	0	0	0	0	5	4	5	2	4	2	5
0	0	0	0	0	0	0	0	0	0	0	0	0	0	0	0	0	0	0	0	0	0	0	0	0	0	0	0	0	0	0	0	0	0	0	0	0	0	0	0	0	0	0	0	0	0	0	0	0	5
5	5	5	2	5	2	3	3	5	5	3	3	3	2	4	4	5	2	2	3	2	2	2	3	3	2	2	3	3	2	2	3	5	5	5	3	4	2	5	3	5	3	5	5	4	5	2	4	2	5
1	1	1	1	1	1	1	1	1	5	3	3	3	2	4	4	5	2	2	3	2	2	2	3	3	2	2	3	3	2	2	3	5	5	5	3	4	2	5	3	5	3	5	5	4	5	2	4	2	5
5	5	4	5	5	2	3	3	5	4	4	4	2	2	4	4	5	2	2	3	2	2	2	3	3	2	2	3	3	2	2	3	5	5	5	3	4	2	5	3	5	3	5	5	4	5	2	4	2	5
1	1	1	1	1	1	1	1	5	5	3	3	3	2	4	4	5	2	2	3	2	2	2	3	3	2	2	3	3	2	2	3	5	5	5	3	4	2	5	3	5	3	5	5	4	5	2	4	2	5
5	5	5	2	5	2	3	3	5	5	3	3	3	2	4	4	5	2	2	3	2	2	2	3	3	2	2	3	3	2	2	3	5	5	5	3	4	2	5	3	5	3	5	5	4	5	2	4	2	5
1	1	1	1	1	1	1	1	1	1	1	1	1	1	1	1	5	2	2	3	2	2	2	3	3	2	2	3	3	2	2	3	5	5	5	3	4	2	5	3	5	3	5	5	4	5	2	4	2	5
5	5	5	2	5	2	3	3	5	5	3	3	3	2	4	4	5	2	2	3	2	2	2	3	3	2	2	3	3	2	2	3	5	5	5	3	4	2	5	3	5	3	5	5	4	5	2	4	2	5
0	0	0	0	0	0	0	0	0	0	0	0	0	0	0	0	0	0	0	0	0	0	0	0	0	2	2	3	3	2	2	3	5	5	5	3	4	2	5	3	5	3	5	5	4	5	2	4	2	5
0	0	0	0	0	0	0	0	0	0	0	0	0	0	0	0	0	2	2	3	2	2	2	3	3	2	2	3	3	2	2	3	5	5	5	3	4	2	5	3	5	3	5	5	4	5	2	4	2	5
0	0	0	0	0	0	0	0	0	0	0	0	0	0	0	0	0	0	0	0	0	0	2	3	3	2	2	3	3	2	2	3	5	5	5	3	4	2	5	3	5	3	5	5	4	5	2	4	2	5
0	0	0	0	0	0	0	3	5	5	3	3	3	2	4	4	5	2	2	3	2	2	2	3	3	2	2	3	3	2	2	3	5	5	5	3	4	2	5	3	5	3	5	5	4	5	2	4	2	5
5	5	5	2	5	2	3	3	5	5	3	3	3	2	4	4	5	2	2	3	2	2	2	3	3	2	2	3	3	2	2	3	5	5	5	3	4	2	5	3	5	3	5	5	4	5	2	4	2	5
5	5	5	2	5	2	3	3	5	5	3	3	3	2	4	4	5	2	2	3	2	2	2	3	3	2	2	3	3	2	2	3	5	5	5	3	4	2	5	3	5	3	5	5	4	5	2	4	2	5
0	0	0	0	0	2	3	3	5	5	3	3	3	2	4	4	5	2	2	3	2	2	2	3	3	2	2	3	3	2	2	3	5	5	5	3	4	2	5	3	5	3	5	5	4	5	2	4	2	5
5	5	5	2	5	2	3	3	5	5	3	3	3	2	4	4	5	2	2	3	2	2	2	3	3	2	2	3	3	2	2	3	5	5	5	3	4	2	5	3	5	3	5	5	4	5	2	4	2	5
0	0	0	2	5	2	3	3	5	5	3	3	3	2	4	4	5	2	2	3	2	2	2	3	3	2	2	3	3	2	2	3	5	5	5	3	4	2	5	3	5	3	5	5	4	5	2	4	2	5
5	5	5	2	5	2	3	3	5	5	3	3	3	2	4	4	5	2	2	3	2	2	2	3	3	2	2	3	3	2	2	3	5	5	5	3	4	2	5	3	5	3	5	5	4	5	2	4	2	5
5	5	5	2	5	2	3	3	5	5	3	3	3	2	4	4	5	2	2	3	2	2	2	3	3	2	2	3	3	2	2	3	5	5	5	3	4	2	5	3	5	3	5	5	4	5	2	4	2	5
0	5	5	2	5	2	3	3	5	5	3	3	3	2	4	4	5	2	2	3	2	2	2	3	3	2	2	3	3	2	2	3	5	5	5	3	4	2	5	3	5	3	5	5	4	5	2	4	2	5
5	5	5	2	5	2	3	3	5	5	3	3	3	2	4	4	5	2	2	3	2	2	2	3	3	2	2	3	3	2	2	3	5	5	5	3	4	2	5	3	5	3	5	5	4	5	2	4	2	5
0	0	0	0	0	0	0	0	0	0	0	0	0	0	0	0	0	0	0	0	0	0	0	0	0	0	0	0	0	0	0	0	5	5	5	3	4	2	5	3	5	3	5	5	4	5	2	4	2	5
0	0	0	0	0	0	0	0	0	0	0	0	0	0	0	0	0	0	0	0	0	0	0	0	0	0	0	0	0	0	0	0	0	0	0	0	0	0	0	0	0	0	0	0	0	0	2	4	2	5
5	5	5	2	5	2	3	3	5	5	3	3	3	2	4	4	5	2	2	3	2	2	2	3	3	2	2	3	3	2	2	3	5	5	5	3	4	2	5	1	5	3	5	5	4	5	2	4	2	5
0	0	0	0	0	0	0	0	0	0	0	0	0	0	0	0	0	0	0	0	0	0	0	0	0	0	0	0	0	0	2	3	5	5	5	3	4	2	5	3	5	3	5	5	4	5	2	4	2	5
0	0	0	0	0	0	0	0	0	0	0	0	0	0	0	0	0	0	0	0	0	0	0	0	0	0	0	0	0	0	2	3	5	5	5	3	4	2	5	3	5	3	5	5	4	5	2	4	2	5
0	0	0	0	0	0	0	0	0	0	0	0	0	0	0	0	0	0	0	0	0	0	0	0	0	0	0	0	0	0	0	0	0	5	5	3	4	2	5	3	5	3	5	5	4	5	2	4	2	5
0	0	0	0	5	2	3	3	5	5	3	3	3	2	4	4	5	2	2	3	2	2	2	3	3	2	2	3	3	2	2	3	5	5	5	3	4	2	5	3	5	3	5	5	4	5	2	4	2	5
0	0	0	2	5	2	3	3	5	5	3	3	3	2	4	4	5	2	2	3	2	2	2	3	3	2	2	3	3	2	2	3	5	5	5	3	4	2	5	3	5	3	5	5	4	5	2	4	2	5
0	0	0	0	0	0	0	0	0	0	0	0	0	0	0	0	0	0	0	0	0	0	0	0	0	0	0	3	3	2	2	3	5	5	5	3	4	2	5	3	5	3	5	5	4	5	2	4	2	5
0	5	5	2	5	2	3	3	5	5	3	3	3	2	4	4	5	2	2	3	2	2	2	3	3	2	2	3	3	2	2	3	5	5	5	3	4	2	5	3	5	3	5	5	4	5	2	4	2	5
0	5	5	2	5	2	3	3	5	5	3	3	3	2	4	4	5	2	2	3	2	2	2	3	3	2	2	3	3	2	2	3	5	5	5	3	4	2	5	3	5	3	5	5	4	5	2	4	2	5
5	5	5	2	5	2	3	3	5	5	3	3	3	2	4	4	5	2	2	3	2	2	2	3	3	2	2	3	3	2	2	3	5	5	5	3	4	2	5	3	5	3	5	5	4	5	2	4	2	5
1	1	1	1	5	2	3	3	5	5	3	3	3	2	4	4	5	2	2	3	2	2	2	3	3	2	2	3	3	2	2	3	5	5	5	3	4	2	5	3	5	3	5	5	4	5	2	4	2	5
0	0	0	0	0	0	0	0	0	0	0	0	0	0	0	0	0	0	0	0	0	0	0	0	0	0	0	0	0	0	0	3	5	5	5	3	4	2	5	3	5	3	5	5	4	5	2	4	2	5
1	1	1	1	1	1	1	1	1	1	1	1	1	1	1	1	1	1	1	1	1	2	2	3	3	2	2	3	3	2	2	3	5	5	5	3	4	2	5	3	5	3	5	5	4	5	2	4	2	5
0	0	0	0	0	0	0	0	0	0	0	0	0	0	0	0	0	0	0	0	0	0	0	0	0	0	0	0	0	0	0	0	0	0	0	0	0	0	0	0	0	0	0	0	0	0	2	4	2	5
0	0	0	0	0	0	0	0	0	0	0	0	0	0	0	0	0	0	0	0	0	0	0	0	0	0	0	0	0	0	0	0	0	0	0	0	0	0	0	0	0	0	0	0	0	0	2	4	2	5
0	0	0	0	0	0	0	0	0	0	0	0	0	0	0	0	0	0	0	0	0	0	0	0	0	2	2	3	3	2	2	3	5	5	5	3	4	2	5	3	5	3	5	5	4	5	2	4	2	5
1	1	1	2	5	2	1	3	5	5	3	3	3	2	4	4	5	2	2	3	2	2	2	3	3	2	2	3	3	2	2	3	5	5	5	3	4	2	5	1	5	3	5	5	4	5	2	4	2	5
5	5	5	2	5	2	3	3	5	5	1	3	3	2	1	1	5	2	2	3	2	2	2	3	3	2	2	3	3	1	2	3	5	5	5	3	4	2	5	3	5	3	5	5	4	5	2	4	2	5
1	1	1	1	1	1	1	1	1	1	1	1	1	1	1	1	1	1	1	1	1	1	1	1	1	1	1	1	1	1	1	1	1	1	1	1	1	1	1	1	1	1	1	1	1	1	2	4	2	5
1	1	1	1	1	1	1	1	1	1	1	1	1	1	1	1	1	1	1	1	1	1	1	1	1	1	1	1	1	1	1	1	1	1	1	1	1	1	1	1	1	1	1	1	1	1	2	4	2	5
0	0	0	0	0	0	0	0	0	0	0	0	0	0	0	0	0	0	0	0	0	0	0	0	0	0	0	0	0	0	0	0	0	0	0	0	0	0	0	0	0	0	0	0	0	0	2	4	2	5
1	1	1	1	1	1	1	1	1	1	1	1	1	1	1	1	1	1	1	1	1	1	1	1	1	1	1	1	1	1	2	3	5	5	5	3	4	2	5	3	5	3	5	5	4	5	2	4	2	5
5	5	5	2	5	2	3	3	5	5	3	3	3	2	4	4	5	2	2	3	2	2	2	3	3	2	2	3	3	2	2	3	5	5	5	3	4	2	5	3	5	3	5	5	4	5	2	4	2	5
1	1	1	1	1	1	1	1	1	1	1	1	1	1	1	1	1	1	1	1	1	1	1	1	1	1	1	1	1	1	2	3	5	5	5	3	4	2	5	3	5	3	5	5	4	5	2	4	2	5
5	5	5	2	5	2	3	3	5	5	3	3	3	2	4	4	5	2	2	3	2	2	2	3	3	2	2	3	3	2	2	3	5	5	5	3	4	2	5	3	5	3	5	5	4	5	2	4	2	5
5	5	5	2	5	2	3	3	5	5	3	3	3	2	4	4	5	2	2	3	2	2	2	3	3	2	2	3	3	2	2	3	5	5	5	3	4	2	5	3	5	3	5	5	4	5	2	4	2	5
0	0	0	0	0	0	0	0	0	0	0	0	0	0	0	0	0	2	2	3	2	2	2	3	3	2	2	3	3	2	2	3	5	5	5	3	4	2	5	3	5	3	5	5	4	5	2	4	2	5
5	5	5	2	5	2	3	3	5	5	3	3	3	2	4	4	5	2	2	3	2	2	2	3	3	2	2	3	3	2	2	3	5	5	5	3	4	2	5	3	5	3	5	5	4	5	2	4	2	5
1	1	1	1	1	1	1	1	1	1	1	1	1	1	1	1	1	1	1	1	1	1	1	1	1	1	1	1	1	1	2	3	5	5	5	3	4	2	5	3	5	3	5	5	4	5	2	4	2	5
0	0	0	0	0	0	0	0	0	0	0	0	0	0	0	0	0	0	0	0	0	0	0	0	0	0	0	0	0	0	2	3	5	5	5	3	4	2	5	3	5	3	5	5	4	5	2	4	2	5
0	0	0	0	0	0	0	0	0	0	0	0	0	0	0	0	0	0	0	0	0	0	0	0	0	0	0	0	3	2	2	3	5	5	5	3	4	2	5	3	5	3	5	5	4	5	2	4	2	5
5	5	5	2	5	2	3	3	5	5	3	3	3	2	4	4	5	2	2	3	2	2	2	3	3	2	2	3	3	2	2	3	5	5	5	3	4	2	5	3	5	3	5	5	4	5	2	4	2	5
5	5	5	2	5	2	3	3	5	5	3	3	3	2	4	4	5	2	2	3	2	2	2	3	3	2	2	3	3	2	2	3	5	5	5	3	4	2	5	3	5	3	5	5	4	5	2	4	2	5
1	1	1	1	1	1	1	1	1	1	1	1	1	1	1	1	1	1	1	1	1	1	1	1	1	1	1	1	1	2	2	3	5	5	5	3	4	2	5	3	5	3	5	5	4	5	2	4	2	5
1	5	5	2	5	2	3	3	5	5	3	3	3	2	4	4	5	2	2	3	2	2	2	3	3	2	2	3	3	2	2	3	5	5	5	3	4	2	5	3	5	3	5	5	4	5	2	4	2	5
1	1	1	1	1	1	1	1	1	1	1	1	1	1	1	1	1	1	1	1	1	1	1	1	1	1	1	1	1	1	1	1	1	1	1	1	1	1	1	1	1	1	1	1	1	1	1	1	1	1
0	0	0	0	0	0	0	0	0	0	0	0	0	0	0	0	0	2	2	3	2	2	2	3	3	2	2	3	3	2	2	3	5	5	5	3	4	2	5	3	5	3	5	5	4	5	2	4	2	5
1	1	1	1	1	1	1	1	1	1	1	1	1	1	1	1	1	1	1	1	1	1	1	1	1	1	1	1	3	2	2	3	5	5	5	3	4	2	5	3	5	3	5	5	4	5	2	4	2	5
5	5	5	2	5	2	3	3	5	5	3	3	3	2	4	4	5	2	2	3	2	2	2	3	3	2	2	3	3	2	2	3	5	5	5	3	4	2	5	3	5	3	5	5	4	5	2	4	2	5
1	1	1	1	1	1	1	1	1	1	1	1	1	2	4	4	5	2	2	3	2	2	2	3	3	2	2	3	3	2	2	3	5	5	5	3	4	2	5	3	5	3	5	5	4	5	2	4	2	5
1	1	1	1	1	1	1	1	1	1	1	1	1	1	1	1	1	1	1	1	1	1	2	3	3	2	2	3	3	2	2	3	5	5	5	3	4	2	5	3	5	3	5	5	4	5	2	4	2	5
5	5	5	2	5	2	3	3	5	5	3	3	3	2	4	4	5	2	2	3	2	2	2	3	3	2	2	3	3	2	2	3	5	5	5	3	4	2	5	3	5	3	5	5	4	5	2	4	2	5
1	1	1	1	1	1	1	1	1	1	1	1	1	1	1	1	1	1	2	3	2	2	2	3	3	2	2	3	3	2	2	3	5	5	5	3	4	2	5	3	5	3	5	5	4	5	2	4	2	5
1	1	1	1	1	1	1	1	1	1	1	1	1	1	4	4	5	2	2	3	2	2	2	3	3	2	2	3	3	2	2	3	5	5	5	3	4	2	5	3	5	3	5	5	4	5	2	4	2	5
0	0	0	0	0	0	0	0	0	0	0	0	0	0	0	0	0	0	0	0	0	5	2	3	3	2	2	3	3	2	2	3	5	5	5	3	4	2	5	3	5	3	5	5	4	5	2	4	2	5
5	5	5	2	5	2	3	3	5	5	3	3	3	2	4	4	5	2	2	3	2	2	2	3	3	2	2	3	3	2	2	3	5	5	5	3	4	2	5	3	5	3	5	5	4	5	2	4	2	5
1	1	1	1	1	1	1	1	1	1	1	1	1	1	1	1	1	1	1	1	1	1	1	1	1	2	2	3	3	2	2	3	5	5	5	3	4	2	5	3	5	3	5	5	4	5	2	4	2	5
5	5	5	2	5	2	3	3	5	5	3	3	3	2	4	4	5	2	2	3	2	2	2	3	3	2	2	3	3	2	2	3	5	5	5	3	4	2	5	3	5	3	5	5	4	5	2	4	2	5
5	5	5	2	5	2	3	3	5	5	3	3	3	2	4	4	5	2	2	3	2	2	2	3	3	2	2	3	3	2	2	3	5	5	5	3	4	2	5	3	5	3	5	5	4	5	2	4	2	5
5	5	5	2	5	2	3	3	5	5	3	3	3	2	4	4	5	2	2	3	2	2	2	3	3	2	2	3	3	2	2	3	5	5	5	3	4	2	5	3	5	3	5	5	4	5	2	4	2	5
5	5	5	2	5	2	3	3	5	5	3	3	3	2	4	4	5	2	2	3	2	2	2	3	3	2	2	3	3	2	2	3	5	5	5	3	4	2	5	3	5	3	5	5	4	5	2	4	2	5
0	0	0	0	0	2	3	3	5	5	3	3	3	2	4	4	5	2	2	3	2	2	2	3	3	2	2	3	3	2	2	3	5	5	5	3	4	2	5	3	5	3	5	5	4	5	2	4	2	5
5	5	5	2	5	2	3	3	5	5	3	3	3	2	4	4	5	2	2	3	2	2	2	3	3	2	2	3	3	2	2	3	5	5	5	3	4	2	5	3	5	3	5	5	4	5	2	4	2	5
0	0	0	0	0	0	0	0	0	0	0	0	0	0	0	0	0	0	0	0	0	0	0	0	0	0	0	0	0	0	2	3	5	5	5	3	4	2	5	3	5	3	5	5	4	5	2	4	2	5
0	0	0	0	0	0	0	0	0	0	0	0	0	0	0	0	0	0	0	0	0	0	0	0	0	0	0	0	3	2	2	3	5	5	5	3	4	2	5	3	5	3	5	5	4	5	2	4	2	5
1	1	1	1	1	1	1	1	1	1	1	1	1	1	1	1	1	1	1	1	1	1	1	1	1	1	1	1	1	1	2	3	5	5	5	3	4	2	5	3	5	3	5	5	4	5	2	4	2	5
5	5	5	2	5	2	3	3	5	5	3	3	3	2	4	4	5	2	2	3	2	2	1	3	3	2	2	3	3	2	2	3	5	5	5	3	4	2	5	3	5	3	5	5	4	5	2	4	2	5
5	5	5	2	5	2	3	3	5	5	3	3	3	2	4	4	5	2	2	3	2	2	2	3	3	2	2	3	3	2	2	3	5	5	5	3	4	2	5	3	5	3	5	5	4	5	2	4	2	5
5	5	5	2	5	2	3	3	5	5	3	3	3	2	4	4	5	2	2	3	2	2	2	3	3	2	2	3	3	2	2	3	5	5	5	3	4	2	5	3	5	3	5	5	4	5	2	4	2	5
0	0	0	0	0	0	0	0	0	0	0	0	0	0	0	0	0	0	0	0	0	0	0	0	0	0	0	0	0	0	0	0	0	0	0	0	0	0	0	0	0	0	0	0	0	0	2	4	2	5
5	5	5	2	5	2	3	3	5	5	3	3	3	2	4	4	5	2	2	3	2	2	2	3	3	2	2	3	3	2	2	3	5	5	5	3	4	2	5	3	5	3	5	5	4	5	2	4	2	5
5	5	5	2	5	2	3	3	5	5	3	3	3	2	4	4	5	2	2	3	2	2	2	3	3	2	2	3	3	2	2	3	5	5	5	3	4	2	5	3	5	3	5	5	4	5	2	4	2	5
1	1	1	1	1	1	1	1	5	1	3	3	3	2	4	4	1	2	1	3	2	2	1	3	3	2	2	3	3	2	2	3	5	5	5	3	4	2	5	3	5	3	5	5	4	5	2	4	2	5
5	5	5	2	5	2	3	3	5	5	3	3	3	2	4	4	5	2	2	3	2	2	2	3	3	2	2	3	3	2	2	3	5	5	5	3	4	2	5	3	5	3	5	5	4	5	2	4	2	5
1	1	1	1	1	1	1	1	1	1	1	1	1	1	1	1	1	1	1	1	1	1	1	1	1	1	1	1	1	1	1	1	1	1	5	3	4	2	5	3	5	3	5	5	4	5	2	4	2	5
1	1	1	1	1	1	1	1	5	5	3	3	3	2	4	4	5	2	2	3	2	2	2	3	3	2	2	3	3	2	2	3	5	5	5	3	4	2	5	3	5	3	5	5	4	5	2	4	2	5
5	5	5	2	5	2	3	3	5	5	3	3	3	2	4	4	5	2	2	3	2	2	2	3	3	2	2	3	3	2	2	3	5	5	5	3	4	2	5	3	5	3	5	5	4	5	2	4	2	5
0	5	5	2	5	2	3	3	5	5	3	3	3	2	4	4	5	2	2	3	2	2	2	3	3	2	2	3	3	2	2	3	5	5	5	3	4	2	5	3	5	3	5	5	4	5	2	4	2	5
1	1	1	1	1	1	1	1	1	1	1	1	1	1	1	1	1	1	1	1	1	1	1	1	1	1	1	1	1	1	1	1	1	1	1	1	1	1	1	1	1	1	1	1	1	1	2	4	2	5
5	5	5	2	5	2	3	3	5	5	3	3	3	2	4	4	5	2	2	3	2	2	2	3	3	2	2	3	3	2	2	3	5	5	5	3	4	2	5	3	5	3	5	5	4	5	2	4	2	5
5	5	5	2	5	2	3	3	5	5	3	3	3	2	4	4	5	2	2	3	2	2	2	3	3	2	2	3	3	2	2	3	5	5	5	3	4	2	5	3	5	3	5	5	4	5	2	4	2	5
0	0	0	0	0	0	0	0	0	0	0	0	0	0	0	0	0	0	0	0	0	0	0	0	0	0	0	0	0	0	0	0	0	0	0	0	0	0	0	0	0	0	0	0	0	0	2	4	2	5
0	0	0	0	0	0	0	0	0	0	0	0	0	0	0	0	0	0	0	0	0	0	0	0	0	0	0	0	0	0	0	0	0	0	0	0	0	0	0	0	0	0	0	0	0	0	2	4	2	5
0	0	0	0	0	0	0	0	0	0	0	0	0	0	0	0	0	0	0	0	0	0	0	0	0	0	0	0	0	0	0	0	0	0	0	0	0	0	0	0	0	0	0	0	0	0	2	4	2	5
5	5	5	2	5	2	3	3	5	5	3	3	3	2	4	4	5	2	2	3	2	2	2	3	3	2	2	3	3	2	2	3	5	5	5	3	4	2	5	3	5	3	5	5	4	5	2	4	2	5
5	5	5	2	5	2	3	3	5	5	3	3	3	2	4	4	5	2	2	3	2	2	2	3	3	2	2	3	3	2	2	3	5	5	5	3	4	2	5	3	5	3	5	5	4	5	2	4	2	5
5	5	5	2	5	2	3	3	5	5	3	3	3	2	4	4	5	2	2	3	2	2	2	3	3	2	2	3	3	2	2	3	5	5	5	3	4	2	5	3	5	3	5	5	4	5	2	4	2	5
1	1	1	1	1	1	1	1	1	1	1	1	1	1	1	1	1	1	1	1	1	2	1	1	1	1	1	1	1	1	2	3	5	5	5	3	4	2	5	3	5	3	5	5	4	5	2	4	2	5
0	0	0	0	0	0	0	0	0	0	0	0	0	0	0	0	0	0	0	0	0	2	2	3	3	2	2	3	3	2	2	3	5	5	5	3	4	2	5	3	5	3	5	5	4	5	2	4	2	5
0	0	0	0	0	0	0	0	0	0	0	0	0	0	0	0	0	0	0	0	0	0	2	3	3	2	2	3	3	2	2	3	5	5	5	3	4	2	5	3	5	3	5	5	4	5	2	4	2	5
0	0	0	0	0	0	0	0	5	5	3	3	3	2	4	4	5	2	2	3	2	2	2	3	3	2	2	3	3	2	2	3	5	5	5	3	4	2	5	3	5	3	5	5	4	5	2	4	2	5
1	1	1	1	1	1	1	1	1	1	1	1	1	1	1	1	1	1	1	1	1	1	1	1	1	1	1	1	1	1	2	3	5	5	5	3	4	2	5	3	5	3	5	5	4	5	2	4	2	5
5	5	5	2	5	2	3	3	5	5	3	3	3	2	4	4	5	2	2	3	2	2	2	3	3	2	2	3	3	2	2	3	5	5	5	3	4	2	5	3	5	3	5	5	4	5	2	4	2	5
1	1	1	1	1	1	1	1	1	1	1	1	1	1	1	1	1	1	1	1	1	1	2	3	3	2	2	3	3	2	2	3	5	5	5	3	4	2	5	3	5	3	5	5	4	5	2	4	2	5
1	1	1	1	1	1	1	1	1	1	3	3	3	2	4	4	5	2	2	3	2	2	2	3	3	2	2	3	3	2	2	3	5	5	5	3	4	2	5	3	5	3	5	5	4	5	2	4	2	5
1	1	1	1	1	1	1	3	5	5	3	3	3	2	4	4	5	2	2	3	2	2	2	3	3	2	2	3	3	2	2	3	5	5	5	3	4	2	5	3	5	3	5	5	4	5	2	4	2	5
5	5	5	2	5	2	3	3	5	5	3	3	3	2	4	4	5	2	2	3	2	2	2	3	3	2	2	3	3	2	2	3	5	5	5	3	4	2	5	3	5	3	5	5	4	5	2	4	2	5
0	0	0	0	0	0	0	0	0	0	0	0	0	0	0	0	0	0	0	0	0	0	0	0	0	0	0	0	0	0	0	0	5	5	5	3	4	2	5	3	5	3	5	5	4	5	2	4	2	5
0	0	0	0	0	0	0	0	0	0	0	0	0	0	0	0	0	2	2	3	2	2	2	3	3	2	2	3	3	2	2	3	5	5	5	3	4	2	5	3	5	3	5	5	4	5	2	4	2	5
5	5	5	2	5	2	3	3	5	5	3	3	3	2	4	4	5	2	2	3	2	2	2	3	3	2	2	3	3	2	2	3	5	5	5	3	4	2	5	3	5	3	5	5	4	5	2	4	2	5
5	5	5	2	5	2	3	3	5	5	3	3	3	2	4	4	5	2	2	3	2	2	2	3	3	2	2	3	3	2	2	3	5	5	5	3	4	2	5	3	5	3	5	5	4	5	2	4	2	5
1	1	1	1	1	1	1	1	1	1	1	1	1	1	1	1	1	1	1	1	1	1	2	3	3	2	2	3	3	2	2	3	5	5	5	3	4	2	5	3	5	3	5	5	4	5	2	4	2	5
0	0	0	0	0	0	0	0	0	0	0	0	0	0	0	0	0	2	2	3	2	2	2	3	3	2	2	3	3	2	2	3	5	5	5	3	4	2	5	3	5	3	5	5	4	5	2	4	2	5
0	0	0	0	0	0	0	0	0	0	0	0	0	0	0	0	0	2	2	3	2	2	2	3	3	2	2	3	3	2	2	3	5	5	5	3	4	2	5	3	5	3	5	5	4	5	2	4	2	5
5	5	5	2	5	2	3	3	5	5	3	3	3	2	4	4	5	2	2	3	2	2	2	3	3	2	2	3	3	2	2	3	5	5	5	3	4	2	5	3	5	3	5	5	4	5	2	4	2	5
0	0	0	0	0	0	0	0	0	0	0	0	0	0	0	0	0	2	2	3	2	2	2	3	3	2	2	3	3	2	2	3	5	5	5	3	4	2	5	3	5	3	5	5	4	5	2	4	2	5
1	1	5	2	5	2	3	3	5	5	3	3	3	2	4	4	5	2	2	3	2	2	2	3	3	2	2	3	3	2	2	3	5	5	5	3	4	2	5	3	5	3	5	5	4	5	2	4	2	5
1	1	1	1	1	1	1	1	1	1	1	1	1	1	1	1	5	2	2	3	2	2	2	3	3	2	2	3	3	2	2	3	5	5	5	3	4	2	5	3	5	3	5	5	4	5	2	4	2	5
1	1	1	1	1	1	1	1	1	1	1	1	1	1	4	4	5	2	2	3	2	2	2	3	3	2	2	3	3	2	2	3	5	5	5	3	4	2	5	3	5	3	5	5	4	5	2	4	2	5
1	1	1	1	1	1	1	1	1	1	1	1	1	1	1	1	1	1	1	1	2	2	2	3	3	2	2	3	3	2	2	3	5	5	5	3	4	2	5	3	5	3	5	5	4	5	2	4	2	5
1	1	1	1	1	1	1	1	1	1	1	1	1	1	1	1	1	1	2	3	1	2	2	3	3	2	2	3	3	2	2	3	5	5	5	3	4	2	5	3	5	3	5	5	4	5	2	4	2	5
1	1	1	1	1	1	1	1	5	5	3	3	3	2	4	4	5	2	2	3	2	2	2	3	3	2	2	3	3	2	2	3	5	5	5	3	4	2	5	3	5	3	5	5	4	5	2	4	2	5
1	1	1	1	1	2	3	3	5	5	3	3	3	2	4	4	5	2	2	3	2	2	2	3	3	2	2	3	3	2	2	3	5	5	5	3	4	2	5	3	5	3	5	5	4	5	2	4	2	5
1	1	1	1	1	1	1	1	1	1	1	1	1	1	1	1	1	1	1	1	1	1	1	1	1	1	1	1	1	2	2	3	5	5	5	3	4	2	5	3	5	3	5	5	4	5	2	4	2	5
1	1	1	1	1	1	1	1	1	1	1	1	1	1	1	4	5	2	2	3	2	2	2	3	3	2	2	3	3	2	2	3	5	5	5	3	4	2	5	3	5	3	5	5	4	5	2	4	2	5
0	0	0	0	0	0	0	0	0	0	0	0	0	0	0	0	0	2	2	3	2	2	2	3	3	2	2	3	3	2	2	3	5	5	5	3	4	2	5	3	5	3	5	5	4	5	2	4	2	5
1	1	1	1	1	1	1	1	1	1	1	1	1	1	1	1	1	1	2	3	2	2	2	3	3	2	2	3	3	2	2	3	5	5	5	3	4	2	5	3	5	3	5	5	4	5	2	4	2	5
1	1	1	1	1	1	1	1	1	1	1	1	1	1	1	1	1	1	1	1	1	1	1	1	1	1	1	1	1	1	1	1	1	1	1	1	1	1	1	1	1	1	1	1	1	1	2	4	2	5
1	5	5	2	5	2	3	3	5	5	3	3	3	2	4	4	5	2	2	3	2	2	2	3	3	2	2	3	3	2	2	3	5	5	5	3	4	2	5	3	5	3	5	5	4	5	2	4	2	5
1	1	1	2	5	1	1	3	5	5	3	3	3	2	4	4	5	2	2	3	2	2	2	3	3	2	2	3	3	2	2	3	5	5	5	3	4	2	5	3	5	3	5	5	4	5	2	4	2	5
1	1	1	1	1	1	1	1	1	5	3	3	3	2	4	4	5	2	2	3	2	2	2	3	3	2	2	3	3	2	2	3	5	5	5	3	4	2	5	3	5	3	5	5	4	5	2	4	2	5
0	0	0	0	0	0	0	0	0	0	0	0	0	0	0	0	0	0	0	0	0	0	0	0	0	0	0	0	3	2	2	3	5	5	5	3	4	2	5	3	5	3	5	5	4	5	2	4	2	5
0	0	0	0	0	0	0	0	0	0	0	0	0	0	0	0	0	0	0	0	0	0	2	3	3	2	2	3	3	2	2	3	5	5	5	3	4	2	5	3	5	3	5	5	4	5	2	4	2	5
5	5	5	2	5	2	3	3	5	5	3	3	3	2	4	4	5	2	2	3	2	2	2	3	3	2	2	3	3	2	2	3	5	5	5	3	4	2	5	3	5	3	5	5	4	5	2	4	2	5
1	1	1	1	1	1	1	1	1	1	1	1	1	1	1	1	1	1	1	1	1	1	2	3	3	2	2	3	3	2	2	3	5	5	5	3	4	2	5	3	5	3	5	5	4	5	2	4	2	5
1	5	5	2	5	2	3	3	5	5	3	3	3	2	4	4	5	2	2	3	2	2	2	3	3	2	2	3	3	2	2	3	5	5	5	3	4	2	5	3	5	3	5	5	4	5	2	4	2	5
1	1	1	1	1	1	1	1	1	1	1	1	1	1	1	1	1	1	1	1	1	1	1	1	1	1	1	1	1	1	2	3	5	5	5	3	4	2	5	3	5	3	5	5	4	5	2	4	2	5
1	1	1	1	1	1	1	1	1	1	1	1	1	1	1	1	1	1	1	1	1	1	1	1	1	1	1	1	1	2	2	3	5	5	5	3	4	2	5	3	5	3	5	5	4	5	2	4	2	5
5	5	5	2	5	2	3	3	5	5	3	3	3	2	4	4	5	2	2	3	2	2	2	3	3	2	2	3	3	2	2	3	5	5	5	3	4	2	5	3	5	3	5	5	4	5	2	4	2	5
1	1	1	1	1	1	1	1	1	1	1	1	1	1	1	1	1	1	1	1	1	1	1	1	1	1	1	1	1	1	2	3	5	5	5	3	4	2	5	3	5	3	5	5	4	5	2	4	2	5
1	1	1	1	1	1	1	1	1	1	1	1	1	1	1	1	1	1	1	1	1	1	1	1	1	1	1	1	1	1	2	3	5	5	5	3	4	2	5	3	5	3	5	5	4	5	2	4	2	5
5	5	5	2	5	2	3	3	5	5	3	3	3	2	4	4	5	2	2	3	2	2	2	3	3	2	2	3	3	2	2	3	5	5	5	3	4	2	5	3	5	3	5	5	4	5	2	4	2	5
1	1	1	1	5	2	3	3	5	5	3	3	3	2	4	4	5	2	2	3	2	2	2	3	3	2	2	3	3	2	2	3	5	5	5	3	4	2	5	3	5	3	5	5	4	5	2	4	2	5
5	5	5	2	5	2	3	3	5	5	3	3	3	2	4	4	5	2	2	3	2	2	2	3	3	2	2	3	3	2	2	3	5	5	5	3	4	2	5	3	5	3	5	5	4	5	2	4	2	5
5	5	5	2	5	2	3	3	5	5	3	3	3	2	4	4	5	2	2	3	2	2	2	3	3	2	2	3	3	2	2	3	5	5	5	3	4	2	5	3	5	3	5	5	4	5	2	4	2	5
1	1	1	1	1	1	1	1	1	1	1	1	1	1	1	1	1	1	1	1	1	1	1	1	1	1	1	1	1	2	2	3	5	5	5	3	4	2	5	3	5	3	5	5	4	5	2	4	2	5
1	1	1	2	5	2	3	3	5	5	3	3	3	2	4	4	5	2	2	3	2	2	2	3	3	2	2	3	3	2	2	3	5	5	5	3	4	2	5	3	5	3	5	5	4	5	2	4	2	5
1	1	5	2	5	2	3	3	5	5	3	3	3	2	4	4	5	2	2	3	2	2	2	3	3	2	2	3	3	2	2	3	5	5	5	3	4	2	5	3	5	3	5	5	4	5	2	4	2	5
5	5	5	2	5	2	3	3	5	5	3	3	3	2	4	4	5	2	2	3	2	2	2	3	3	2	2	3	3	2	2	3	5	5	5	3	4	2	5	3	5	3	5	5	4	5	2	4	2	5
1	1	1	1	5	2	3	3	5	5	3	3	3	2	4	4	5	2	2	3	2	2	2	3	3	2	2	3	3	2	2	3	5	5	5	3	4	2	5	3	5	3	5	5	4	5	2	4	2	5
1	1	1	2	5	2	3	3	5	5	3	3	3	2	4	4	5	2	2	3	2	2	2	3	3	2	2	3	3	2	2	3	5	5	5	3	4	2	5	3	5	3	5	5	4	5	2	4	2	5
0	0	0	0	0	0	0	0	0	0	0	0	0	0	0	0	0	0	0	0	0	0	0	0	0	0	0	0	0	0	0	0	0	0	0	0	0	0	0	0	0	0	0	0	0	0	2	4	2	5
0	0	0	0	0	0	0	0	0	0	0	0	0	0	0	0	0	0	0	0	0	0	0	0	0	0	0	0	0	0	0	0	0	0	0	0	0	0	0	0	0	0	0	0	0	0	0	0	0	0
1	1	1	1	1	1	1	3	5	5	3	3	3	2	4	4	5	2	2	3	2	2	2	3	3	2	2	3	3	2	2	3	5	1	1	1	4	2	5	2	5	3	5	5	4	5	1	4	2	5
1	1	1	1	1	1	1	1	1	1	1	1	1	1	1	1	1	1	1	1	1	1	1	1	1	1	1	1	1	1	1	3	5	5	5	2	4	2	5	2	5	3	5	5	4	5	2	4	2	5
3	2	4	2	5	2	5	3	5	5	3	3	3	2	4	4	5	2	2	3	2	2	2	3	3	2	1	1	1	2	1	3	5	5	5	3	4	2	5	1	5	3	5	5	4	5	2	4	2	5
1	1	1	1	1	1	1	1	1	1	1	1	1	1	1	1	1	1	1	1	1	1	1	1	1	1	1	1	1	1	4	3	5	3	1	2	4	2	5	1	5	3	5	5	4	5	2	4	2	5
1	1	1	1	1	1	1	1	1	1	1	1	1	1	1	1	1	1	1	1	1	1	1	1	1	1	1	1	1	1	1	1	1	1	1	1	1	1	1	1	1	1	1	1	1	1	2	4	2	5
1	1	1	1	1	1	1	1	1	1	1	1	1	1	1	1	1	1	1	1	1	1	1	1	1	1	1	1	1	2	2	3	5	5	5	3	4	2	5	3	5	3	5	5	4	5	2	4	2	5
0	0	0	0	0	0	0	0	0	0	0	0	0	0	0	0	0	0	0	0	0	0	2	3	3	2	2	3	3	2	2	3	5	5	5	3	4	2	5	3	5	3	5	5	4	5	2	4	2	5
5	5	5	2	5	2	3	3	5	5	3	3	3	2	4	4	5	2	2	3	2	2	2	3	3	2	2	3	3	2	2	3	5	5	5	3	4	2	5	3	5	3	5	5	4	5	2	4	2	5
0	0	0	0	0	0	0	3	5	5	3	3	3	2	4	4	5	2	2	3	2	2	2	3	3	2	2	3	3	2	2	3	5	5	5	3	4	2	5	3	5	3	5	5	4	5	2	4	2	5
5	5	5	2	5	2	3	3	5	5	3	3	3	2	4	4	5	2	2	3	2	2	2	3	3	2	2	3	3	2	2	3	5	5	5	3	4	2	5	3	5	3	5	5	4	5	2	4	2	5
0	0	0	0	0	0	0	0	0	0	0	0	0	0	0	0	0	0	0	0	0	0	0	0	0	0	0	0	0	0	0	0	0	0	0	0	0	0	0	0	0	0	0	0	0	0	2	4	2	5
5	5	5	2	5	2	3	3	5	5	3	3	3	2	4	4	5	2	2	3	2	2	2	3	3	2	2	3	3	2	2	3	5	5	5	3	4	2	5	3	5	3	5	5	4	5	2	4	2	5
1	1	1	1	1	1	1	1	1	5	3	3	3	2	4	4	5	2	2	3	2	2	2	3	3	2	2	3	3	2	2	3	5	5	5	3	4	2	5	3	5	3	5	5	4	5	2	4	2	5
5	5	5	2	5	2	3	3	5	5	3	3	3	2	4	4	5	2	2	3	2	2	2	3	3	2	2	3	3	2	2	3	5	5	5	3	4	2	5	3	5	3	5	5	4	5	2	4	2	5
1	1	1	1	1	1	1	1	1	5	3	3	3	2	4	4	1	2	2	3	2	2	2	3	3	2	2	3	3	2	2	3	5	5	5	3	4	2	5	3	5	3	5	5	4	5	2	4	2	5
5	5	5	2	5	2	3	3	5	5	3	3	3	2	4	4	5	2	2	3	2	2	2	3	3	2	2	3	3	2	2	3	5	5	5	3	4	2	5	3	5	3	5	5	4	5	2	4	2	5
1	1	1	1	1	1	1	1	1	1	1	1	1	1	1	1	1	1	1	1	1	1	1	1	1	2	2	3	3	2	2	3	5	5	5	3	4	2	5	3	5	3	5	5	4	5	2	4	2	5
5	1	5	2	5	2	3	3	5	5	3	3	3	2	4	4	5	2	2	3	2	2	2	3	3	2	2	3	3	2	2	3	5	5	5	3	4	2	5	3	5	3	5	5	4	5	2	4	2	5
1	1	1	1	1	1	1	1	1	1	1	1	1	1	1	1	1	1	1	1	1	1	1	1	1	1	1	1	1	1	2	3	5	5	5	3	4	2	5	3	5	3	5	5	4	5	2	4	2	5
0	0	0	0	0	0	0	0	0	0	0	0	0	0	0	0	0	2	2	3	2	2	2	3	3	2	2	3	3	2	2	3	5	5	5	3	4	2	5	3	5	3	5	5	4	5	2	4	2	5
0	0	0	0	0	0	0	0	0	0	0	0	0	0	0	0	0	2	2	3	2	2	2	3	3	2	2	3	3	2	2	3	5	5	5	3	4	2	5	3	5	3	5	5	4	5	2	4	2	5
0	0	0	0	0	0	0	0	0	0	0	0	0	0	0	0	0	0	0	0	0	0	0	0	0	0	0	0	0	0	0	0	0	0	0	0	0	0	0	0	0	0	0	0	0	0	2	4	2	5
0	0	0	0	0	0	0	0	0	0	0	0	0	0	0	0	0	0	0	0	0	0	2	3	3	2	2	3	3	2	2	3	5	5	5	3	4	2	5	3	5	3	5	5	4	5	2	4	2	5
0	0	0	0	0	0	0	0	0	0	0	0	0	0	0	0	0	0	0	0	0	0	0	0	0	0	0	0	0	0	2	3	5	5	5	3	4	2	5	3	5	3	5	5	4	5	2	4	2	5
0	0	0	0	0	0	0	0	0	0	0	0	0	0	0	0	0	0	0	0	0	0	0	0	0	0	0	0	0	0	0	0	0	0	0	0	0	0	0	0	0	0	0	0	0	0	2	4	2	5
1	1	1	1	1	1	1	1	1	1	1	1	1	1	1	1	1	1	1	1	1	1	1	1	1	1	1	1	1	1	1	1	1	1	1	1	1	1	1	1	1	1	1	1	4	5	2	4	2	5
1	1	1	1	1	1	1	1	1	1	1	1	1	1	1	1	1	1	1	1	1	1	1	1	1	1	1	1	1	1	1	1	1	1	1	1	4	2	5	3	5	3	5	5	4	5	2	4	2	5
0	0	0	0	0	0	0	0	0	0	0	0	0	0	0	0	0	0	0	0	0	0	0	0	0	0	0	0	0	0	0	0	0	0	0	0	0	0	0	0	0	0	0	0	0	0	0	0	0	0
1	1	1	1	1	1	1	1	1	1	1	1	1	1	1	1	1	1	1	1	1	1	1	1	1	1	1	1	1	1	1	1	1	1	1	1	1	1	1	1	1	1	1	1	1	1	1	1	1	1
1	1	1	1	1	1	1	1	1	1	1	1	1	1	1	1	1	1	1	1	1	1	1	1	1	1	1	1	1	1	1	1	1	1	1	1	1	1	1	1	1	1	1	1	1	1	1	1	1	1
1	1	1	1	1	1	1	1	1	1	1	1	1	1	1	1	1	1	1	1	1	1	1	1	1	1	1	1	1	1	1	1	1	1	1	1	1	1	1	1	1	1	1	1	1	1	1	1	1	1
1	1	1	1	1	1	1	1	1	1	1	1	1	1	1	1	1	1	1	1	1	1	1	1	1	1	1	1	1	1	1	1	1	1	1	1	1	1	1	1	1	3	5	5	4	5	2	4	2	5
0	0	0	0	0	0	0	0	0	0	0	0	0	0	0	0	0	2	2	3	2	2	2	3	3	2	2	3	3	2	2	3	5	5	5	3	4	2	5	3	5	3	5	5	4	5	2	4	2	5
0	0	0	0	0	0	0	0	0	0	0	3	3	2	4	4	5	2	2	3	2	2	2	3	3	2	2	3	3	2	2	3	5	5	5	3	4	2	5	3	5	3	5	5	4	5	2	4	2	5
5	5	5	2	5	2	3	3	5	5	3	3	3	2	4	4	5	2	2	3	2	2	2	3	3	2	2	3	3	2	2	3	5	5	5	3	4	2	5	3	5	3	5	5	4	5	2	4	2	5
0	0	0	1	1	2	3	3	5	5	3	3	3	2	4	4	5	2	2	3	2	2	2	3	3	2	2	3	3	2	2	3	5	5	5	3	4	2	5	3	5	3	5	5	4	5	2	4	2	5
5	5	5	2	5	2	3	3	5	5	3	3	3	2	4	4	5	2	2	3	2	2	2	3	3	2	2	3	3	2	2	3	5	5	5	3	4	2	5	3	5	3	5	5	4	5	2	4	2	5
0	0	0	0	5	2	3	3	5	5	3	3	3	2	4	4	5	2	2	3	2	2	2	3	3	2	2	3	3	2	2	3	5	5	5	3	4	2	5	3	5	3	5	5	4	5	2	4	2	5
1	1	1	1	1	1	1	1	1	1	1	3	3	2	4	4	5	2	2	3	2	2	2	3	3	2	2	3	3	2	2	3	5	5	5	3	4	2	5	3	5	3	5	5	4	5	2	4	2	5
5	5	5	2	5	2	3	3	5	5	3	3	3	2	4	4	5	2	2	3	2	2	2	3	3	2	2	5	3	2	2	3	5	5	5	3	4	2	5	3	5	3	5	5	4	5	2	4	2	5
0	0	0	0	0	0	0	0	0	0	0	0	0	0	0	0	0	0	0	0	2	2	2	3	3	2	2	3	3	2	2	3	5	5	5	3	4	2	5	3	5	3	5	5	4	5	2	4	2	5
5	5	5	2	5	2	3	3	5	5	3	3	3	2	4	4	5	2	2	3	2	2	2	3	3	2	2	3	3	2	2	3	5	5	5	3	4	2	5	3	5	3	5	5	4	5	2	4	2	5
1	1	1	1	1	2	3	3	5	5	3	3	3	2	4	4	5	2	2	3	2	2	2	3	3	2	2	3	3	2	2	3	5	5	5	3	4	2	5	3	5	3	5	5	4	5	2	4	2	5
0	0	0	0	0	0	0	0	0	0	0	0	0	0	0	0	0	0	0	0	0	0	0	0	0	2	2	3	3	2	2	3	5	5	5	3	4	2	5	3	5	3	5	5	4	5	2	4	2	5
1	1	1	1	1	1	1	1	1	1	1	1	1	1	1	1	1	1	1	1	1	1	1	1	1	1	1	1	1	1	1	1	1	1	1	1	1	1	1	1	1	1	1	1	1	1	1	1	1	1
1	1	1	2	5	2	3	3	5	5	3	3	3	2	4	4	5	2	2	3	2	2	2	3	3	2	2	3	3	2	2	3	5	5	5	3	4	2	5	3	5	3	5	5	4	5	2	4	2	5
5	5	5	2	5	2	3	3	5	5	3	3	3	2	4	4	5	2	2	3	2	2	2	3	3	2	2	3	3	2	2	3	5	5	5	3	4	2	5	3	5	3	5	5	4	5	2	4	2	5
5	1	5	2	5	2	3	3	5	5	3	3	3	2	4	4	5	2	2	3	2	2	2	3	3	2	2	3	3	2	2	3	5	5	5	3	4	2	5	3	5	3	5	5	4	5	2	4	2	5
5	5	5	2	5	2	3	3	5	5	3	3	3	2	4	4	5	2	2	3	2	2	2	3	3	2	2	3	3	2	2	3	5	5	5	3	4	2	5	3	5	3	5	5	4	5	2	4	2	5
1	1	1	1	1	1	1	1	1	1	1	1	1	1	1	1	1	1	1	1	1	1	1	1	1	1	1	1	1	1	1	1	1	1	1	1	1	1	1	1	1	3	5	5	4	5	2	4	2	5
1	1	1	1	1	1	1	1	1	1	1	1	1	1	1	1	1	1	1	1	1	1	1	1	1	1	1	1	1	1	1	1	1	1	1	1	1	1	1	1	1	1	1	1	1	1	1	1	1	1
1	1	1	1	1	1	1	1	1	1	1	1	1	1	1	1	1	1	1	1	1	1	1	1	1	1	1	1	1	1	1	1	1	1	1	1	1	1	1	1	1	1	1	1	4	5	2	4	2	5
1	1	1	1	1	1	1	1	1	1	1	1	1	1	1	1	1	1	1	1	1	1	1	1	1	1	1	1	1	1	1	1	1	1	1	1	1	1	1	1	1	1	1	1	1	1	1	1	1	1
5	5	5	2	5	2	3	3	5	5	3	3	3	2	4	4	5	2	2	3	2	2	2	3	3	2	2	3	3	2	2	3	5	5	5	3	4	2	5	3	5	3	5	5	4	5	2	4	2	5
5	5	5	2	5	2	3	3	5	5	3	3	3	2	4	4	5	2	2	3	2	2	2	3	3	2	2	3	3	2	2	3	5	5	5	3	4	2	5	3	5	3	5	5	4	5	2	4	2	5
5	5	5	2	5	2	3	3	5	5	3	3	3	2	4	4	5	2	2	3	2	2	2	3	3	2	2	3	3	2	2	3	5	5	5	3	4	2	5	3	5	3	5	5	4	5	2	4	2	5
1	1	1	1	1	1	1	1	1	1	1	1	1	1	1	1	1	1	1	1	1	1	1	1	3	2	2	3	3	2	2	3	5	5	5	3	4	2	5	3	5	3	5	5	4	5	2	4	2	5
5	5	5	2	5	2	3	3	5	5	3	3	3	2	4	4	5	2	2	3	2	2	2	3	3	2	2	3	3	2	2	3	5	5	5	3	4	2	5	3	5	3	5	5	4	5	2	4	2	5
5	5	5	2	5	2	3	3	5	5	3	3	3	2	4	4	5	2	2	3	2	2	2	3	3	2	2	3	3	2	2	3	5	5	5	3	4	2	5	3	5	3	5	5	4	5	2	4	2	5
1	1	1	1	1	1	1	1	1	1	1	1	1	1	1	4	5	2	2	3	2	2	2	3	3	2	2	3	3	2	2	3	5	5	5	3	4	2	5	3	5	3	5	5	4	5	2	4	2	5
1	1	1	1	1	1	1	1	1	1	1	1	1	2	4	4	5	2	2	3	2	2	2	3	3	2	2	3	3	2	2	3	5	5	5	3	4	2	5	3	5	3	5	5	4	5	2	4	2	5
0	0	0	0	0	0	0	0	0	0	0	0	0	0	0	0	0	0	0	0	0	0	0	3	3	2	2	3	3	2	2	3	5	5	5	3	4	2	5	3	5	3	5	5	4	5	2	4	2	5
5	5	5	2	5	2	3	3	5	5	3	3	3	2	4	4	5	2	2	3	2	2	2	3	3	2	2	3	3	2	2	3	5	5	5	3	4	2	5	3	5	3	5	5	4	5	2	4	2	5
5	5	5	2	5	2	3	3	5	5	3	3	3	2	4	4	5	2	2	3	2	2	2	3	3	2	2	3	3	2	2	3	5	5	5	3	4	2	5	3	5	3	5	5	4	5	2	4	2	5
0	0	0	2	5	2	3	3	5	5	3	3	3	2	4	4	5	2	2	3	2	2	2	3	3	2	2	3	3	2	2	3	5	5	5	3	4	2	5	3	5	3	5	5	4	5	2	4	2	5
0	0	0	0	0	0	0	0	0	0	0	0	0	0	0	0	0	0	0	0	0	0	0	0	0	0	0	0	3	2	2	3	5	5	5	3	4	2	5	3	5	3	5	5	4	5	2	4	2	5
1	1	1	1	1	1	1	1	1	1	1	1	1	1	1	1	1	1	1	1	1	1	1	1	1	1	1	1	1	1	1	1	1	1	1	1	1	1	1	1	1	1	1	1	1	1	1	1	1	1
1	1	1	1	1	1	1	1	1	1	1	1	1	1	1	1	1	1	1	1	1	1	1	1	1	1	1	1	1	1	1	1	1	1	1	1	1	1	1	3	5	3	5	5	4	5	2	4	2	5
1	1	1	1	5	2	3	3	5	5	3	3	3	2	4	4	5	2	2	3	2	2	2	3	3	2	2	3	3	2	2	3	5	5	5	3	4	2	5	3	5	3	5	5	4	5	2	4	2	5
1	1	1	1	1	1	1	1	1	1	1	1	1	1	1	1	1	1	1	1	1	1	1	1	1	1	1	1	1	1	1	1	1	1	1	1	1	1	1	1	1	1	1	1	1	1	1	1	1	1
1	1	1	1	1	1	1	1	1	1	1	1	1	1	1	4	5	2	2	3	2	2	2	3	3	2	2	3	3	2	2	3	5	5	5	3	4	2	5	3	5	3	5	5	4	5	2	4	2	5
1	1	1	1	1	1	1	1	1	1	1	1	1	1	1	1	1	1	1	1	1	1	1	1	1	1	1	1	1	1	1	1	1	1	1	1	1	1	1	1	1	1	1	1	1	1	1	1	1	1
1	1	1	1	1	1	1	1	5	5	3	3	3	2	4	4	5	2	2	3	2	2	2	3	3	2	2	3	3	2	2	3	5	5	5	3	4	2	5	3	5	3	5	5	4	5	2	4	2	5
1	1	1	1	1	1	1	1	1	1	1	1	1	1	1	1	1	1	1	1	1	1	1	1	1	1	1	1	1	1	1	1	1	1	1	1	1	1	1	1	1	1	1	1	1	1	1	1	1	1
1	1	1	1	1	1	1	1	1	1	1	1	1	1	1	1	1	1	1	1	1	1	1	1	1	1	1	1	1	1	1	1	1	1	1	1	1	1	1	1	1	1	1	1	1	1	1	1	1	1
1	1	1	1	1	1	1	1	1	1	1	1	1	1	1	1	1	1	1	1	1	1	1	1	1	1	1	1	1	1	1	1	1	1	1	1	1	1	1	1	1	3	5	5	4	5	2	4	2	5
1	1	1	1	1	1	1	1	1	1	1	1	1	1	1	1	1	1	1	1	1	1	1	1	1	1	1	1	1	1	1	1	1	1	1	1	1	1	1	1	1	1	1	1	1	1	1	1	1	1
1	1	1	1	1	1	1	1	1	1	1	1	1	1	1	1	1	1	1	1	1	1	1	1	1	1	1	1	1	1	1	1	1	1	1	1	1	1	1	1	1	1	1	1	1	1	1	1	1	1
1	1	1	1	1	1	1	1	1	1	1	1	1	1	1	1	1	1	1	1	1	1	1	1	1	1	1	1	1	1	1	1	1	1	1	1	1	1	1	1	1	1	1	1	1	1	1	1	1	1
1	1	1	1	1	1	1	1	1	1	1	1	1	1	1	1	1	1	1	1	1	1	1	1	1	1	1	1	1	1	1	1	1	1	1	1	1	1	1	1	1	1	1	1	1	1	1	1	1	1
1	1	1	1	1	1	1	1	1	1	1	1	1	1	1	1	1	1	1	1	1	1	1	1	1	1	1	1	1	1	1	1	1	1	1	1	1	1	1	3	5	3	5	5	4	5	2	4	2	5
5	5	5	2	5	2	3	3	5	5	3	3	3	2	4	4	5	2	2	3	2	2	2	3	3	2	2	3	3	2	2	3	5	5	5	3	4	2	5	3	5	3	5	5	4	5	2	4	2	5
5	5	5	2	5	2	3	3	5	5	3	3	3	2	4	4	5	2	2	3	2	2	2	3	3	2	2	3	3	2	2	3	5	5	5	3	4	2	5	3	5	3	5	5	4	5	2	4	2	5
1	1	1	1	1	1	1	1	1	1	1	1	1	1	4	4	5	2	2	3	2	2	2	3	3	2	2	3	3	2	2	3	5	5	5	3	4	2	5	3	5	3	5	5	4	5	2	4	2	5
5	5	5	2	5	2	3	3	5	5	3	3	3	2	4	4	5	2	2	3	2	2	2	3	3	2	2	3	3	2	2	3	5	5	5	3	4	2	5	3	5	3	5	5	4	5	2	4	2	5
5	5	5	2	5	2	3	3	5	5	3	3	3	2	4	4	5	2	2	3	2	2	2	3	3	2	2	3	3	2	2	3	5	5	5	3	4	2	5	3	5	3	5	5	4	5	2	4	2	5
5	5	5	2	5	2	3	3	5	5	3	3	3	2	4	4	5	2	2	3	2	2	2	3	3	2	2	3	3	2	2	3	5	5	5	3	4	2	5	3	5	3	5	5	4	5	2	4	2	5
0	0	0	0	0	0	0	0	0	0	0	3	3	2	4	4	5	2	2	3	2	2	2	3	3	2	2	3	3	2	2	3	5	5	5	3	4	2	5	3	5	3	5	5	4	5	2	4	2	5
1	1	1	1	1	1	1	1	1	1	1	1	1	1	1	4	1	2	2	3	2	2	2	3	3	2	2	3	3	2	2	3	5	5	5	3	4	2	5	3	5	3	5	5	4	5	2	4	2	5
1	1	1	1	1	1	1	1	5	5	3	3	3	2	4	4	5	2	2	3	2	2	2	3	3	2	2	3	3	2	2	3	5	5	5	3	4	2	5	3	5	3	5	5	4	5	2	4	2	5
1	1	1	1	1	1	1	1	1	1	1	1	1	1	1	1	1	1	1	1	1	1	1	1	1	1	1	1	1	1	1	1	1	1	1	1	1	1	1	1	1	1	1	1	1	1	2	4	2	5
0	0	5	2	5	2	3	3	5	5	3	3	3	2	4	4	5	2	2	3	2	2	2	3	3	2	2	3	3	2	2	3	5	5	5	3	4	2	5	3	5	3	5	5	4	5	2	4	2	5
5	5	5	2	5	2	3	3	5	5	3	3	3	2	4	4	5	2	2	3	2	2	2	3	3	2	2	3	3	2	2	3	5	5	5	3	4	2	5	3	5	3	5	5	4	5	2	4	2	5
0	0	0	0	0	0	0	0	0	0	0	0	0	0	0	0	0	0	0	0	0	0	0	3	3	2	2	3	3	2	2	3	5	5	5	3	4	2	5	3	5	3	5	5	4	5	2	4	2	5
0	0	0	0	0	0	0	0	0	0	0	0	0	0	0	4	5	2	2	3	2	2	2	3	3	2	2	3	3	2	2	3	5	5	5	3	4	2	5	3	5	3	5	5	4	5	2	4	2	5
0	0	0	0	5	2	3	3	5	5	3	3	3	2	4	4	5	2	2	3	2	2	2	3	3	2	2	3	3	2	2	3	5	5	5	3	4	2	5	3	5	3	5	5	4	5	2	4	2	5
5	5	5	2	5	2	3	3	5	5	3	3	3	2	4	4	5	2	2	3	2	2	2	3	3	2	2	3	3	2	2	3	5	5	5	3	4	2	5	3	5	3	5	5	4	5	2	4	2	5
0	5	5	2	5	2	3	3	5	5	3	3	3	2	4	4	5	2	2	3	2	2	2	3	3	2	2	3	3	2	2	3	5	5	5	3	4	2	5	3	5	3	5	5	4	5	2	4	2	5
1	1	1	1	1	1	1	1	1	1	1	1	1	1	1	1	1	1	1	1	1	1	1	1	1	1	1	1	1	1	1	1	1	1	1	1	1	1	1	1	1	1	1	1	1	1	1	1	1	1
1	1	1	1	1	1	1	1	1	1	1	1	1	1	1	1	1	1	1	1	1	1	1	1	1	1	1	1	1	1	1	1	1	1	1	1	1	1	1	1	1	1	1	1	1	1	1	1	1	1
1	1	1	1	1	1	1	1	1	1	1	1	1	1	1	1	1	1	1	1	1	1	1	1	1	1	1	1	1	1	1	1	1	1	1	1	1	1	1	1	1	1	1	1	1	1	1	1	1	1
0	0	0	0	0	0	0	0	0	0	0	0	0	0	0	0	0	0	0	0	0	0	0	0	0	0	0	0	0	0	0	3	5	5	5	3	4	2	5	3	5	3	5	5	4	5	2	4	2	5
0	0	0	0	0	0	0	0	0	0	0	0	0	0	0	0	0	0	0	0	0	0	0	0	0	0	0	0	0	0	0	0	0	0	0	0	0	0	0	0	0	0	0	0	0	0	2	4	2	5
0	0	0	0	0	0	0	0	0	0	0	0	0	0	0	0	0	0	0	0	0	0	0	0	0	0	0	0	3	2	2	3	5	5	5	3	4	2	5	3	5	3	5	5	4	5	2	4	2	5
5	5	5	2	5	2	3	3	5	5	3	3	3	2	4	4	5	2	2	3	2	2	2	3	3	2	2	3	3	2	2	3	5	5	5	3	4	2	5	3	5	3	5	5	4	5	2	4	2	5
1	1	1	1	1	1	1	1	1	1	1	1	1	1	1	1	1	1	1	1	1	1	1	1	1	1	1	1	1	1	1	1	1	1	1	1	1	1	1	1	1	1	1	1	1	1	1	1	1	1
0	0	0	0	0	0	0	0	0	0	0	0	0	0	0	0	0	0	0	0	0	0	0	0	0	0	0	0	0	0	0	0	0	0	0	0	0	0	0	0	0	0	0	0	0	0	2	4	2	5
0	0	0	0	0	0	0	0	0	0	0	0	0	0	0	0	0	0	0	0	0	0	0	0	0	0	0	0	0	0	0	0	0	0	0	0	0	0	0	0	0	0	0	0	0	0	2	4	2	5
1	1	1	1	1	1	1	1	1	1	1	1	1	1	1	1	1	1	1	1	1	1	1	1	1	1	1	1	1	1	1	1	1	1	1	1	1	1	1	1	1	1	1	1	1	1	2	4	2	5
5	5	5	2	5	2	3	3	5	5	3	3	3	2	4	4	5	2	2	3	2	2	2	3	3	2	2	3	3	2	2	3	5	5	5	3	4	2	5	3	5	3	5	5	4	5	2	4	2	5
1	1	1	1	1	1	1	1	1	1	1	1	1	1	1	1	1	1	1	1	1	1	1	1	1	1	1	1	1	1	2	3	5	5	5	3	4	2	5	3	5	3	5	5	4	5	2	4	2	5
0	0	0	0	0	0	0	0	0	0	0	0	0	0	0	0	0	0	0	0	0	0	0	0	0	0	0	0	0	0	0	0	0	5	5	3	4	2	5	3	5	3	5	5	4	5	2	4	2	5
1	1	1	1	1	1	1	1	1	1	1	1	1	1	1	1	1	1	1	1	1	1	2	3	3	2	2	3	3	2	2	3	5	5	5	3	4	2	5	3	5	3	5	5	4	5	2	4	2	5
0	1	1	1	1	1	1	1	1	1	1	1	1	1	1	1	1	1	1	1	1	1	1	1	1	1	1	1	1	1	2	3	5	5	5	3	4	2	5	3	5	3	5	5	4	5	2	4	2	5
5	5	5	2	5	2	3	3	5	5	3	3	3	2	4	4	5	2	2	3	2	2	2	3	3	2	2	3	3	2	2	3	5	5	5	3	4	2	5	3	5	3	5	5	4	5	2	4	2	5
1	1	1	1	1	1	1	1	1	1	1	1	1	1	1	1	1	1	1	1	1	2	2	3	3	2	2	3	3	2	2	3	5	5	5	3	4	2	5	3	5	3	5	5	4	5	2	4	2	5
1	1	1	1	1	1	1	1	1	1	1	1	1	1	1	1	1	1	1	1	1	1	2	3	3	2	2	3	3	2	2	3	5	5	5	3	4	2	5	3	5	3	5	5	4	5	2	4	2	5
1	1	1	1	1	1	1	1	1	1	1	1	1	1	1	1	1	1	1	1	1	2	2	3	3	2	2	3	3	2	2	3	5	5	5	3	4	2	5	3	5	3	5	5	4	5	2	4	2	5
5	5	5	2	5	2	3	3	5	5	3	3	3	2	4	4	5	2	2	3	2	2	2	3	3	2	2	3	3	2	2	3	5	5	5	3	4	2	5	3	5	3	5	5	4	5	2	4	2	5
1	1	5	2	5	2	3	3	5	5	3	3	3	2	4	4	5	2	2	3	2	2	2	3	3	2	2	3	3	2	2	3	5	5	5	3	4	2	5	3	5	3	5	5	4	5	2	4	2	5
1	1	1	1	5	2	3	3	5	5	3	3	3	2	4	4	5	2	2	3	2	2	2	3	3	2	2	3	3	2	2	3	5	5	5	3	4	2	5	3	5	3	5	5	4	5	2	4	2	5
1	1	5	2	5	1	3	1	5	5	3	3	3	2	4	4	5	2	2	3	2	2	2	3	3	2	2	3	3	2	2	3	5	5	5	3	4	2	5	3	5	3	5	5	4	5	2	4	2	5
1	5	5	2	5	2	3	3	5	5	3	3	3	2	4	4	5	2	2	3	2	2	2	3	3	2	2	3	3	2	2	3	5	5	5	3	4	2	5	3	5	3	5	5	4	5	2	4	2	5
5	5	5	2	5	2	3	3	5	5	3	3	3	2	4	4	5	2	2	3	2	2	2	3	3	2	2	3	3	2	2	3	5	5	5	3	4	2	5	3	5	3	5	5	4	5	2	4	2	5
1	1	1	1	1	1	3	3	5	5	3	3	3	2	4	4	5	2	2	3	2	2	2	3	3	2	2	3	3	2	2	3	5	5	5	3	4	2	5	3	5	3	5	5	4	5	2	4	2	5
5	5	5	2	5	2	3	3	5	5	3	3	3	2	4	4	5	2	2	3	2	2	2	3	3	2	2	3	3	2	2	3	5	5	5	3	4	2	5	3	5	3	5	5	4	5	2	4	2	5
1	1	1	1	1	1	1	1	1	1	1	1	1	1	1	1	1	1	2	3	2	2	2	3	3	2	2	3	3	2	2	3	5	5	5	3	4	2	5	3	5	3	5	5	4	5	2	4	2	5
5	5	5	2	5	2	3	3	5	5	3	3	3	2	4	4	5	2	2	3	2	2	2	3	3	2	2	3	3	2	2	3	5	5	5	3	4	2	5	3	5	3	5	5	4	5	2	4	2	5
5	5	5	2	5	2	3	3	5	5	3	3	3	2	4	4	5	2	2	3	2	2	2	3	3	2	2	3	3	2	2	3	5	5	5	3	4	2	5	3	5	3	5	5	4	5	2	4	2	5
0	0	0	0	0	0	0	0	0	0	0	0	0	0	0	0	0	0	2	3	2	2	2	3	3	2	2	3	3	2	2	3	5	5	5	3	4	2	5	3	5	3	5	5	4	5	2	4	2	5
1	1	1	1	1	1	1	1	1	1	1	1	1	1	1	1	1	1	1	1	1	1	2	3	3	2	2	3	3	2	2	3	5	5	5	3	4	2	5	3	5	3	5	5	4	5	2	4	2	5
5	5	5	2	5	2	3	3	5	5	3	3	3	2	4	4	5	2	2	3	2	2	2	3	3	2	2	3	3	2	2	3	5	5	5	3	4	2	5	3	5	3	5	5	4	5	2	4	2	5
1	1	1	1	1	1	1	1	1	1	1	1	1	1	1	1	1	1	1	1	1	1	1	1	1	1	1	1	1	1	1	1	1	1	1	1	1	1	1	1	1	1	1	1	1	1	1	1	1	1
5	5	5	2	5	2	3	3	5	5	3	3	3	2	4	4	5	2	2	3	2	2	2	3	3	2	2	3	3	2	2	3	5	5	5	3	4	2	5	3	5	3	5	5	4	5	2	4	2	5
0	0	0	0	0	0	0	0	0	0	0	0	0	0	0	0	0	0	0	0	0	0	0	0	0	0	0	0	0	0	0	0	0	0	0	0	0	0	0	0	0	0	0	0	0	0	2	4	2	5
0	0	0	0	0	0	0	0	0	0	0	0	0	0	0	0	0	0	2	3	2	2	2	3	3	2	2	3	3	2	2	3	5	5	5	3	4	2	5	3	5	3	5	5	4	5	2	4	2	5
1	1	1	1	1	1	1	1	1	1	1	1	1	1	1	1	1	1	1	1	1	1	2	3	3	2	2	3	3	2	2	3	5	5	5	3	4	2	5	3	5	3	5	5	4	5	2	4	2	5
5	5	5	2	5	2	3	3	5	5	3	3	3	2	4	4	5	2	2	3	2	2	2	3	3	2	2	3	3	2	2	3	5	5	5	3	4	2	5	3	5	3	5	5	4	5	2	4	2	5
1	1	1	1	1	1	1	1	1	1	1	1	1	1	1	1	1	1	1	1	1	1	1	1	1	1	1	1	1	1	1	1	1	1	1	1	1	1	1	1	1	3	5	5	4	5	2	4	2	5
1	1	1	1	1	1	1	1	1	1	1	1	1	1	1	1	1	1	1	1	1	1	1	1	1	1	1	1	1	1	1	1	1	1	1	1	1	1	1	1	1	1	1	1	1	1	1	1	1	1
1	1	1	1	1	1	1	1	1	1	1	1	1	1	1	1	1	1	1	1	1	1	2	3	3	2	2	3	3	2	2	3	5	5	5	3	4	2	5	3	5	3	5	5	4	5	2	4	2	5
0	0	0	0	0	0	0	0	0	0	0	0	0	0	0	0	0	2	2	3	2	2	2	3	3	2	2	3	3	2	2	3	5	5	5	3	4	2	5	3	5	3	5	5	4	5	2	4	2	5
0	0	0	0	0	0	0	0	0	0	0	0	0	0	4	4	5	2	2	3	2	2	2	3	3	2	2	3	3	2	2	3	5	5	5	3	4	2	5	3	5	3	5	5	4	5	2	4	2	5
1	1	1	1	1	1	1	3	5	5	3	3	3	2	4	4	5	2	2	3	2	2	2	3	3	2	2	3	3	2	2	3	5	5	5	3	4	2	5	3	5	3	5	5	4	5	2	4	2	5
1	1	1	1	1	1	1	1	1	1	1	1	1	1	1	1	1	1	1	1	1	1	1	1	1	1	1	1	1	1	2	3	5	5	5	3	4	2	5	3	5	3	5	5	4	5	2	4	2	5
1	1	1	1	1	1	1	1	1	1	1	3	3	2	4	4	5	2	2	3	2	2	2	3	3	2	2	3	3	2	2	3	5	5	5	3	4	2	5	3	5	3	5	5	4	5	2	4	2	5
0	0	0	0	0	0	0	0	0	0	0	0	0	0	0	0	0	0	0	0	0	0	0	0	0	0	0	0	0	0	0	0	0	0	0	0	0	0	0	0	0	0	0	0	0	0	2	4	2	5
0	0	0	0	0	0	0	0	0	0	0	0	0	0	0	0	0	0	0	0	0	0	0	0	0	0	0	0	0	0	0	0	0	0	0	0	0	0	0	3	5	3	5	5	4	5	2	4	2	5
5	5	5	2	5	2	3	3	5	5	3	3	3	2	4	4	5	2	2	3	2	2	2	3	3	2	2	3	3	2	2	3	5	5	5	3	4	2	5	3	5	3	5	5	4	5	2	4	2	5
0	0	0	0	0	0	0	0	0	0	0	0	0	0	0	0	0	0	0	0	0	0	0	0	0	0	0	0	0	0	2	3	5	5	5	3	4	2	5	3	5	3	5	5	4	5	2	4	2	5
0	0	0	0	0	0	0	0	0	0	0	0	0	0	0	0	0	0	0	0	0	0	0	0	0	0	0	0	0	0	2	3	5	5	5	3	4	2	5	3	5	3	5	5	4	5	2	4	2	5
1	1	1	1	1	1	1	1	1	1	1	1	1	1	1	1	1	1	1	1	1	1	1	1	1	1	1	1	1	1	1	1	1	1	1	1	1	1	1	1	1	1	1	1	1	1	2	4	2	5
1	1	1	1	1	1	1	1	1	1	1	1	1	1	1	1	1	1	1	1	2	1	1	3	3	2	2	3	3	2	2	3	5	5	5	3	4	2	5	3	5	3	5	5	4	5	2	4	2	5
0	0	0	0	0	0	0	0	0	0	0	0	0	0	0	0	0	2	2	3	2	2	2	3	3	2	2	3	3	2	2	3	5	5	5	3	4	2	5	3	5	3	5	5	4	5	2	4	2	5
1	1	1	1	1	1	1	1	1	1	1	1	1	1	1	1	1	1	1	1	1	1	2	3	3	2	2	3	3	2	2	3	5	5	5	3	4	2	5	3	5	3	5	5	4	5	2	4	2	5
1	1	1	1	1	1	1	1	1	1	1	1	1	1	1	1	1	1	1	1	1	1	2	3	3	2	2	3	3	2	2	3	5	5	5	3	4	2	5	3	5	3	5	5	4	5	2	4	2	5
0	0	0	0	0	0	0	0	0	0	0	0	0	0	0	0	0	0	0	0	0	2	2	3	3	2	2	3	3	2	2	3	5	5	5	3	4	2	5	3	5	3	5	5	4	5	2	4	2	5
5	5	5	2	5	2	3	3	5	5	3	3	3	2	4	4	5	2	2	3	2	2	2	3	3	2	2	3	3	2	2	3	5	5	5	3	4	2	5	3	5	3	5	5	4	5	2	4	2	5
5	5	5	2	1	2	3	3	5	5	3	3	3	2	4	4	5	2	2	3	2	2	2	3	3	2	2	3	3	2	2	3	5	5	5	3	4	2	5	3	5	3	5	5	4	5	2	4	2	5
1	1	1	1	1	1	1	1	1	1	1	1	1	1	1	1	1	1	1	1	1	1	1	1	1	1	1	1	1	1	2	3	5	5	5	3	4	2	5	3	5	3	5	5	4	5	2	4	2	5
5	5	5	2	5	2	3	3	5	5	3	3	3	2	4	4	5	2	2	3	2	2	2	3	3	2	2	3	3	2	2	3	5	5	5	3	4	2	5	3	5	3	5	5	4	5	2	4	2	5
5	5	5	2	5	2	3	3	5	5	3	3	3	2	4	4	5	2	2	3	2	2	2	3	3	2	2	3	3	2	2	3	5	5	5	3	4	2	5	3	5	3	5	5	4	5	2	4	2	5
5	5	5	2	5	2	3	3	5	5	3	3	3	2	4	4	5	2	2	3	2	2	2	3	3	2	2	3	3	2	2	3	5	5	5	3	4	2	5	3	5	3	5	5	4	5	2	4	2	5
1	1	1	1	1	1	1	1	1	1	1	1	1	2	4	4	5	2	2	3	2	2	2	3	3	2	2	3	3	2	2	3	5	5	5	3	4	2	5	3	5	3	5	5	4	5	2	4	2	5
5	5	5	2	5	2	3	3	5	5	3	3	3	2	4	4	5	2	2	3	2	2	2	3	3	2	2	3	3	2	2	3	5	5	5	3	4	2	5	3	5	3	5	5	4	5	2	4	2	5
1	1	1	1	1	1	1	1	1	5	3	3	3	2	4	4	5	2	2	3	2	2	2	3	3	2	2	3	3	2	2	3	5	5	5	3	4	2	5	3	5	3	5	5	4	5	2	4	2	5
1	1	1	1	1	1	1	1	1	1	1	1	1	1	1	1	1	1	1	1	1	1	1	1	1	1	1	1	1	1	1	1	1	1	1	1	1	1	1	1	1	1	1	1	1	1	2	4	2	5
0	0	0	0	0	0	0	0	0	0	0	0	0	0	0	0	0	0	0	0	0	0	2	3	3	2	2	3	3	2	2	3	5	5	5	3	4	2	5	3	5	3	5	5	4	5	2	4	2	5
0	0	0	0	0	0	0	0	0	0	0	0	0	0	0	0	0	0	0	0	0	0	2	3	3	2	2	3	3	2	2	3	5	5	5	3	4	2	5	3	5	3	5	5	4	5	2	4	2	5
1	1	1	1	1	1	1	1	1	1	1	1	1	1	1	1	1	2	2	3	2	2	2	3	3	2	2	3	3	2	2	3	5	5	5	3	4	2	5	3	5	3	5	5	4	5	2	4	2	5
1	1	1	1	1	1	1	1	1	1	1	1	1	1	1	1	1	1	1	1	1	1	1	1	1	1	1	1	1	1	2	3	5	5	5	3	4	2	5	3	5	3	5	5	4	5	2	4	2	5
5	5	5	2	5	2	3	3	5	5	3	3	3	2	4	4	5	2	2	3	2	2	2	3	3	2	2	3	3	2	2	3	5	5	5	3	4	2	5	3	5	3	5	5	4	5	2	4	2	5
1	1	1	1	1	1	1	1	1	1	1	1	1	1	1	1	1	1	1	1	1	1	2	3	3	2	2	3	3	2	2	3	5	5	5	3	4	2	5	3	5	3	5	5	4	5	2	4	2	5
0	0	0	0	0	0	0	0	0	0	0	0	0	0	0	0	0	0	0	0	0	0	0	3	3	2	2	3	3	2	2	3	5	5	5	3	4	2	5	3	5	3	5	5	4	5	2	4	2	5
5	5	5	2	5	2	3	3	5	5	3	3	3	2	4	4	5	2	2	3	2	2	2	3	3	2	2	3	3	2	2	3	5	5	5	3	4	2	5	3	5	3	5	5	4	5	2	4	2	5
5	5	5	2	5	2	3	3	5	5	3	3	3	2	4	4	5	2	2	3	2	2	2	3	3	2	2	3	3	2	2	3	5	5	5	3	4	2	5	3	5	3	5	5	4	5	2	4	2	5
0	0	5	2	5	2	3	3	5	5	3	3	3	2	4	4	5	2	2	3	2	2	2	3	3	2	2	3	3	2	2	3	5	5	5	3	4	2	5	3	5	3	5	5	4	5	2	4	2	5
1	1	1	1	1	1	1	1	1	1	1	1	1	1	1	1	1	1	1	1	1	1	1	1	1	1	1	1	1	1	1	1	1	1	1	1	1	1	1	1	1	1	1	1	1	1	2	4	2	5
0	0	0	0	0	0	0	0	0	0	0	0	0	0	0	0	0	0	0	0	0	0	2	3	3	2	2	3	3	2	2	3	5	5	5	3	4	2	5	3	5	3	5	5	4	5	2	4	2	5
0	0	0	0	0	0	0	0	0	0	0	0	0	0	0	0	0	0	0	0	0	0	0	0	0	0	0	0	0	2	2	3	5	5	5	3	4	2	5	3	5	3	5	5	4	5	2	4	2	5
1	1	1	2	5	2	3	3	5	5	3	3	3	2	4	4	5	2	2	3	2	2	2	3	3	2	2	3	3	2	2	3	5	5	5	3	4	2	5	3	5	3	5	5	4	5	2	4	2	5
1	1	1	1	5	2	3	3	5	5	3	3	3	2	4	4	5	2	2	3	2	2	2	3	3	2	2	3	3	2	2	3	5	5	5	3	4	2	5	3	5	3	5	5	4	5	2	4	2	5
1	1	1	1	1	1	1	1	1	1	1	1	1	1	1	1	1	1	1	1	1	1	2	3	3	2	2	3	3	2	2	3	5	5	5	3	4	2	5	3	5	3	5	5	4	5	2	4	2	5
1	1	1	1	1	1	1	1	1	1	1	1	1	1	1	1	1	1	1	1	1	1	2	3	3	2	2	3	3	2	2	3	5	5	5	3	4	2	5	3	5	3	5	5	4	5	2	4	2	5
0	0	0	0	0	0	0	0	0	0	0	0	0	0	0	0	0	0	0	0	0	0	0	0	0	0	0	0	0	0	0	0	0	0	0	0	0	0	0	0	0	0	0	0	0	0	2	4	2	5
1	1	1	1	1	1	1	1	1	1	1	1	1	1	1	1	1	1	1	1	1	1	1	1	1	1	1	1	1	1	1	1	1	1	1	1	1	1	1	1	1	1	1	1	1	1	2	4	2	5
0	0	0	0	0	0	0	0	0	0	0	0	0	0	0	0	0	0	0	0	0	0	0	0	0	0	0	0	0	0	0	0	0	0	0	0	0	0	0	0	0	0	0	0	0	0	2	4	2	5
1	1	1	1	1	1	1	1	1	1	1	1	1	1	1	1	1	1	1	1	1	1	1	1	1	1	1	1	1	1	1	1	1	1	1	1	1	1	1	1	1	1	1	1	1	1	1	1	1	1
1	1	1	1	1	1	1	1	1	1	1	1	1	1	1	1	1	1	1	1	1	1	1	1	1	1	1	1	1	1	1	1	1	1	1	1	1	1	1	1	1	1	1	1	1	1	1	1	1	1
0	0	0	0	0	0	0	0	0	0	0	0	0	0	0	0	0	0	0	0	0	0	0	0	0	0	0	0	0	0	0	0	0	0	0	0	0	0	0	0	0	0	0	0	0	0	0	0	0	0
1	1	1	1	1	1	1	1	1	1	1	1	1	1	1	1	1	1	1	1	1	1	1	1	1	1	1	1	1	1	1	3	5	4	3	2	1	2	5	1	5	3	5	5	4	5	1	4	2	5
1	1	1	1	1	1	1	1	1	1	1	1	1	1	1	1	1	1	1	1	1	1	1	1	1	1	1	1	1	1	2	3	5	5	5	3	4	2	5	3	5	3	5	5	4	5	2	4	2	5
1	1	1	1	1	1	1	1	1	1	1	1	1	1	1	1	1	1	1	1	1	1	2	3	1	2	2	3	3	2	2	3	5	5	5	3	4	2	5	3	5	3	5	5	4	5	2	4	2	5
1	1	5	2	5	2	3	3	5	5	3	3	3	2	4	4	5	2	2	3	2	2	2	3	3	2	2	3	3	2	2	3	5	5	5	3	4	2	5	3	5	3	5	5	4	5	2	4	2	5
1	1	1	1	1	1	1	1	1	1	1	1	1	1	1	1	1	1	1	1	1	1	2	3	3	2	2	3	3	2	2	3	5	5	5	3	4	2	5	3	5	3	5	5	4	5	2	4	2	5
1	1	1	1	1	1	1	1	1	1	1	1	1	1	1	1	1	1	1	1	1	1	1	1	1	1	1	1	1	1	1	1	1	1	1	1	1	1	1	1	1	1	1	1	1	1	2	4	2	5
5	5	5	2	5	2	3	3	5	5	3	3	3	2	4	4	5	2	2	3	2	2	2	3	3	2	2	3	3	2	2	3	5	5	5	3	4	2	5	3	5	3	5	5	4	5	2	4	2	5
1	1	1	1	5	2	3	3	5	5	3	3	3	2	4	4	5	2	2	3	2	2	2	3	3	2	2	3	3	2	2	3	5	5	5	3	4	2	5	3	5	3	5	5	4	5	2	4	2	5
5	5	5	2	5	2	3	3	5	5	3	3	3	2	4	4	5	2	2	3	2	2	2	3	3	2	2	3	3	2	2	3	5	5	5	3	4	2	5	3	5	3	5	5	4	5	2	4	2	5
5	5	5	2	5	2	3	3	5	5	3	3	3	2	4	4	5	2	2	3	2	2	2	3	3	2	2	3	3	2	2	3	5	5	5	3	4	2	5	3	5	3	5	5	4	5	2	4	2	5
1	1	1	1	1	1	1	1	1	1	1	1	1	1	1	1	1	1	1	1	1	1	1	1	1	1	1	1	1	2	2	3	5	5	5	3	4	2	5	3	5	3	5	5	4	5	2	4	2	5
1	1	1	1	1	1	1	1	1	1	1	1	1	1	1	1	1	1	1	1	1	1	1	1	1	1	1	1	1	1	2	3	5	5	5	3	4	2	5	3	5	3	5	5	4	5	2	4	2	5
1	1	1	1	1	1	1	1	1	5	3	3	3	2	4	4	5	2	2	3	2	2	2	3	3	2	2	3	3	2	2	3	5	5	5	3	4	2	5	3	5	3	5	5	4	5	2	4	2	5
0	0	0	0	0	0	0	0	0	0	0	0	0	0	0	0	0	0	0	0	0	0	0	0	0	0	0	0	0	2	2	3	5	5	5	3	4	2	5	3	5	3	5	5	4	5	2	4	2	5
1	1	1	1	1	1	1	1	1	1	1	1	1	1	1	1	1	1	1	1	1	1	1	1	1	1	1	1	1	1	2	3	5	5	5	3	4	2	5	3	5	3	5	5	4	5	2	4	2	5
1	1	1	1	1	1	1	1	1	1	1	1	1	1	1	1	1	1	1	1	1	1	1	1	1	1	1	1	3	2	2	3	5	5	5	3	4	2	5	3	5	3	5	5	4	5	2	4	2	5
5	5	5	2	5	2	3	3	5	5	3	3	3	2	4	4	5	2	2	3	2	2	2	3	3	2	2	3	3	2	2	3	5	5	5	3	4	2	5	3	5	3	5	5	4	5	2	4	2	5
5	5	5	2	5	2	3	3	5	5	3	3	3	2	4	4	5	2	2	3	2	2	2	3	3	2	2	3	3	2	2	3	5	5	5	3	4	2	5	3	5	3	5	5	4	5	2	4	2	5
5	5	5	2	5	2	3	3	5	5	3	3	3	2	4	4	5	2	2	3	2	2	2	3	3	2	2	3	3	2	2	3	5	5	5	3	4	2	5	3	5	3	5	5	4	5	2	4	2	5
5	5	5	2	5	2	3	3	5	5	3	3	3	2	4	4	5	2	2	3	2	2	2	3	3	2	2	3	3	2	2	5	5	5	5	3	4	2	5	3	5	3	5	5	4	5	2	4	2	5
5	5	5	2	5	2	3	3	5	5	3	3	3	2	4	4	5	2	2	3	2	2	2	3	3	2	2	3	3	2	2	3	5	5	5	3	4	2	5	3	5	3	5	5	4	5	2	4	2	5
1	1	1	1	1	1	1	3	5	5	3	3	3	2	4	4	5	2	2	3	2	2	2	3	3	2	2	3	3	2	2	3	5	5	5	3	4	2	5	3	5	3	5	5	4	5	2	4	2	5
5	5	5	2	5	2	3	3	5	5	3	3	3	2	4	4	5	2	2	3	2	2	2	3	3	2	2	3	3	2	2	3	5	5	5	3	4	2	5	3	5	3	5	5	4	5	2	4	2	5
1	5	5	2	5	2	3	3	5	5	3	3	3	2	4	4	5	2	2	3	2	2	2	3	3	2	2	3	3	2	2	3	5	5	5	3	4	2	5	3	5	3	5	5	4	5	2	4	2	5
1	1	5	2	5	2	3	3	5	5	3	3	3	2	4	4	5	2	2	3	2	2	2	3	3	2	2	3	3	2	2	3	5	5	5	3	4	2	5	3	5	3	5	5	4	5	2	4	2	5
5	5	5	2	5	2	3	3	5	5	3	3	3	2	4	4	5	2	2	3	2	2	2	3	3	2	2	3	3	2	2	3	5	5	5	3	4	2	5	3	5	3	5	5	4	5	2	4	2	5
1	1	1	2	5	2	3	3	5	5	3	3	3	2	4	4	5	2	2	3	2	2	2	3	3	2	2	3	3	2	2	3	5	5	5	3	4	2	5	3	5	3	5	5	4	5	2	4	2	5
1	1	1	1	5	2	3	3	5	5	3	3	3	2	4	4	5	2	2	3	2	2	2	3	3	2	2	3	3	2	2	3	5	5	5	3	4	2	5	3	5	3	5	5	4	5	2	4	2	5
5	5	5	2	5	2	3	3	5	5	3	3	3	2	4	4	5	2	2	3	2	2	2	3	3	2	2	3	3	2	2	3	5	5	5	3	4	2	5	3	5	3	5	5	4	5	2	4	2	5
0	0	0	0	0	0	0	0	0	0	0	0	0	0	0	0	0	0	0	1	1	2	2	3	3	2	2	3	3	2	2	3	5	5	5	3	4	2	5	3	5	3	5	5	4	5	2	4	2	5
5	5	5	2	5	2	3	3	5	5	3	3	3	2	4	4	5	2	2	3	2	2	2	3	3	2	2	3	3	2	2	3	5	5	5	3	4	2	5	3	5	3	5	5	4	5	2	4	2	5
1	1	1	1	1	1	1	1	1	1	1	1	1	1	1	1	1	1	1	1	1	1	1	1	1	1	1	1	3	2	2	3	5	5	5	3	4	2	5	3	5	3	5	5	4	5	2	4	2	5
1	1	1	1	1	1	1	1	1	1	1	1	1	1	1	1	1	1	1	1	1	1	1	1	1	1	1	1	1	2	2	3	5	5	5	3	4	2	5	3	5	3	5	5	4	5	2	4	2	5
1	1	1	1	1	1	1	1	1	1	1	1	1	1	1	1	1	1	1	1	2	2	2	3	3	2	2	3	3	2	2	3	5	5	5	3	4	2	5	3	5	3	5	5	4	5	2	4	2	5
1	5	5	2	5	2	3	3	5	5	3	3	3	2	4	4	5	2	2	3	2	2	2	3	3	2	2	3	3	2	2	3	5	5	5	3	4	2	5	3	5	3	5	5	4	5	2	4	2	5
5	1	5	2	5	2	3	3	5	5	3	3	3	2	4	4	5	2	2	3	2	2	2	3	3	2	2	3	3	2	2	3	5	5	5	3	4	2	5	3	5	3	5	5	4	5	2	4	2	5
1	1	1	1	1	1	1	1	1	1	3	3	3	2	4	4	5	2	2	3	2	2	2	3	3	2	2	3	3	2	2	3	5	5	5	3	4	2	5	3	5	3	5	5	4	5	2	4	2	5
0	0	0	0	0	0	0	0	1	1	3	3	3	2	4	4	5	2	2	3	2	2	2	3	3	2	2	3	3	2	2	3	5	5	5	3	4	2	5	3	5	3	5	5	4	5	2	4	2	5
1	1	1	1	1	1	1	1	1	1	1	1	1	1	1	1	1	1	1	1	1	1	1	1	1	1	1	1	1	1	2	3	5	5	5	3	4	2	5	3	5	3	5	5	4	5	2	4	2	5
1	1	1	1	1	1	1	1	1	1	1	1	1	1	1	1	1	1	1	1	1	1	1	1	1	1	1	1	1	1	2	3	5	5	5	3	4	2	5	3	5	3	5	5	4	5	2	4	2	5
0	0	0	0	0	0	0	0	0	0	0	0	0	0	0	0	0	0	0	1	1	1	2	3	3	2	2	3	3	2	2	3	5	5	5	3	4	2	5	3	5	3	5	5	4	5	2	4	2	5
0	0	0	0	0	0	0	0	0	0	0	0	0	0	0	0	0	0	0	0	0	0	0	0	0	0	0	0	0	0	0	0	0	0	0	0	0	0	0	0	0	0	0	0	0	0	2	4	2	5
0	0	0	0	0	0	0	0	0	0	0	0	0	0	0	0	0	0	0	0	0	0	0	0	0	0	0	0	0	0	0	0	0	0	0	0	0	0	0	0	0	0	0	0	0	0	2	4	2	5
0	0	0	0	0	0	0	0	0	0	0	0	0	0	0	0	0	0	0	1	1	1	1	1	1	1	1	1	1	1	2	3	5	5	5	3	4	2	5	3	5	3	5	5	4	5	2	4	2	5
5	5	5	2	5	2	3	3	5	5	3	3	3	2	4	4	5	2	2	3	2	2	2	3	3	2	2	3	3	2	2	3	5	5	5	3	4	2	5	3	5	3	5	5	4	5	2	4	2	5
0	0	0	0	0	0	0	0	0	0	0	0	0	0	0	0	0	0	0	0	0	0	0	0	0	0	0	0	0	0	0	0	0	0	0	0	0	0	0	0	0	0	0	0	0	0	2	4	2	5
0	0	0	0	0	0	0	0	0	0	0	0	0	0	0	0	0	0	0	0	0	0	0	0	0	0	0	0	0	0	0	0	0	0	0	0	0	0	0	0	0	0	0	0	0	0	2	4	2	5
1	1	1	1	1	1	1	1	1	1	1	1	1	1	1	1	1	1	2	3	2	2	2	3	3	2	2	3	3	2	2	3	5	5	5	3	4	2	5	3	5	3	5	5	4	5	2	4	2	5
0	0	0	0	0	0	0	0	0	0	0	0	0	0	0	0	0	0	0	0	0	0	0	0	0	0	0	0	0	0	0	0	0	0	0	0	0	0	0	0	0	0	0	0	0	0	0	0	0	0
1	1	1	1	1	1	1	1	1	1	1	1	1	1	1	1	1	1	1	1	1	1	1	1	1	1	1	1	1	1	2	3	5	5	5	3	4	2	5	3	5	3	5	5	4	5	2	4	2	5
0	0	0	0	0	0	0	0	0	0	0	0	0	0	0	0	0	2	2	3	2	2	2	3	3	2	2	3	3	2	2	3	5	5	5	3	4	2	5	3	5	3	5	5	4	5	2	4	2	5
0	0	0	0	0	0	0	0	0	0	0	0	0	0	0	0	0	0	0	0	0	0	0	0	0	0	0	0	0	0	0	0	0	0	0	0	0	0	0	0	0	0	0	0	0	0	2	4	2	5
[truncated: 17,809 more rows]
[truncated: 634 more columns]
